# Supplementary material for: The photosynthesis apparatus of European mistletoe (Viscum album)
Source: Plant Physiol. 2022 Aug 17;190(3):1896–914. doi: 10.1093/plphys/kiac377 (PMC9614478; doi:10.1093/plphys/kiac377)
Supplement: kiac377_Supplementary_Data [file kiac377_supplementary_data.zip]

Archive with 2 entries (2 files):
- Schroeder et al. 2022_Supp. Figures.pdf
- Supp. Data S1 and S2.xlsx
