# Supplementary material for: The photosynthesis apparatus of European mistletoe (Viscum album)
Source: Plant Physiol. 2022 Aug 17;190(3):1896–914. doi: 10.1093/plphys/kiac377 (PMC9614478; doi:10.1093/plphys/kiac377)
Supplement: kiac377_Supplementary_Data [file kiac377_supplementary_data.zip › Supp. Data S1 and S2.xlsx]

## Sheet: Supp. Data S1
Supp. Data S1: Complexome Project of Viscum album chloroplasts (related to Figure 6). Heatmap of intensity profiles of the proteins included in the complexome dataset for thylakoids of V. album. The 1833 lanes refer to the 1833 unique proteins (accessions) identified in this project. For each accession (identified in the VaGs database, https://viscumalbum.pflanzenproteomik.de/) abundance profiles…
																																													Accession (Viscum album gene space database [VaGs] or NCBI)	Description (VaGs/NCBI)	#unique peptides	#peptides (Count all peptide-hits in all fractions)	# fractions (count fractions containing the protein)
Column	1	2	3	4	5	6	7	8	9	10	11	12	13	14	15	16	17	18	19	20	21	22	23	24	25	26	27	28	29	30	31	32	33	34	35	36	37	38	39	40	41	42	43	44
1	0	0	0	0	0	0	0	0	0	0	0	0	0	0	0	0	0	0	0	0	0	0	0	558190	329990	0	579800	0	0	0	0	0	0	0	0	0	0	0	0	0	0	0	0	0	VaGs04728	HSP70-17	3	27	3
2	21299000	34873000	57489000	51194000	92372000	79240000	112880000	75962000	131750000	88034000	109270000	276810000	227130000	227130000	220320000	149430000	165620000	345060000	532430000	760550000	522950000	404900000	561050000	672470000	404660000	1867900000	2861300000	29932000	14954000	7416800	5785600	0	0	0	0	0	0	0	0	0	0	0	0	0	VaGs36891	GDC-P	14	202	31
3	0	0	0	0	0	0	0	0	0	0	0	0	0	0	0	0	0	0	0	0	0	0	0	0	0	638910	1027400	0	0	0	0	0	0	0	0	0	0	0	0	0	0	0	0	0	VaGs14926	Inorganic phosphate transporter 1-4	1	2	2
4	0	0	0	0	0	0	0	0	0	0	0	0	0	0	0	0	0	0	0	0	0	0	0	0	0	168410	357960	99439	0	0	0	0	0	0	0	0	0	0	0	0	0	0	0	0	VaGs12173	Chaperone protein ClpB2	1	118	3
5	0	0	0	0	0	0	0	0	0	0	0	0	0	0	0	0	0	0	0	0	0	0	0	0	0	3395400	10886000	0	0	0	0	0	0	0	0	0	2385900	0	0	0	0	0	0	0	VaGs01896	IAA-amino acid hydrolase ILR1-like 4	7	12	3
6	0	0	0	0	0	0	0	0	0	0	0	0	0	0	0	0	0	0	0	0	0	0	0	0	0	0	1457700	0	0	0	0	0	0	0	0	0	0	0	0	0	0	0	0	0	VaGs33818	Non-specific lipid-transfer protein-like protein At5g64080	1	1	1
7	0	0	0	0	0	0	0	0	0	0	0	0	0	0	0	0	0	0	0	0	0	0	0	0	0	0	375060	0	0	0	0	0	0	0	0	0	0	0	0	0	0	0	0	0	VaGs08445	ABC transporter B family member 25	1	3	1
8	0	0	0	0	0	0	0	0	0	0	0	0	0	0	0	0	0	0	0	0	0	0	0	0	0	0	8901200	0	0	0	0	0	0	0	0	0	0	0	0	0	0	0	0	0	VaGs10371	CF0 subunit b	1	1	1
9	104070	382720	1120700	1149700	1130900	1393500	829170	640840	466780	1435800	1302800	1919500	2305100	2664000	1877100	0	0	2046900	1386000	759910	956260	452650	787570	961080	1117500	131630000	877510000	43909000	341840	1099600	647320	1340500	2890600	2321900	4750900	8677300	1538800	0	0	0	0	0	0	0	VaGs29829	Alanine--glyoxylate aminotransferase 2 homolog 1	33	181	35
10	0	0	0	0	0	0	0	0	0	0	0	0	0	0	0	0	0	0	0	0	0	0	0	0	0	771310	3812200	0	0	0	0	0	0	0	0	0	0	0	0	0	0	0	0	0	VaGs22095	not identified	1	2	2
11	0	0	0	0	0	0	0	0	0	0	0	0	0	0	0	0	0	0	0	0	0	0	0	625150	1001500	774230	4213300	0	0	0	0	0	0	0	0	0	0	0	0	0	0	0	0	0	VaGs14135	ABC transporter B family member 26	8	14	4
12	47344	0	0	0	0	0	0	0	0	0	0	0	0	0	0	0	0	0	0	0	0	0	0	0	0	0	147510	0	0	0	0	0	0	0	0	0	0	0	0	0	0	0	0	0	VaGs07259	Folate synthesis bifunctional protein	2	2	2
13	0	0	554570	573650	755300	476890	778880	1120500	1081700	988340	917480	1041200	1094000	1120600	0	0	0	559030	340220	3226400	554460	842890	2221200	3721600	1779800	1275900	21680000	5754600	0	0	0	0	0	0	0	0	0	0	212480	2513600	3287800	0	0	0	VaGs29614	Translin	7	55	26
14	0	189230	0	0	0	0	360000	0	0	0	0	0	470560	0	0	0	0	0	0	0	0	0	0	930470	0	1245800	3460400	854990	989820	0	0	0	0	0	0	0	0	760760	1419200	0	0	0	0	0	VaGs32181	50S ribosomal protein L9	4	14	10
15	0	0	0	58977	114180	55987	0	0	0	0	0	0	0	0	0	0	0	0	0	610740	1097100	499180	0	1041300	1015000	1305200	4900500	2520200	997210	1200800	3165700	0	0	0	0	0	0	0	0	0	0	0	0	0	VaGs16796	Aldehyde dehydrogenase family 3 member F1	12	41	14
16	0	422130	1230900	644150	0	397400	467760	0	761970	0	591140	778810	0	0	0	0	0	0	0	0	0	0	1209300	0	2242600	2503500	4983700	2922800	0	2697900	2918900	0	0	0	0	0	0	0	0	0	0	0	0	0	VaGs34728	PLAT domain-containing protein 2	2	20	15
17	0	0	0	0	0	0	0	0	0	0	0	0	0	0	0	0	0	0	0	0	894950	0	0	1121600	3289500	3697900	7101500	5288000	1265100	1273600	1491100	0	0	0	1181500	1623600	1445500	4042500	3380300	5949300	0	0	0	0	VaGs19641	Protease HtpX homolog	7	32	15
18	589040	962080	1464600	1915600	3031100	2931400	3843500	2905600	3622900	3704300	3248400	3354600	3302400	2243900	3563000	1791700	612380	6922900	11228000	11418000	10421000	9581200	8201900	17339000	16198000	30707000	46854000	46877000	22695000	16352000	10477000	6616200	17931000	29348000	36090000	69847000	27517000	0	0	0	0	0	0	154480	VaGs01108	Cysteine desulfurase	1	304	38
19	0	0	0	0	0	122650	254300	0	0	0	0	158960	0	0	0	0	0	904910	1224000	1429300	1296600	872500	1643700	3074100	1266900	2528800	3380300	4207700	2891700	630670	0	0	0	1097400	2827400	3474200	2460900	0	0	0	0	0	0	0	VaGs00677	Acyl-coenzyme A thioesterase 9	8	56	20
20	0	0	0	0	0	0	0	0	0	0	0	0	0	0	0	0	0	0	0	0	0	0	555700	2048500	575030	2803900	1762700	1186500	0	0	0	0	0	0	0	969000	1884600	481810	0	0	0	0	0	0	VaGs28883	Embryogenesis-associated protein EMB8	5	18	9
21	0	0	0	0	0	0	0	0	0	0	0	0	0	0	0	0	0	0	0	0	0	0	0	0	0	321550	0	228720	0	0	0	0	0	0	0	0	0	0	0	0	0	0	0	0	VaGs30624	Cell division cycle protein 48 homolog	2	5	2
22	0	0	0	0	0	0	0	0	0	0	0	0	0	0	0	0	0	0	0	0	0	0	0	0	0	1326100	464280	821580	0	0	0	0	0	0	0	0	0	0	0	0	0	0	0	0	VaGs24820	Glycerol-3-phosphate acyltransferase 3	2	3	3
23	0	0	0	0	0	0	0	0	0	0	0	0	0	0	0	0	0	0	0	0	0	0	0	0	0	205780	92836	265440	0	0	0	0	0	0	0	0	0	0	0	0	0	0	0	0	VaGs00521	Glycine--tRNA ligase 2	5	5	3
24	0	0	51564	0	75372	0	0	0	0	0	0	0	103280	0	0	0	0	0	199240	489900	331960	208900	0	296720	368120	1016500	579680	1077500	0	0	310420	0	280620	0	0	0	0	0	0	0	0	0	0	0	VaGs32084	Long-chain-alcohol oxidase FAO2	9	27	14
25	0	60933	101020	132270	583500	129560	729110	170530	159940	169080	0	297090	181380	249330	0	0	0	490610	2342800	5187200	4574900	3262100	4135300	6840200	6581600	14055000	13719000	14808000	2560700	7417500	2788000	0	0	0	0	0	0	0	0	0	0	0	0	0	UER43488.1	NDB1	16	100	26
26	1045500	545420	0	805510	769340	371640	0	471590	325110	0	0	647070	518710	0	0	0	0	1308400	843810	1348200	0	0	763470	5836000	3576500	13483000	9556900	7862600	598120	0	0	0	0	0	0	0	0	0	0	0	0	0	0	0	VaGs27945	unknown	5	34	19
27	312530	357820	428030	368800	318880	226390	75095	261000	0	32610	262000	0	0	0	0	0	0	256450	296020	1439100	1200800	1468800	218550	2467800	4414100	10499000	10601000	6573300	100060	0	0	0	0	0	0	0	0	0	0	0	0	0	0	0	VaGs22120	Pentatricopeptide repeat-containing protein At4g35850	12	62	22
28	0	0	0	0	0	0	0	0	0	0	0	0	0	0	0	0	0	0	0	0	0	0	0	402120	272800	1454300	4142800	2496300	750720	0	0	0	0	0	0	0	0	0	0	0	0	0	0	0	VaGs33599	Plasma membrane ATPase 4	8	85	6
29	0	0	0	0	0	0	0	0	0	0	0	0	0	0	0	0	0	0	0	0	0	603060	629200	4043400	12279000	36322000	58899000	41710000	9201600	918500	0	0	0	0	0	0	0	0	0	0	0	0	0	0	VaGs29682	Endoplasmin homolog	20	69	9
30	0	47984	314640	271500	785700	438970	869340	760800	1032900	864040	702800	819590	519560	263280	244390	0	0	0	593980	633580	0	442650	403520	647440	1810400	3002000	6170200	5744700	423870	0	0	0	0	0	0	0	0	0	0	0	0	0	0	0	VaGs29632	Pyruvate, phosphate dikinase	22	127	24
31	0	0	0	0	0	0	0	0	0	0	0	0	0	0	0	0	0	0	0	133420	207120	0	0	381050	406570	1133600	1376500	1977800	0	0	0	0	0	0	0	0	0	0	0	0	0	0	0	0	VaGs11709	Calcium-transporting ATPase 10	7	19	7
32	0	0	0	0	0	0	0	0	0	0	0	0	0	0	0	0	0	1123100	1892200	2704400	934020	1943600	1981700	4623200	10903000	21958000	28468000	36081000	9206700	333670	0	0	0	0	0	0	0	0	0	0	0	0	0	0	VaGs33594	Plasma membrane ATPase 1	22	133	13
33	275430	300100	445270	138080	258760	87682	200030	0	112650	0	0	0	0	0	0	0	0	79854	124900	816820	478770	761240	826700	1442500	3621100	4789000	4128200	6459300	421670	0	0	0	0	0	0	0	0	0	0	0	0	0	0	0	VaGs18373	Pentatricopeptide repeat-containing protein At1g26460	6	40	20
34	0	0	117110	0	163590	146260	153480	109160	200190	269620	596840	598600	1761200	838410	0	0	0	0	0	6393100	6081500	4114700	5424800	51932000	557850000	383030000	595590000	711000000	123550000	0	0	0	0	0	0	0	0	0	0	0	0	0	0	0	VaGs20921	Serine--glyoxylate aminotransferase	25	153	21
35	0	0	50841	0	0	66819	35810	62619	0	0	126890	49380	0	89087	0	0	0	0	207550	186050	181900	289210	89224	256400	164020	250280	267280	592400	199700	0	0	0	0	0	0	0	0	0	0	0	0	0	0	0	VaGs28128	Calcium-transporting ATPase 4	8	28	18
36	192700	1093800	1609900	1359000	1803700	2130900	2301400	2262400	2826300	1081500	2092800	4330300	1483100	2079800	1163800	0	0	1949400	2281800	3038000	3037100	5458900	1411300	3545100	3400200	4977800	3722200	3184000	2162800	0	2213200	0	0	0	0	0	0	0	0	0	0	0	0	0	VaGs28150	B-cell receptor-associated protein 31-like	4	64	28
37	0	0	20419	24972	91579	24505	102940	60549	145760	189060	288740	1113800	638410	456060	106740	0	0	129240	1354500	3299400	2135300	1424500	2597900	4332000	4231300	5593300	4862300	1856700	0	0	0	0	0	0	0	0	0	0	0	0	0	0	0	0	VaGs28822	Protein translocase subunit SECA1	24	156	24
38	1753300	3460100	4593900	4607900	6272300	5642000	7577800	7596600	8532100	11197000	16345000	23832000	21528000	12242000	10383000	5924500	6688100	6472800	10767000	18146000	14568000	21632000	20063000	22379000	27342000	50565000	38507000	29822000	9985200	6765200	6271800	3374700	3367500	1587100	2270800	3514600	3194600	439190	130760	87731	0	307390	0	304640	VaGs14152	MICOS complex subunit MIC60	9	420	42
39	1359200	2279400	3479700	4711800	7414000	10405000	13928000	17759000	19702000	20713000	36621000	48139000	42535000	30343000	22723000	6018800	15305000	49483000	61462000	70068000	37811000	28193000	34533000	44053000	35524000	74303000	150590000	63531000	7548500	1945200	4191000	6778500	4327600	407760	0	971280	1305400	504390	0	0	0	0	0	0	VaGs22475	2,3-dimethylmalate lyase	1	388	37
40	0	62892	166940	174690	78010	160190	96834	86524	119840	110050	172440	0	0	0	0	0	0	0	0	282590	222210	0	0	0	150110	0	761150	716570	389210	0	0	0	0	0	0	0	0	0	0	0	0	0	0	0	VaGs08844	Probable nucleolar protein 5-2	8	26	16
41	0	0	0	0	0	0	0	0	0	0	0	0	0	0	0	0	0	0	0	0	0	0	0	0	0	653760	85790000	60182000	0	0	0	0	0	0	0	0	0	0	0	0	0	0	0	0	VaGs19559	Alanine--glyoxylate aminotransferase 2 homolog 2	21	54	3
42	0	0	0	0	0	0	0	0	0	0	0	0	0	0	0	0	0	0	0	0	0	0	0	0	0	429920	12908000	10103000	0	0	0	0	0	0	0	0	0	0	0	0	0	0	0	0	VaGs16514	Serine hydroxymethyltransferase 3	12	17	3
43	0	0	0	0	0	0	0	0	0	0	0	0	0	0	0	0	0	0	0	0	0	0	0	0	0	0	2523100	2695600	0	0	0	0	0	0	0	0	0	0	0	0	0	0	0	0	VaGs09618	HSP90-6	1	172	2
44	0	0	0	0	0	0	0	0	0	0	0	0	0	0	0	0	0	0	0	0	0	0	0	235480	0	0	3114200	2875900	369270	0	0	453440	0	0	0	0	0	0	0	0	0	0	0	0	VaGs20635	HSP70-interacting protein 1	5	11	5
45	0	0	0	0	0	0	0	0	0	0	0	0	0	0	0	0	0	0	0	0	0	0	0	0	0	3979100	83312000	124420000	0	0	0	0	0	0	0	0	0	0	0	0	0	0	0	0	VaGs07155	Aquaporin PIP-type	4	7	3
46	0	0	0	0	0	0	0	0	0	0	0	0	0	0	0	0	0	0	0	0	0	0	0	0	0	0	1569300	3090800	0	0	0	0	0	0	0	0	0	0	0	0	1573400	0	420760	0	VaGs35305	unknown	3	5	4
47	0	0	0	0	0	0	0	0	0	0	0	0	0	0	0	0	0	0	0	0	0	0	0	0	0	0	10018000	22996000	280650	0	666150	696730	0	970640	2682100	2691000	2509600	9611700	0	0	0	0	0	0	VaGs31238	xylose isomerase	15	42	10
48	0	0	0	0	0	0	0	0	0	0	0	0	0	0	0	0	0	0	0	67388	0	0	119710	0	0	0	2590200	5772200	175770	676920	1972400	443880	0	0	0	0	0	0	0	0	0	0	0	0	VaGs02239	glutamyl endopeptidase	9	26	8
49	0	0	0	0	0	0	0	0	0	0	0	0	0	0	0	0	0	0	0	0	0	0	0	0	0	0	1771300	5483300	0	0	0	0	0	0	0	0	0	0	0	0	0	0	0	0	VaGs35135	Seed trypsin/chymotrypsin inhibitor IVB	1	2	2
50	0	0	0	0	0	0	0	0	0	0	0	0	0	0	0	0	0	0	0	280100	223430	0	142060	595970	0	0	4046300	16819000	360190	0	0	0	0	0	0	0	0	0	0	0	0	0	0	0	VaGs05889	Phospholipid:diacylglycerol acyltransferase 1	15	28	7
51	0	0	0	0	0	0	0	0	0	0	0	0	0	0	0	0	0	0	0	0	0	0	0	0	0	2850800	23468000	116020000	188310	0	0	0	0	0	0	0	0	0	0	0	0	0	0	0	VaGs20987	aquaporin PIP1-4	5	9	4
52	0	0	0	0	0	0	0	0	0	0	0	0	0	0	0	0	0	0	0	0	0	0	0	0	0	0	0	133550	0	0	0	0	0	0	0	0	0	0	0	0	0	0	0	0	VaGs32166	CASP-like protein 4A3	1	1	1
53	0	0	0	0	0	0	0	0	0	0	0	0	0	0	0	0	0	0	0	0	0	0	0	0	0	0	0	988600	0	0	0	0	0	0	0	0	0	0	0	0	0	0	0	0	VaGs31626	Transmembrane protein	1	1	1
54	0	0	0	0	0	0	0	0	0	0	0	0	0	0	0	0	0	0	0	0	0	0	0	0	0	0	0	213430	0	0	0	0	0	0	0	0	0	0	0	0	0	0	0	0	VaGs33509	HSP90-5	1	151	1
55	0	0	0	0	0	0	0	0	0	0	0	0	0	0	0	0	0	0	0	0	0	0	0	0	0	0	0	4345800	0	0	0	0	0	0	0	0	0	0	0	940710	0	2822900	0	0	VaGs37600	60S ribosomal protein L14-1	3	3	3
56	0	0	0	271880	1134600	224670	1028600	0	0	0	0	0	0	0	0	0	0	0	981630	0	0	0	0	0	0	0	718820	1268600	0	0	0	0	0	0	0	0	0	0	0	0	0	0	0	0	VaGs38225	putative tRNA threonylcarbamoyladenosine biosynthesis Gcp	3	11	7
57	0	0	0	0	0	0	0	0	0	0	0	0	0	0	0	0	0	0	0	0	0	0	0	0	0	0	0	392460	0	0	251590	0	0	164760	0	0	0	0	0	0	0	0	0	0	VaGs10944	NADPH--cytochrome P450 reductase	3	4	3
58	0	0	0	0	0	0	0	0	0	0	0	0	0	0	0	0	0	0	0	0	0	0	0	0	0	0	0	1709900	817260	0	1635700	0	0	0	0	0	0	0	0	1136500	1172500	0	0	0	VaGs28108	unknown	2	5	5
59	0	0	0	0	0	0	186830	228380	0	0	0	0	0	373140	559260	0	0	0	0	330670	232080	345120	280440	757820	731070	0	754250	1115800	2004500	1390900	1986600	0	273620	0	0	0	0	401080	642030	1594000	0	0	0	0	VaGs17674	Beta-galactoside-specific lectin 3	1	47	19
60	265160	459280	711490	909880	1403600	936370	2554500	5861800	5783600	7295800	3684200	5484400	5915000	7045600	7719000	5285300	0	876690	905160	3418900	4419400	5446000	5838100	7978700	14301000	11600000	7861100	19375000	26584000	24181000	35023000	13903000	3957100	6844500	19484000	12746000	1694500	989250	2787200	8093900	7757900	0	0	0	P81446.3	Beta-galactoside-specific lectin 1	17	275	40
61	0	0	0	0	0	0	0	0	0	0	0	0	0	0	0	0	0	0	0	0	0	0	0	0	0	0	224320	261850	260990	403270	359300	369250	0	0	0	0	0	0	0	0	0	0	0	0	VaGs11191	cellulose synthase-like protein E1 isoform X1	1	6	6
62	0	0	92267	0	0	0	0	0	168400	158860	0	289960	228010	0	0	0	0	0	529650	2152500	2535000	889440	3023600	4236500	4517400	7310900	7019900	19126000	12514000	17215000	21968000	11302000	0	337270	1143300	0	0	0	0	0	0	0	0	0	VaGs17039	Pyridoxine/pyridoxamine 5'-phosphate oxidase 1	19	109	21
63	0	0	0	0	162650	0	0	0	0	0	0	0	0	0	0	0	0	0	0	0	0	1500600	2181400	640560	2221200	9213600	12259000	18970000	19716000	18493000	21255000	2358400	0	0	0	514780	0	784630	0	0	0	1113100	552900	2811600	VaGs38847	Dehydrin ERD14	7	44	17
64	0	0	0	0	0	0	0	0	0	0	0	0	0	0	0	0	0	0	0	529020	0	1924000	0	1345100	3487400	19781000	26624000	38205000	45402000	41106000	38939000	7621900	0	0	0	0	0	0	0	0	0	0	0	0	VaGs38807	not identified	12	66	11
65	0	0	0	0	0	0	136270	157860	164390	0	128780	0	0	0	0	0	0	0	0	0	405850	123770	0	490980	0	1048600	3363500	9703800	9835600	14875000	10608000	222780	0	0	0	0	0	0	0	0	0	0	0	0	VaGs04607	Elongation factor G-2	4	84	14
66	0	0	0	0	0	0	136760	0	0	0	0	0	0	0	0	0	0	0	0	0	531480	930770	451590	0	0	0	1950600	2332500	1740500	1494600	1905500	0	0	1121100	732920	0	0	0	0	0	0	0	0	0	VaGs09601	Omega-3 fatty acid desaturase	4	14	11
67	0	0	275920	285300	217210	253540	800810	726950	478950	523310	164910	648370	428720	98884	0	0	0	0	0	175410	0	0	0	180220	0	226380	1591700	1916000	1517200	1393800	2213900	323750	0	0	0	0	0	0	0	0	0	0	0	0	VaGs00685	GTP-binding protein OBGM	6	58	21
68	801300	1584500	3080300	3435300	4836100	3419500	3902100	3472000	3939700	1872500	2121500	1882000	629460	566840	975800	426540	363960	1048100	1678800	3236300	1933800	2445100	1753400	1102000	1861200	4098900	12290000	18855000	11137000	11696000	8410600	443900	0	0	0	0	0	0	0	0	0	0	0	0	VaGs09649	DEAD-box ATP-dependent RNA helicase 3	11	223	32
69	32408	0	660160	580280	592820	662670	583530	1030100	546480	128040	139180	179680	176660	199830	89690	0	0	0	0	410030	0	0	0	160210	0	1573300	2528200	2006300	1532500	1660600	1378700	148710	0	0	0	0	0	0	0	0	0	0	0	0	VaGs10538	DEAD-box ATP-dependent RNA helicase 3	9	186	23
70	0	0	0	0	0	0	0	0	0	0	0	0	0	0	0	0	0	0	0	462900	0	0	0	161900	0	3688200	6491000	4818600	4543300	3162700	0	0	0	0	0	0	0	0	0	0	0	0	0	0	VaGs16861	Acetate/butyrate--CoA ligase AAE7	7	22	7
71	0	0	0	0	0	0	0	0	0	0	0	0	0	0	0	0	0	0	179840	1232800	193360	920490	923650	1971100	2872800	6078200	8972300	11541000	5405600	4476200	1647700	1051400	0	0	0	0	0	0	0	0	0	0	0	0	VaGs34696	Zinc protease PQQL-like	24	105	14
72	48447	83094	116590	130250	138140	111430	173810	185780	171690	175590	183830	204880	196800	227160	0	0	220100	246640	281950	369740	391200	485210	487790	726140	776900	7508700	18893000	27177000	8326500	899050	0	0	0	0	0	0	0	0	0	0	0	0	0	0	VaGs12099	Chaperone protein ClpB3	3	122	28
73	0	0	0	0	0	0	0	0	0	0	0	0	0	0	0	0	0	0	0	0	0	0	0	0	0	2062600	2930100	7065500	2319200	810890	0	0	0	0	0	0	0	0	0	0	0	0	0	0	VaGs30057	1,4-alpha-glucan-branching enzyme 1	4	11	5
74	196000	748240	1032700	1387700	1940100	1325000	1927200	1995200	1578200	1923900	1166800	820910	606680	588400	1316600	0	696540	1648400	819800	3721400	3152000	4195900	5510300	10788000	8627900	26710000	73962000	182200000	107650000	20198000	115910	0	0	0	0	0	0	0	0	0	0	0	0	0	VaGs38097	Chaperone protein ClpB4	56	380	30
75	229440	626560	1045800	1304300	1852100	1497600	2395100	2248500	1710200	1711600	2016300	2737600	2416000	2284200	1127600	0	331630	2683700	6233600	12249000	10186000	6617400	9400200	21314000	28581000	97727000	207670000	373500000	280370000	116910000	10102000	3572900	1385700	715340	0	202850	0	0	0	249730	0	0	0	52457	VaGs07870	HSP90-6	1	432	36
76	257720	644910	1499200	2052800	2842000	3095900	4252700	5351400	5117700	3727700	5249600	6459600	4943300	4215600	3615200	939030	977150	4533700	3086200	10349000	12663000	8552600	9200800	15098000	14828000	30140000	40562000	82818000	60448000	26761000	351150	0	0	0	0	64029	0	0	0	0	0	0	0	0	VaGs04046	ATP-dependent Clp protease ATP-binding subunit ClpA homolog CD4B	50	568	32
77	0	0	0	0	0	0	0	0	0	0	0	0	0	0	0	0	0	0	0	0	0	266670	0	0	0	1265800	1660300	3102200	2127600	1575100	0	0	0	0	0	0	0	0	0	0	0	0	0	0	VaGs06846	Copper-transporting ATPase PAA1	6	19	6
78	0	0	0	0	0	0	0	0	29991	0	0	0	0	137550	121370	0	0	0	0	371580	432850	178100	742950	1180500	657100	3855200	12855000	20554000	15035000	7944600	6735400	6447100	627760	0	0	0	0	2961300	0	0	0	0	0	0	VaGs33139	HSP90-5	1	152	18
79	0	0	0	0	0	0	0	0	0	0	0	0	0	0	0	0	0	0	0	0	0	0	0	0	0	0	1310000	1636100	1486100	428620	0	0	0	0	0	0	0	0	0	0	0	0	0	0	VaGs24385	Thioredoxin reductase NTRC	5	10	4
80	0	0	0	0	0	0	0	0	0	0	0	0	0	0	0	0	0	0	0	0	0	0	0	0	0	0	311130	396300	420830	0	0	0	0	0	0	0	0	0	0	0	0	0	0	0	VaGs27746	Cyclomaltodextrin glucanotransferase	1	3	3
81	0	0	0	0	0	0	0	0	0	0	0	0	0	0	0	0	0	0	0	0	0	0	0	0	0	0	1209200	2187700	3030500	462010	0	0	0	0	0	0	0	0	0	0	0	0	0	0	VaGs08511	HSP90-6	1	433	4
82	3692700	4520800	6291500	6035900	8302200	8613200	9964600	12626000	12847000	14889000	20885000	31073000	23561000	22620000	21074000	15929000	23356000	56331000	83122000	94254000	149120000	169230000	154580000	216290000	164360000	310240000	448580000	746340000	934210000	458060000	35569000	31899000	31048000	29984000	28203000	81951000	139880000	307560000	118740000	4631800	0	0	0	0	VaGs01576	Pyruvate dehydrogenase E1 component subunit beta	18	307	40
83	1703700	2260400	3603300	3676600	5503300	5137300	11372000	10208000	9961300	9096000	16014000	14986000	17716000	15639000	14846000	8489200	12406000	33446000	67382000	104510000	123950000	168460000	149660000	196420000	169760000	245870000	346670000	604400000	718760000	341060000	51170000	32463000	29700000	43148000	61314000	135450000	152590000	116510000	1287600	0	0	0	0	0	VaGs20769	E1 component subunit alpha-1	13	499	39
84	0	0	0	0	0	0	0	0	0	0	0	1037700	751480	0	0	0	0	0	2380300	7209900	2890200	7597000	10569000	10190000	4767700	17248000	31160000	41824000	45477000	17551000	3286500	0	0	1427500	1988900	3635500	11150000	7810100	0	0	0	0	0	0	VaGs20919	E1 component subunit alpha	2	321	20
85	26687	82143	169820	293630	389650	158080	443840	467610	483230	381240	638750	806170	1547600	779120	670800	0	0	267370	296910	2282500	2992500	3251100	3891700	4918000	3134800	5316000	10198000	15008000	14363000	12962000	5722100	0	183560	160700	0	0	0	0	0	0	0	0	0	0	VaGs03622	Probable transmembrane GTPase FZO-like	37	231	31
86	99432	0	219650	0	0	150370	160760	0	0	0	0	0	0	0	0	0	0	0	0	281470	1689200	2533000	1305000	695860	0	1532600	2390300	4264100	3376900	2011800	1153400	1991400	0	0	0	0	0	0	0	0	0	0	0	0	VaGs26752	unknown	7	37	16
87	0	0	0	0	0	94511	0	0	169030	0	0	617580	885340	401550	0	0	0	1936200	1136700	3804000	5829500	2272600	746880	4909400	4603600	11052000	11659000	2104700000	1186200000	2168500	5017100	3228300	2583700	2093600	5691900	5904600	10889000	10851000	13344000	816640	0	0	0	0	VaGs33391	Arginase 1	26	156	28
88	441360	566430	1545200	1174900	2221300	1299600	1226900	1703700	2242900	2354700	1118100	3471800	1466100	1024500	643840	0	0	969440	2015100	3099400	2829000	2895300	1799600	1736800	1740400	3201800	3095200	16067000	12832000	3441400	2716800	2309700	2659200	3559500	1929500	1652500	3162500	5605100	1527300	0	0	0	0	136590	VaGs00215	Glyceraldehyde-3-phosphate dehydrogenase	8	133	38
89	1416000	2796700	2836000	2894900	4856800	3495600	2697400	920660	120940	0	0	108500	0	0	0	0	333680	689780	0	409760	500710	1129200	1713200	1235800	4080400	2602100	17244000	65248000	83384000	18865000	539290	0	1863300	1370600	864710	6595500	32465000	35971000	450130	5603800	10790000	0	0	0	VaGs11230	Malate dehydrogenase	14	136	33
90	0	0	0	0	0	0	0	0	0	0	0	0	0	0	0	0	0	0	0	0	0	321940	0	0	0	0	629930	5524400	10756000	0	0	0	0	0	1430200	1670300	1685900	2451900	0	0	0	0	0	0	VaGs20800	Glyceraldehyde-3-phosphate dehydrogenase	6	45	8
91	0	0	0	0	0	0	0	0	0	0	0	0	0	0	0	0	0	0	0	0	0	0	657130	1704100	0	0	234990	1459600	1562200	0	0	0	0	0	0	0	0	0	0	0	0	0	0	0	VaGs06676	Glucosidase 2 subunit beta	3	8	5
92	0	0	0	0	0	0	0	7959200	5142200	9510500	17447000	9427500	8692100	0	0	0	0	0	0	0	0	0	13711000	28729000	5291700	0	4137100	36635000	34017000	21671000	0	0	0	0	4893000	6572800	0	0	0	0	0	0	0	0	VaGs37844	CAB2	1	71	15
93	0	0	0	0	0	0	0	0	0	0	2311500	0	0	0	0	0	0	0	0	0	0	0	0	7934200	0	0	0	0	8062200	6781200	0	0	0	0	0	0	0	0	0	0	0	0	0	0	VaGs17989	LHCB3	1	108	4
94	7497200	16383000	35878000	29811000	46994000	57748000	113140000	494910000	538760000	895930000	1607200000	905220000	412840000	122270000	40730000	36896000	119420000	440600000	199770000	469840000	449010000	371630000	1534300000	5920500000	3243400000	401140000	533220000	2243200000	9653100000	8821100000	284320000	313920000	325040000	544480000	1654700000	2375800000	625010000	89426000	134420000	309300000	568660000	1142700000	207570000	4847700	VaGs17174	LHCB3	13	315	44
95	280810	477980	1038700	1025300	1140500	1000500	1724300	1806500	2124900	1633500	2579000	4651800	4393700	3834400	797350	2107400	1223200	3839800	2557600	5800500	8604200	7195900	3455000	6680600	7691400	15352000	25486000	40593000	277560000	152210000	96668000	12566000	5020800	13057000	30210000	55865000	75231000	60088000	8462000	1295800	0	0	0	0	VaGs24609	Glyceraldehyde-3-phosphate dehydrogenase B	19	273	40
96	0	0	0	0	0	0	0	0	0	0	0	0	0	0	0	0	0	0	0	0	0	0	0	2967800	0	0	0	3896200	31261000	16747000	0	0	0	0	0	0	0	0	0	0	0	0	0	0	VaGs17011	CAB7	1	364	4
97	0	0	0	0	0	0	0	1338000	1113400	1229400	2168300	1550200	1570200	0	0	0	0	0	0	0	0	0	0	0	0	0	1313700	5286900	21433000	14679000	0	0	0	0	0	0	0	0	0	0	0	0	0	0	VaGs18065	CAB21	1	327	10
98	0	0	0	0	0	0	0	0	65166	0	110580	268440	161220	0	0	0	0	0	231120	859860	418340	0	0	508790	0	1196000	743890	4251800	20761000	16996000	0	0	1147700	1431700	0	0	0	0	0	0	0	0	0	0	VaGs04590	acyl-coenzyme A oxidase 1	20	48	15
99	5008000	9556200	19001000	16415000	37520000	31464000	79277000	143820000	146510000	297260000	317340000	227270000	253150000	227960000	60924000	17819000	107990000	251630000	66473000	176750000	218700000	160830000	720630000	367490000	238760000	393500000	343900000	1282200000	3085800000	3028300000	179810000	154810000	92237000	232500000	814340000	927900000	129470000	33349000	33886000	65995000	130170000	222190000	22230000	0	VaGs17017	CAB37	10	351	43
100	0	0	0	0	0	0	0	0	0	0	0	0	0	0	0	0	0	0	0	0	0	0	0	0	0	0	0	260030	508070	559350	0	0	0	0	0	0	0	0	0	0	0	0	0	0	VaGs13222	argininosuccinate lyase	3	5	3
101	0	0	0	0	0	20473	40572	49202	0	0	0	205710	168950	74956	0	0	0	0	84091	445170	659190	1099800	987180	1705700	459300	289860	3063400	9389100	13322000	21428000	0	0	0	0	0	0	0	0	0	0	0	0	0	0	VaGs32296	Ferredoxin-dependent glutamate synthase	41	154	18
102	0	0	0	0	0	0	0	0	0	0	0	0	0	0	0	0	0	0	0	0	0	0	0	0	0	0	0	469670	705800	411500	0	0	0	0	0	0	0	0	0	0	0	0	54421	0	VaGs02151	RNA-binding KH domain-containing protein	5	7	4
103	0	0	0	0	0	0	0	0	0	0	0	0	0	0	0	0	0	0	0	0	0	0	0	0	0	0	110550	386640	381470	228600	155800	0	0	0	0	0	0	0	0	0	0	0	0	0	VaGs07620	Glutamine--tRNA ligase	2	7	5
104	0	0	0	0	0	0	0	0	0	0	0	0	0	0	0	0	0	0	0	0	0	0	0	0	0	0	67527	316020	658380	219900	418860	0	0	0	0	0	0	0	0	0	0	0	0	0	VaGs07120	Valine--tRNA ligase	5	12	5
105	0	0	0	0	0	0	0	0	0	0	0	0	0	0	0	0	0	0	0	0	0	0	0	0	0	0	0	1566600	5476600	540480	0	0	0	0	0	0	0	0	0	0	0	0	0	0	VaGs23528	unknown	4	7	3
106	0	0	0	0	0	0	0	0	0	0	0	0	0	0	0	0	0	0	0	0	0	0	0	0	0	0	0	0	461020	0	0	0	0	0	0	0	0	0	0	0	0	0	0	0	VaGs10835	Oligopeptide transporter 4	1	1	1
107	0	0	0	0	0	0	0	0	0	0	0	0	0	0	0	0	0	0	0	0	0	0	0	0	0	0	423290	0	2921200	0	0	0	0	0	0	0	550440	318140	0	0	0	0	0	0	VaGs01702	Acetyl-CoA acetyltransferase	4	6	4
108	0	0	0	680410	0	0	883160	0	0	0	0	0	0	0	0	0	0	0	0	0	0	0	0	0	0	0	0	0	1224400	0	0	0	0	0	0	0	0	0	0	0	0	0	0	0	VaGs24057	40S ribosomal protein S9	1	3	3
109	243720	476630	558870	334720	239530	311850	368490	0	0	0	0	380580	0	0	0	0	0	0	0	0	0	302320	0	0	0	0	0	743170	535570	0	0	0	0	0	0	0	0	0	0	0	0	0	0	0	VaGs23731	Ubiquinol-cytochrome-c reductase complex assembly factor 1	4	13	11
110	220630	548820	939010	1463600	1383000	719250	1091300	1296700	0	0	0	72892	0	0	0	0	0	0	0	0	0	0	0	0	0	536180	971480	2286600	2871700	1073300	551610	0	0	0	0	0	0	0	0	0	0	0	0	0	VaGs09719	Chaperone protein DnaJ	10	45	15
111	154480	284640	487480	0	568480	641630	636560	698210	0	0	0	0	0	0	0	0	0	0	0	0	0	0	0	0	0	0	0	689800	663220	0	0	0	0	0	602820	0	0	0	0	0	0	0	0	0	VaGs28763	50S ribosomal protein L25	2	10	10
112	0	0	0	0	217690	131310	229240	366240	644530	236960	559200	316060	0	538330	264090	0	0	0	644290	1242800	0	0	0	793890	0	889440	434630	815130	987200	0	0	0	0	0	0	0	0	0	0	0	0	0	0	0	VaGs00802	tRNA modification GTPase MnmE	4	32	17
113	260640	372640	1017200	1044000	1761200	1697100	2937500	2787600	2865200	3225100	2682400	4789400	2887300	4413000	1596800	736840	0	4316400	1139700	5886800	3174600	2180000	3068600	3375100	600710	686760	3468600	5002800	3148700	0	0	0	0	0	0	0	0	0	0	0	0	0	0	0	VaGs06607	bifunctional dethiobiotin synthetase/7,8-diamino-pelargonic acid aminotransferase	11	115	28
114	1136700	2768200	4054900	4528000	6160900	6605400	8077800	8905300	7935900	5046300	8409900	8710800	8730600	8111800	5913000	2300500	831560	8699900	13238000	15387000	14374000	12386000	9834900	11451000	7186900	6757200	12279000	16303000	15621000	14414000	4282200	0	0	0	0	0	0	0	0	0	0	0	0	0	VaGs08141	LETM1 and EF-hand domain-containing protein 1	29	363	31
115	0	0	134540	308270	204820	377390	859370	316470	225450	0	617910	572700	282450	590490	0	0	0	1022000	784970	2102300	1565200	294280	960470	825560	0	676350	782530	2250200	2793700	2246100	231590	0	0	0	0	0	0	0	0	0	0	0	0	0	VaGs08677	Probable acyl-activating enzyme 1	9	54	24
116	0	0	496180	501070	678270	733130	787810	993280	982510	996040	802650	1053700	951370	1074200	828370	0	0	1318600	1238900	0	1436700	0	0	0	0	0	0	2378500	1195600	1847500	0	0	0	0	0	0	0	0	0	0	0	0	0	0	VaGs22866	Ribonuclease H-like domain containing protein	1	19	19
117	1307600	3046800	4598800	5839000	6935200	6935900	8357800	10188000	7282800	8614500	8417300	11123000	6638500	5346000	2749400	876240	310160	2689500	3638200	4365200	4610100	3048600	3003600	3053500	2980900	4224400	6008800	9097600	5536100	1455700	2778700	1375200	0	0	0	0	0	0	0	508810	0	0	0	0	VaGs34194	Protein ABC transporter 1	27	335	33
118	464240	1698400	2379700	2813200	3130900	2573300	4613600	5510800	4831700	4527800	3473800	4886300	3718400	2695500	1459500	0	522090	3194700	2778700	2940100	1937900	2517600	1920900	4716600	2632700	2489600	3163900	7768300	4682000	4840400	619950	0	0	0	0	0	0	0	0	0	0	0	0	0	VaGs02469	Acetyl-coenzyme A carboxylase carboxyl transferase subunit alpha	10	326	30
119	89358	357880	587090	680910	1087500	712950	1173800	1248100	1531400	980640	1313500	706140	900550	787630	750630	58798	0	922960	311930	437380	656970	317260	617690	1070000	758720	1208200	860930	2130300	1670200	1055700	0	0	0	0	0	0	0	0	0	0	0	0	0	0	VaGs02670	Acetyl-coenzyme A carboxylase carboxyl transferase subunit alpha	9	334	29
120	226610	892960	1626300	1474800	2038700	1613000	1680700	1588800	1738000	911920	1083900	1024300	975050	739680	468920	0	0	1303600	947200	1499800	1253600	561750	1260200	970120	812900	1566900	2144900	2880100	1789900	2488900	1848600	706250	336350	468590	0	0	0	0	0	0	0	0	0	0	VaGs17061	Translocon at the outer membrane of chloroplasts 64	12	131	32
121	25872	82092	642250	533600	1320600	413270	1100500	579100	979120	716660	586080	1321200	496070	107820	318510	0	110400	721520	834790	906580	561610	445690	488190	1342300	137240	578880	632370	1839100	1232500	762430	1529900	1004200	263560	0	0	0	0	0	0	0	0	0	0	0	VaGs29029	E3 ubiquitin-protein ligase KEG	15	112	32
122	387890	981230	1911800	1835700	2217600	1982200	3920700	4047400	3553800	2977300	4245600	5617200	7180300	5325700	1954100	0	820860	4570100	2574700	4087500	3619200	3171100	4573300	5740000	2728400	9549700	4818100	8706600	3350700	4768300	6518800	2920300	2160600	4220700	5418900	5684700	0	0	0	0	0	0	0	0	VaGs00266	ubiquinone biosynthesis monooxygenase COQ1	16	169	35
123	0	0	1348000	1722500	3375200	2217000	1434400	2156100	2062100	4076600	2611500	7345900	8760300	8982500	0	0	0	0	0	4328700	0	0	3027900	5169700	0	7571600	1171700	6996900	2345800	0	0	0	0	0	0	0	0	0	0	0	0	0	0	0	VaGs36982	Acyl carrier protein 2	2	22	19
124	0	816810	439770	872380	195600	900800	325540	185150	0	363480	0	263650	405470	198710	0	0	0	0	0	467030	592520	286770	387830	0	0	458110	556370	1245700	0	1458100	0	0	0	0	0	0	0	0	0	0	0	0	0	0	VaGs27045	LETM1 and EF-hand domain-containing protein anon-60Da	10	41	19
125	0	0	0	0	0	0	64973	65336	116250	156740	106250	0	0	0	0	0	0	0	0	463470	0	0	0	0	0	0	289260	284540	0	388320	0	0	0	0	0	0	0	0	0	0	0	0	0	0	VaGs15084	Protein FRIGIDA	1	9	9
126	0	0	0	0	0	88521	0	181140	0	109730	243100	936590	1217200	1401400	0	0	0	0	1360400	2535900	2720400	819560	1856300	3778600	1779500	811580	1860100	4107600	1583800	5179200	1566700	805460	0	0	1010500	1655300	2219600	829560	0	0	0	0	0	0	VaGs00922	Glutathionyl-hydroquinone reductase YqjG	5	60	25
127	0	0	0	0	0	0	0	0	0	0	543240	0	0	0	0	0	0	0	0	0	0	0	0	0	0	0	469810	0	0	1018800	622620	725510	0	0	0	0	0	0	0	0	0	0	0	0	VaGs08385	PPR containing protein	2	6	5
128	0	0	0	0	0	0	0	0	0	0	0	0	0	0	0	0	0	0	0	0	0	0	0	0	0	0	0	0	0	26397000	19397000	7908600	15631000	0	0	0	0	0	0	0	0	0	0	0	VaGs26682	Nucleoside diphosphate kinase 1	4	15	4
129	0	0	0	83273	201120	120130	207900	54564	103320	109660	54753	59808	132380	82199	0	0	0	151150	0	295900	611410	111200	111630	480100	117480	343140	1314100	4050100	4978600	9822100	5234200	3513100	3745200	3499300	0	126770	315260	0	0	0	0	0	0	0	VaGs11386	GTP-binding protein TypA/BipA homolog	16	102	29
130	166870	321230	476910	379900	542290	540560	741700	672790	839190	584200	508770	980160	188830	233750	0	0	0	0	140040	740920	1086600	0	0	831990	1047800	957820	1714200	1163500	2145800	4996600	4478200	1459100	0	0	0	0	0	0	0	0	0	0	0	0	VaGs17948	ATPase family AAA domain-containing protein 3-B	11	155	26
131	0	0	0	0	0	0	0	0	0	0	0	0	0	0	0	0	0	0	0	0	0	0	0	0	0	0	0	0	4474100	13237000	8736100	0	1292700	0	0	0	0	0	0	0	0	0	0	0	VaGs36068	NAD(P)H:quinone oxidoreductase	4	7	4
132	0	0	0	0	0	0	0	0	0	0	0	0	0	0	0	0	0	0	0	0	0	0	0	0	0	0	0	0	0	511210	429030	0	0	0	0	0	0	0	0	0	0	0	0	0	VaGs29808	HSP90-3	1	10	2
133	0	0	0	0	0	0	0	0	0	0	0	0	0	0	0	0	0	0	0	0	0	0	0	0	0	0	0	0	0	579720	937910	0	0	0	0	0	0	0	0	0	0	0	0	0	VaGs15363	CTL-like protein	2	3	2
134	0	0	0	0	0	0	0	0	0	0	0	0	0	0	0	0	0	0	0	205150	0	0	212820	259930	0	0	801430	1720100	501560	6891800	9850200	675500	0	0	0	0	0	0	0	0	0	0	0	0	VaGs09172	HSP82	9	36	9
135	0	0	0	0	0	0	0	0	0	0	0	0	0	0	0	0	0	0	0	0	0	0	0	0	0	0	353020	0	0	1013200	1327400	0	0	0	0	0	0	0	0	0	0	0	0	0	VaGs05417	Elongation factor G-2	2	70	3
136	0	0	108520	277540	364480	197100	453110	303970	623510	417760	409290	1089800	0	0	0	0	0	0	0	2538300	1330700	2019000	1817500	3010000	3128500	4667000	4374100	7674600	9872900	34633000	38406000	787410	0	839220	911070	306000	0	0	0	0	0	0	0	0	VaGs01375	Histidine--tRNA ligase	16	89	26
137	0	0	0	0	0	0	0	0	0	0	0	0	0	0	0	0	0	0	0	0	0	0	0	0	0	0	187460	225850	0	527730	513970	0	0	36828	0	0	0	0	0	0	0	0	0	0	VaGs07206	Spermatogenesis-associated protein 20	4	10	5
138	0	0	0	0	0	0	44438	38424	0	0	0	0	0	0	0	0	0	0	0	0	0	0	0	602140	157120	171010	371070	275430	0	845890	0	0	0	0	0	0	0	0	0	0	0	0	0	0	VaGs07524	Fatty acid amide hydrolase	4	13	8
139	958760	1349800	2019000	1277000	1770200	1500900	3252800	2512000	4278000	4033400	3641300	3892900	3408300	2326700	0	0	0	4318300	3825800	0	5480100	3705900	6736800	10389000	0	6288900	7897400	11481000	0	33206000	0	0	0	1761800	5248100	5746500	0	0	0	0	0	0	0	0	VaGs34535	Lamin-like protein	1	28	27
140	0	0	0	0	0	0	0	0	0	0	0	0	0	0	0	0	0	0	0	0	0	0	0	0	0	0	0	0	0	72228000	3918200	0	0	0	0	1002400	2718400	4151100	11153000	6376100	0	0	0	0	VaGs24320	Protein GrpE	9	24	7
141	0	0	0	0	0	0	0	0	0	0	0	0	0	0	0	0	0	0	0	0	0	0	0	0	0	0	0	0	0	124840	0	0	0	0	0	0	0	0	0	0	0	0	0	0	VaGs22776	4-hydroxy-3-methylbut-2-en-1-yl diphosphate synthase (ferredoxin)	2	2	1
142	0	0	0	0	0	0	0	0	0	0	0	0	0	0	0	0	0	0	0	0	0	0	0	0	0	0	0	0	0	50267000	0	0	0	0	0	0	0	0	0	0	0	0	0	0	VaGs07608	aquaporin TIP1-1	1	1	1
143	0	0	0	0	0	0	0	0	0	0	0	0	0	0	0	0	0	0	0	0	0	0	0	0	0	0	0	0	0	28619000	0	0	0	0	0	0	0	0	0	0	0	0	0	0	VaGs24186	Aquaporin TIP2-1	1	1	1
144	0	0	0	0	0	0	0	0	0	0	0	0	0	0	0	0	0	0	0	0	0	0	0	0	0	463360	1792400	4898400	4118400	31624000	2400500	2303100	2158000	0	0	381160	0	0	0	0	0	0	0	0	VaGs37748	Probable Xaa-Pro aminopeptidase P	16	46	9
145	0	0	0	0	0	0	0	0	0	0	0	0	0	0	0	0	0	0	0	0	0	0	0	0	0	0	514940	1289100	2732300	10799000	439260	0	0	0	0	0	0	0	0	0	0	0	0	0	VaGs13300	Multiple inositol polyphosphate phosphatase 1	7	15	5
146	0	0	0	0	62587	0	0	116850	0	243690	985530	3249200	3602000	14611000	14661000	2833100	0	4839400	9636500	5907600	12697000	2210400	10288000	5471500	2111300	1940000	0	9235500	10906000	75437000	8624700	586890	2369800	2199100	0	2608600	8717800	1974600	0	0	0	0	0	0	VaGs19994	Rhodanese-like domain-containing protein 4	7	638	28
147	2629300	3955200	4411300	8393500	16842000	18584000	29572000	31229000	51856000	54673000	91613000	153790000	167680000	408380000	200820000	59428000	60918000	224960000	354710000	417190000	493320000	221840000	187490000	230330000	158370000	248300000	340680000	587020000	1062300000	3828600000	1434300000	187090000	159280000	61897000	35917000	70844000	72593000	459540000	730730000	41538000	6426600	0	0	0	VaGs36566	Ferredoxin--NADP reductase, leaf isozyme 1	3	362	41
148	5354900	8787800	18199000	18627000	25016000	26025000	33830000	37278000	48010000	64459000	84363000	130290000	159040000	311520000	196550000	53752000	66170000	223620000	242990000	314120000	370880000	224210000	286880000	291990000	158480000	265740000	325670000	525410000	820850000	3500200000	1485100000	203900000	200620000	184300000	233580000	500700000	921240000	358760000	76689000	42245000	7706200	0	0	0	VaGs18242	Rhodanese-like domain-containing protein 4	8	666	41
149	142370	394680	1128800	746030	1212300	1202900	1446800	1226300	1577500	1113900	1468500	2659000	3470000	5185000	7190200	2535300	2236500	11879000	14169000	27843000	26354000	28350000	27618000	31955000	46059000	75364000	91567000	110860000	128890000	369940000	94011000	10938000	9580100	15966000	20836000	9389600	0	0	0	0	0	0	0	0	VaGs10872	Glycerol-3-phosphate dehydrogenase SDP6	30	417	36
150	22820	475510	826360	521530	852520	655760	1012500	947530	692030	634240	610230	1067300	307930	379160	697090	0	0	156150	1056900	1758300	1328500	1156300	788240	1173100	543530	2396300	2295700	1925200	4526800	10475000	415250	0	145750	0	0	0	0	0	0	0	0	0	0	0	VaGs08086	Acyl-coenzyme A oxidase 3	11	132	30
151	279490	2239900	2707900	2311400	4416100	2468600	4740700	3056200	2251800	1764600	2644700	2137100	2755700	671370	1271500	609320	0	0	0	874310	0	0	0	0	0	635290	0	4150100	8848400	17588000	8501000	614920	0	0	0	0	0	0	0	0	0	0	0	0	VaGs07217	Chaperone protein dnaJ A6	16	89	23
152	0	0	56653	55517	0	47213	186950	212710	99929	0	0	123040	0	0	0	0	0	0	0	0	0	0	0	0	0	0	0	0	0	444690	0	0	0	0	0	0	0	0	0	0	0	0	0	0	VaGs08084	Acyl-coenzyme A oxidase 3	3	40	8
153	0	0	281890	738070	958920	152280	1125200	321390	227810	0	0	0	0	0	0	0	0	0	0	0	0	0	0	0	0	662130	608830	745770	2113400	949670	1708600	1760100	0	1631600	2202700	1330400	2501400	0	0	0	0	0	0	0	VaGs30696	thermosome subunit gamma	4	31	18
154	0	0	0	0	0	0	0	0	0	0	0	0	0	0	0	0	0	0	0	0	0	0	0	0	0	0	0	0	0	0	480150	528150	0	0	0	0	687080	0	0	0	0	0	0	0	VaGs00585	3-oxo-5-alpha-steroid 4-dehydrogenase 1	1	3	3
155	0	0	0	305150	291850	0	408470	463050	0	453100	0	0	458840	531160	340410	0	0	0	0	0	0	603030	0	0	0	0	677180	0	0	0	1394700	1130100	0	0	0	0	0	0	0	0	0	0	0	0	VaGs12997	unknown	2	12	12
156	72733	95925	345520	243990	351690	204380	230260	104260	93847	111300	0	0	0	0	0	0	0	0	146120	284390	0	132890	0	0	0	0	176910	0	313770	402960	670990	753020	238850	0	0	0	0	0	0	0	0	0	0	0	VaGs11347	Outer envelope protein 80	5	31	19
157	0	0	0	45398	69624	33078	19896	0	0	0	0	0	0	0	0	0	0	0	0	0	0	0	0	0	0	0	136720	0	49855	120850	437070	528290	0	0	0	0	0	0	0	0	0	0	0	0	VaGs17350	PPR containing protein	4	10	9
158	0	0	0	0	0	0	0	0	0	0	0	0	0	0	0	0	0	0	0	249740	0	0	0	0	0	0	0	0	1074600	1663800	6320300	8895100	0	0	0	0	0	0	0	0	0	0	0	0	VaGs03991	Metal tolerance protein C4	3	9	5
159	0	0	0	0	0	0	0	0	0	0	0	0	0	0	0	0	0	0	0	0	0	0	0	0	0	0	0	0	0	0	1556000	1956200	0	0	0	0	0	0	0	0	0	0	0	0	VaGs12767	Dihydroxy-acid dehydratase	4	6	2
160	0	0	0	0	0	0	0	0	0	0	0	0	0	0	0	0	0	0	0	0	0	0	0	0	0	0	0	0	0	0	3488900	3826800	0	0	0	0	0	0	0	0	0	0	0	0	VaGs04098	Phosphoglucomutase	7	12	2
161	0	0	0	0	0	0	0	0	0	0	0	0	0	0	0	0	0	0	0	0	0	0	0	0	0	0	0	0	0	0	471980	468420	0	0	0	0	0	0	0	0	0	0	0	0	VaGs18316	1-deoxy-D-xylulose 5-phosphate reductoisomerase	1	2	2
162	0	0	0	0	0	0	0	0	0	0	0	0	0	0	0	0	0	0	0	0	0	0	0	0	0	0	0	0	0	0	664360	625900	0	0	0	0	0	0	0	0	0	0	0	0	VaGs31446	GTP-binding protein TypA/BipA homolog	5	5	2
163	0	0	0	0	0	0	0	0	0	0	0	0	0	0	0	0	0	0	0	0	0	0	0	0	0	0	0	0	0	0	461030	381370	0	0	0	0	0	0	0	0	0	0	0	0	VaGs12283	high chlorophyll fluorescence phenotype 173	1	3	2
164	0	0	0	0	0	0	0	0	0	0	0	0	0	0	0	0	0	0	0	0	0	0	0	0	0	0	0	0	0	0	528240	400480	0	0	0	0	0	0	0	0	0	0	0	0	VaGs31297	unknown	3	4	2
165	0	0	0	0	0	0	0	0	0	0	0	0	0	0	0	0	0	0	0	0	0	0	0	0	0	0	0	0	0	0	433300	323350	0	0	0	0	0	0	0	0	0	0	0	0	VaGs03907	Trigger factor-like protein TIG	2	3	2
166	0	0	0	0	0	0	0	0	0	0	0	0	0	0	0	0	0	0	0	0	0	0	0	0	0	0	0	202520	0	0	1658300	1286900	0	0	0	0	0	0	0	0	0	0	0	0	VaGs07865	unknown	6	11	3
167	0	0	0	0	0	0	0	0	0	0	0	0	0	0	0	0	0	0	0	0	0	0	0	0	0	0	0	73451	0	230620	1116200	767340	120500	0	0	0	0	0	0	0	0	0	0	0	VaGs04650	Vesicle-fusing ATPase	5	9	5
168	0	0	0	0	0	0	0	0	0	0	0	0	0	0	0	0	0	0	0	183580	0	0	0	0	0	814510	1989400	4973800	7194400	20896000	43607000	36074000	7102400	4864300	6301200	1995500	0	0	0	0	0	0	0	0	VaGs15109	Protein disulfide isomerase-like 1-4	23	113	12
169	0	0	0	0	0	0	0	0	0	0	0	0	0	0	0	0	0	0	0	0	0	0	0	0	0	165930	303850	1285700	1564300	6045000	12301000	7166700	495850	0	0	0	0	0	0	0	0	0	0	0	VaGs26975	6-phosphogluconate dehydrogenase	9	27	8
170	0	0	0	0	0	0	0	0	0	0	0	0	0	0	0	0	0	0	0	0	0	0	0	0	0	0	1499800	0	0	3157900	7004100	4763400	0	0	0	0	0	0	0	0	0	0	0	0	VaGs33194	CLPTM1-like membrane protein cnrB	2	6	4
171	316140	994580	1432800	1843600	2703900	1886000	3259800	3418800	2563300	3183000	2612100	4011700	1962100	3161600	2107400	424050	0	0	508340	4720600	897450	507150	372460	511550	443170	0	2746400	5730500	4356900	12205000	27336000	17148000	521500	0	0	0	0	0	0	0	0	0	0	0	VaGs13363	Pentatricopeptide repeat-containing protein At3g49240	23	195	30
172	2105700	5301900	8260200	8955600	13068000	12399000	16021000	15081000	12893000	15530000	15353000	20476000	16092000	12501000	10219000	4491500	5144800	16447000	16492000	17375000	19087000	15885000	15658000	12299000	6141900	8657700	11182000	17476000	23413000	47331000	83671000	61159000	30307000	1882700	33449	0	95865	0	0	0	0	0	0	0	VaGs13066	PPR containing protein	2	554	36
173	132700	507410	693200	926480	1284200	750730	920490	983440	568600	1026700	1418000	949980	1150100	1259500	227400	0	551760	1212700	632700	2081600	2684600	1117400	825370	1243500	574220	669420	1516600	4795400	5555300	16703000	19787000	15381000	7299300	645970	0	0	0	0	0	0	0	0	0	0	VaGs13064	Pentatricopeptide repeat-containing protein At1g80270	9	469	33
174	376400	762910	1634200	2052900	1405900	1292900	1301900	1477200	1087800	1508800	1136400	1184600	600200	858900	473440	0	0	873280	906350	2708300	970250	2125000	2207700	3285500	2523500	2048700	5620400	7136700	7299500	12572000	18073000	14863000	5730500	0	0	0	0	0	0	0	0	0	0	0	VaGs09577	ATPase family AAA domain-containing protein 3	12	148	31
175	0	0	106000	248060	442810	185150	329080	441160	0	249760	130250	0	0	0	0	0	0	0	0	346980	0	0	0	118690	0	0	0	597440	126210	352750	1301800	227040	0	0	0	0	0	0	0	0	0	0	0	0	VaGs06291	PPR containing protein	7	36	15
176	0	0	81466	0	89783	82028	62017	0	0	0	0	0	0	0	0	0	0	0	0	0	0	0	0	0	0	0	0	0	0	0	497380	187690	0	0	0	0	0	0	0	0	0	0	0	0	VaGs00477	Nucleolar protein 56	4	8	6
177	0	0	0	0	0	0	76153	0	79259	0	0	120970	0	0	0	0	0	0	0	0	0	0	0	0	0	0	0	0	0	0	944510	316810	0	0	0	0	0	0	0	0	0	0	0	0	VaGs12432	Glycine--tRNA ligase 1	4	8	5
178	0	0	0	0	0	0	0	0	0	0	0	0	0	0	0	0	0	0	0	0	0	316580	467750	318400	0	643460	355880	0	0	0	11148000	5176300	0	0	0	0	0	0	0	0	0	0	0	0	VaGs29463	Uricase-2 isozyme 1	7	17	7
179	0	0	0	0	0	0	0	0	0	0	0	0	0	0	0	0	0	0	0	0	0	0	0	0	0	0	0	0	0	2817000	37171000	11622000	0	0	0	0	0	0	0	0	0	0	0	0	VaGs05508	Probable signal peptidase complex subunit 2	6	11	3
180	0	0	0	0	0	0	0	0	0	0	0	0	0	0	0	0	0	0	0	0	0	0	0	0	0	0	0	0	0	342380	3829400	1240900	0	0	0	0	0	0	0	0	0	0	0	0	VaGs16452	Patellin-5	6	9	3
181	0	0	0	0	0	0	0	0	0	0	0	0	0	0	0	0	0	0	0	0	0	0	0	0	0	0	0	1061900	394690	2246200	13119000	5070500	0	0	0	0	0	0	0	0	0	0	0	0	VaGs32670	signal peptidase complex subunit 3B	3	8	5
182	0	0	0	0	0	0	0	0	0	0	0	0	0	0	0	0	0	0	0	0	0	0	0	0	0	0	0	643290	284470	617660	3121600	943690	0	0	0	0	0	0	0	0	0	0	0	0	VaGs13769	Organellar oligopeptidase A	9	15	5
183	0	0	0	0	0	0	0	0	0	0	0	0	0	0	0	0	0	0	0	0	0	0	0	0	0	665480	0	0	0	946370	3011800	0	0	0	0	0	0	0	0	0	0	0	0	0	VaGs28692	Transmembrane emp24 domain-containing protein p24beta2	2	4	3
184	0	0	0	0	0	0	0	0	0	0	0	0	0	0	0	0	0	0	0	328340	0	0	0	0	0	0	2446700	10246000	19038000	133510000	354740000	0	0	0	0	0	0	0	0	0	0	0	0	0	VaGs21572	Isovaleryl-CoA dehydrogenase	17	51	6
185	0	0	0	0	0	0	0	0	0	0	0	0	0	0	0	0	0	0	0	0	0	0	0	0	0	0	0	666450	0	6218800	26647000	1989100	0	0	0	0	0	0	0	0	0	0	0	0	VaGs05332	Signal peptidase complex catalytic subunit SEC11A	5	8	4
186	139160	504400	859400	820580	1772400	1155400	1467000	1579500	2158700	1451600	1561900	3214400	2241900	2768700	687600	1757600	0	867260	1167100	3605600	1136800	1234700	2627200	3172100	811060	5363600	7282400	10631000	9659800	109160000	460340000	50185000	2821400	11115000	16033000	28751000	52822000	31132000	20046000	486670	0	0	0	0	VaGs20610	Glyceraldehyde-3-phosphate dehydrogenase GAPA1	14	224	39
187	0	0	0	0	0	0	0	0	0	0	0	0	0	0	0	0	0	0	0	0	0	0	0	0	0	0	0	0	350260	7147800	39007000	0	0	0	0	643550	5445600	0	0	0	0	0	0	0	VaGs18940	NADP-dependent D-sorbitol-6-phosphate dehydrogenase	10	19	5
188	0	0	0	0	0	0	0	0	0	0	0	0	0	0	0	0	0	0	0	0	0	0	0	0	0	0	0	51845	0	545070	2659400	547520	251070	297250	0	0	0	0	0	0	0	0	0	0	VaGs25280	Long chain acyl-CoA synthetase 4	6	12	6
189	0	0	283540	0	0	0	0	0	0	0	0	0	0	0	0	0	0	0	0	0	0	0	0	0	0	0	0	0	0	0	11711000	0	0	0	0	0	0	0	0	0	0	0	0	0	VaGs28567	Transmembrane emp24 domain-containing protein p24beta3	2	2	2
190	0	0	0	0	0	0	0	0	0	0	0	0	0	0	0	0	0	0	0	0	0	0	0	0	0	0	0	0	0	0	312440	0	0	0	0	0	0	0	0	0	0	0	0	0	VaGs12708	2,3-bisphosphoglycerate-independent phosphoglycerate mutase	2	2	1
191	0	0	0	0	0	0	0	0	0	0	0	0	0	0	0	0	0	0	0	0	0	0	0	0	0	0	0	0	0	0	1204100	0	0	0	0	0	0	0	0	0	0	0	0	0	VaGs09870	Primary amine oxidase	1	1	1
192	0	0	0	0	0	0	0	0	0	0	0	0	0	0	0	0	0	0	0	0	0	0	0	0	0	0	0	0	0	0	982280	0	0	0	0	0	0	0	0	0	0	0	0	0	VaGs16038	Glucose-6-phosphate isomerase 1	4	4	1
193	0	0	0	0	0	0	0	0	0	0	0	0	0	0	0	0	0	0	0	0	0	0	0	0	0	0	0	0	0	0	744040	0	0	0	0	0	0	0	0	0	0	0	0	0	VaGs20690	Transmembrane protein 184C	1	2	1
194	0	0	0	0	92333	0	0	0	0	0	0	0	0	0	0	0	0	0	0	0	0	0	0	0	0	0	0	0	0	0	321450	0	0	0	0	0	0	0	0	0	0	0	0	0	VaGs17705	Sugar phosphatase YidA	3	3	2
195	0	0	0	0	0	0	0	0	0	0	0	0	0	0	0	0	0	0	0	0	0	0	0	0	0	0	0	0	380450	0	1016000	0	0	0	0	0	0	0	0	0	0	0	0	0	VaGs16744	protein WHAT'S THIS FACTOR 1 homolog	1	2	2
196	0	0	52305	35058	134830	64764	55058	0	0	0	179940	0	0	0	0	0	0	0	0	0	0	0	0	337110	0	0	314150	0	0	0	1140200	0	428220	0	0	0	0	0	0	0	0	0	0	0	VaGs14821	2-isopropylmalate synthase A	6	17	10
197	0	0	29178	15615	0	48080	0	0	0	0	0	0	0	38977	0	0	0	0	0	148160	0	157750	133400	0	0	0	269810	152700	0	0	633880	0	0	0	0	0	0	0	0	0	0	0	0	0	VaGs08181	cadmium/zinc-transporting ATPase HMA1	3	12	10
198	0	45381	131160	117980	419590	458870	432180	331000	216300	0	0	0	0	0	0	0	0	0	0	0	0	0	0	0	0	0	911140	414480	0	0	1249500	0	0	0	0	0	0	0	0	0	0	0	0	0	VaGs13476	GTP-binding protein At3g49725	6	19	11
199	0	0	171290	1256600	1810900	1514800	2152500	2222200	2241000	2266500	3224500	2436400	4058200	4709500	4711100	2964700	3779600	9394300	10114000	20248000	24470000	13188000	1306600	22315000	22470000	39127000	46710000	43117000	27173000	60965000	112780000	42387000	15714000	9679100	14432000	35030000	32217000	60654000	62214000	61908000	9327500	0	754470	0	YP_009220375.1	COX2	3	65	40
200	0	0	0	0	383080	360660	561800	1846300	0	2746700	2649100	4327300	2838300	2362000	0	0	0	3009200	4164600	3644800	4763400	6355900	5942100	5587300	5124700	9233100	20532000	24236000	23018000	31612000	36716000	31675000	10137000	24564000	19779000	21694000	16858000	15092000	13451000	20704000	8021600	15863000	25225000	7150900	VaGs36806	fanconi anemia group D2 protein	3	56	36
201	0	0	0	0	41547	0	0	0	0	0	0	0	0	0	0	0	0	0	0	0	0	0	109430	0	0	0	0	0	332090	888750	1254500	504750	0	0	0	1185300	589220	0	0	0	0	0	0	0	VaGs38610	Pyridoxal reductase	4	10	8
202	0	0	0	127260	78493	279080	0	0	377550	425550	0	411870	0	0	0	0	0	0	0	0	0	202930	381940	0	0	0	0	287850	339810	726660	665890	412400	0	0	0	0	0	0	0	0	0	0	0	0	VaGs12864	CLP protease regulatory subunit CLPX3	2	29	13
203	0	0	29482	134020	260790	172090	318260	250140	312200	179810	0	428480	0	0	0	0	0	0	0	130480	0	152650	0	0	0	0	0	442290	474990	64326	513890	523340	0	0	0	0	0	0	0	0	0	0	0	0	VaGs38170	Zinc finger protein VAR3	6	31	16
204	0	0	0	0	0	0	0	0	0	0	0	0	0	0	0	0	0	0	0	0	0	0	0	0	0	0	272010	330170	525860	0	0	868940	0	367410	214680	0	0	0	0	0	0	0	0	0	VaGs05836	Granule-bound starch synthase 1	4	10	6
205	0	0	0	0	0	0	0	0	0	0	0	0	0	0	0	0	0	0	0	0	0	0	0	0	0	0	0	0	0	158880	0	334510	0	134060	0	0	0	0	0	0	0	0	0	0	VaGs09355	unknown	2	4	3
206	0	0	99017	146880	237770	207980	118050	145990	148360	0	0	0	0	0	0	0	0	0	0	0	0	0	0	0	0	0	0	188280	0	1223300	431580	2089600	0	0	0	0	0	0	0	0	0	0	0	0	VaGs16958	PPR containing protein	5	17	11
207	0	0	92609	54005	84786	0	274010	384500	295580	154080	776700	5323600	28049000	126170000	54131000	48224000	6952600	25221000	50220000	123090000	35695000	35238000	58365000	49150000	70853000	72284000	72257000	85469000	75632000	97601000	225900000	655280000	74728000	15817000	11225000	2282400	3178000	0	544340	0	0	0	0	172990	VaGs15217	RuBisCO large subunit-binding protein subunit alpha	31	476	36
208	0	0	0	0	0	0	0	0	0	0	0	0	0	0	0	0	0	0	0	0	0	0	0	0	0	0	0	0	0	0	358110	1058400	0	0	0	0	0	0	0	0	0	0	0	0	VaGs06771	Vacuolar-sorting receptor 3	2	3	2
209	0	0	0	0	0	0	0	0	0	0	0	0	0	0	0	0	0	0	0	0	0	0	0	0	0	0	0	0	0	0	0	84949000	0	572510	0	0	0	4254700	0	0	0	0	0	0	VaGs09132	lysine histidine transporter 1	2	3	3
210	0	0	0	0	0	0	0	0	0	0	0	0	0	0	0	0	0	0	0	0	0	0	0	0	0	0	0	0	0	0	0	114200	0	0	0	0	0	0	0	0	0	0	0	0	VaGs30642	desmethylxanthohumol 6'-O-methyltransferase	1	1	1
211	0	0	0	0	0	0	0	0	0	0	0	0	0	0	0	0	0	0	0	0	0	0	0	0	0	0	0	0	0	0	0	84837	0	0	0	0	0	0	0	0	0	0	0	0	VaGs25667	DNA damage-binding protein 1	1	1	1
212	0	0	0	0	0	0	0	0	0	0	0	0	0	0	0	0	0	0	0	0	0	0	0	0	0	0	0	0	0	0	0	2632700	0	0	0	0	0	0	0	0	0	0	0	0	VaGs28641	transmembrane 9 superfamily member 11	2	2	1
213	0	0	0	0	0	0	0	0	0	0	0	0	0	0	0	0	0	0	0	0	0	0	0	0	0	0	0	0	0	0	0	5261200	0	0	0	0	0	0	0	0	0	0	0	0	VaGs09324	Transmembrane 9 superfamily member 7	3	3	1
214	0	0	0	0	0	0	0	0	0	0	0	0	0	0	0	0	0	0	0	0	0	0	0	0	0	0	0	0	0	0	0	403860	0	0	0	0	0	0	0	0	0	0	0	0	VaGs14767	2-hydroxyacyl-CoA lyase	2	2	1
215	0	0	0	0	0	0	0	0	0	0	0	0	0	0	0	0	0	0	0	0	0	0	0	0	0	0	0	0	0	0	0	5895000	0	0	0	0	0	0	0	0	0	0	0	0	VaGs13913	Transmembrane 9 superfamily member 9	3	3	1
216	0	0	0	0	0	0	0	0	0	0	0	0	0	0	0	0	0	0	0	0	0	0	0	0	0	0	0	0	0	0	0	1887200	0	0	0	0	0	0	0	0	0	0	0	0	VaGs24204	Methylthioribose-1-phosphate isomerase	1	1	1
217	0	0	0	0	0	0	0	0	0	0	0	0	0	0	0	0	0	0	0	0	0	0	0	0	0	0	0	0	0	0	0	6108500	69256	0	0	0	0	0	0	0	0	0	0	0	VaGs07298	Dihydrolipoyl dehydrogenase 1	5	6	2
218	0	0	0	0	0	0	0	0	0	0	0	0	0	0	0	0	0	0	0	0	0	0	0	0	0	0	0	0	0	292590	561140	5690900	900850	0	0	0	0	0	0	0	0	0	0	0	VaGs29719	Transmembrane 9 superfamily member 1	2	5	4
219	0	0	0	0	0	0	0	0	0	0	0	0	0	0	0	0	0	0	0	0	0	0	0	0	0	0	0	0	0	0	0	5199400	990830	0	0	0	0	0	0	0	0	0	0	0	VaGs19006	Glutathione reductase	5	7	2
220	0	0	0	0	0	0	0	0	0	0	0	0	0	0	0	0	0	0	0	0	0	0	0	0	0	0	0	0	0	0	0	8868600	1873100	0	0	0	0	0	0	0	0	0	0	0	VaGs31604	Plastidic ATP/ADP-transporter	2	3	2
221	0	0	0	0	0	0	0	0	0	0	0	0	0	0	0	0	0	0	0	0	0	2500900	0	2538700	2405200	4396100	2545600	3401100	19708000	18085000	18852000	69021000	52576000	0	0	1623900	1777300	0	0	3942600	0	0	0	0	VaGs36344	CPN10	1	123	14
222	0	284060	0	0	0	0	0	0	0	0	0	1744200	0	0	0	0	0	0	3266200	14250000	20957000	63992000	20304000	42145000	58303000	167340000	110620000	150670000	204200000	227100000	667410000	3509200000	2523500000	88181000	49577000	178460000	191080000	149370000	94272000	22222000	0	0	0	1326700	VaGs38597	CPN10	11	128	25
223	0	0	0	0	0	0	0	0	0	0	0	0	0	0	0	0	0	0	0	0	0	0	0	0	0	0	0	106830	342840	1155300	8269900	29595000	14841000	0	0	0	0	0	0	0	0	0	0	0	VaGs00562	Puromycin-sensitive aminopeptidase	29	70	6
224	0	0	0	0	0	0	0	0	0	0	0	0	0	0	0	0	0	0	0	0	0	0	0	0	0	0	0	400920	0	0	2369500	10483000	3891600	0	0	0	0	0	0	0	0	0	0	0	VaGs31203	unknown	3	9	4
225	0	0	0	0	0	0	0	0	0	0	0	0	0	0	0	0	0	0	0	0	0	0	0	0	0	0	0	0	0	0	0	16858000	6809700	455290	0	0	0	0	0	0	0	0	0	0	VaGs22067	Sulfite oxidase	9	13	3
226	0	0	242350	273860	865550	162060	481220	0	0	0	124540	0	0	0	0	0	0	0	0	0	0	0	0	0	0	0	0	0	0	0	0	2380000	1940100	0	0	0	0	0	0	0	0	0	0	0	VaGs30163	30S ribosomal protein S9	4	15	8
227	0	0	0	0	0	0	0	0	0	0	0	0	0	0	0	0	0	0	0	0	172080	313970	324540	1899100	2703600	1361500	0	0	0	0	1513800	3419300	6168200	0	0	0	0	0	0	0	0	0	0	0	VaGs23234	K(+) efflux antiporter 3	14	32	9
228	0	0	0	0	0	166940	332270	512490	659550	1034700	799730	1499300	1199500	960980	1062500	0	0	0	0	0	0	0	1176800	0	1441500	0	1133100	0	1686200	0	2493200	7820900	15649000	2217900	0	0	0	1076200	0	0	0	0	0	0	VaGs14953	Polyphenol oxidase	1	511	19
229	0	0	0	0	0	0	0	0	0	0	0	1216900	0	0	0	0	0	6452500	4419100	15536000	19515000	17859000	32516000	45249000	43757000	109880000	78929000	82924000	134560000	130200000	274070000	1338000000	1819600000	28761000	29727000	47323000	61106000	38862000	33035000	34334000	14294000	3516800	0	0	VaGs36343	CPN10	2	124	26
230	0	0	0	0	0	0	43559	0	0	0	0	0	128100	0	0	0	0	0	0	299190	585750	2134400	268900	1814200	1621400	5831800	5006200	7254300	9302100	9213800	19374000	39504000	59026000	14242000	4379500	4374300	12115000	2909300	1693600	1149000	0	0	0	0	VaGs31007	Aspartate aminotransferase 1	18	125	23
231	262540	452610	902600	1003500	1502100	1558200	2151600	2780200	1549300	1441900	2390500	3103400	2629600	2663700	1120300	132660	0	0	2073900	4259700	2757600	4975400	4940500	5780900	5671100	12331000	14542000	18676000	18320000	26970000	53625000	70789000	93456000	29176000	1115100	0	465070	0	0	0	0	0	0	0	VaGs23982	Luminal-binding protein 4	21	311	34
232	0	208170	0	169330	831150	443620	0	243860	578000	358710	683940	1504100	1678200	1680500	1188800	0	1510900	3287000	3939000	8511400	9542200	16806000	10243000	17611000	19749000	23538000	30599000	40459000	48137000	94472000	275230000	421220000	456440000	11192000	4638600	11132000	20252000	5235400	13888000	18527000	0	0	0	0	VaGs03332	Stromal 70 kDa heat shock-related protein	12	134	36
233	0	0	0	0	0	0	0	0	0	0	0	0	0	0	0	0	0	0	0	0	0	0	0	0	0	0	0	0	0	0	771040	1063500	1405800	0	0	0	0	0	0	0	0	0	0	0	VaGs08320	Coatomer subunit gamma-2	1	3	3
234	0	0	0	0	0	0	0	0	0	0	0	0	0	0	0	0	0	0	0	0	0	0	0	0	0	0	0	0	0	0	1342200	899530	1278800	705330	0	0	0	0	0	0	0	0	0	0	VaGs32115	Polyol transporter 5	3	7	4
235	0	0	0	0	0	0	0	0	0	0	0	0	0	0	0	0	0	0	0	0	0	0	0	0	0	0	0	0	0	0	255910	324690	328260	189200	0	0	0	0	0	0	0	0	0	0	VaGs00085	B2 protein	3	5	4
236	109920	268900	98166	0	385370	171670	604520	952870	1153200	445260	867720	1444200	1756900	700070	608000	490920	0	1698400	2187200	3266900	4427600	5726400	4443800	5743600	5426700	15342000	16445000	28699000	40151000	112180000	308800000	558410000	891340000	409720000	28413000	48493000	70555000	7263700	0	0	0	0	0	0	VaGs13177	Citrate synthase	23	276	36
237	0	0	0	0	0	0	0	0	0	0	0	0	0	0	0	0	0	0	0	0	0	0	0	0	186660	552580	998200	1970500	4039900	13647000	29892000	36762000	63068000	48089000	293470	0	0	0	0	0	0	0	0	0	VaGs18401	Glycerate dehydrogenase	16	85	11
238	24410	48256	0	24062	0	46733	0	106650	0	0	0	145820	0	0	0	0	0	0	0	0	0	0	0	0	0	0	449460	341620	313190	0	1163700	1353100	697430	1282100	389130	0	0	0	0	0	0	0	0	0	VaGs16557	Acetyl-coenzyme A synthetase	1	15	14
239	0	0	0	0	0	0	0	0	0	0	0	0	0	0	0	0	0	0	0	0	0	0	0	0	0	0	0	0	3158300	3265000	6984000	8480800	3549600	6161100	0	0	0	0	0	0	0	0	0	0	VaGs00976	Histone H1	1	7	6
240	24887000	50070000	68889000	86340000	102200000	115450000	133950000	161240000	164030000	185790000	208130000	292680000	262530000	297500000	238850000	124730000	136510000	258740000	262300000	408290000	465330000	433840000	476650000	650730000	500820000	605960000	580120000	879320000	947690000	1359200000	2963100000	3081200000	2406300000	1678400000	491680000	308580000	309850000	295030000	207680000	178200000	113840000	69047000	14793000	25304000	VaGs26136	ATP-dependent zinc metalloprotease FTSH 2	16	1176	44
241	0	440970	1091100	1315200	1745500	2129100	1645100	2788400	1673900	1875000	2578200	2862400	1890700	832780	1908600	0	0	1883800	4434000	3969800	6119700	6367800	4665900	3709700	6751800	12426000	18656000	30289000	33827000	43226000	98528000	105550000	87550000	60114000	10482000	0	0	0	0	0	0	0	0	0	VaGs09250	PPR containing protein	7	291	32
242	481280	791680	376610	2840100	2376200	2709700	6820600	6393300	2874500	3482200	5005500	9369900	8453600	5152000	4278800	2037700	3060900	9704500	16165000	22870000	26934000	21346000	25566000	28081000	44157000	90996000	66947000	102190000	98662000	191340000	377000000	423510000	411940000	314120000	136770000	19545000	16316000	12971000	2097300	1102200	643580	0	0	0	VaGs15504	SDH1-1	2	390	41
243	0	0	0	0	0	0	0	350040	346630	0	0	402300	0	489760	0	0	0	0	583400	1368900	1504500	0	975600	0	1761700	4534400	2737800	4919400	7226700	9484500	17304000	20268000	21636000	16656000	3912600	0	0	0	0	0	0	0	0	0	UER43478.1	SDH1-1	2	411	19
244	1587700	4247800	5787000	6868800	7674200	5650100	4605900	4705700	5120600	4621800	3480400	3887500	3166400	3621500	1504400	445390	604380	695650	1785200	2684100	997440	1676500	1389100	3491900	2708200	2891600	5653000	10422000	19278000	34422000	69932000	45251000	46056000	57775000	15968000	1803300	56451	0	0	0	0	0	0	0	VaGs31852	DEAD-box ATP-dependent RNA helicase 53	21	268	37
245	195470	460650	734750	1023800	1572100	1159000	1734300	1920500	1975900	2176500	1914900	1811700	1727000	734490	457060	0	0	1086300	664920	2067200	714300	2549000	1379900	1983800	3301600	3491000	5041000	5403500	2838400	6611900	12271000	12688000	15925000	16868000	3607100	0	0	0	0	0	0	0	0	0	VaGs17842	PPR containing protein	4	177	33
246	0	0	0	0	0	0	50667	0	0	0	95671	602640	688830	1112700	355870	0	0	288100	260460	591100	489180	496790	1265900	4402300	10876000	39014000	51478000	58516000	39954000	55956000	90560000	87803000	89083000	55277000	41679000	0	0	0	0	0	0	0	0	0	VaGs12232	Transketolase	26	241	24
247	3371800	4107600	7582900	7924200	13342000	11947000	18148000	20383000	20016000	21750000	27335000	30314000	26898000	29465000	29311000	19469000	17734000	37923000	45066000	67115000	68473000	58756000	63857000	88902000	102910000	225350000	308660000	464140000	424930000	576160000	446900000	636430000	806000000	372070000	5962500	10481000	7511000	4162500	2425500	789700	582440	0	292350	107950	VaGs14468	Aconitate hydratase 3	42	885	43
248	0	0	138740	213690	871590	578600	824660	285250	400960	226460	242230	330970	508700	0	0	0	0	504430	512450	269140	533610	0	314750	552090	466330	748910	2321600	2736500	4563600	7788100	11167000	5350400	6980500	3239100	0	0	0	0	0	0	0	0	0	0	VaGs05704	Long chain acyl-CoA synthetase 9	13	83	27
249	5647400	9173400	13303000	15961000	26127000	23083000	17529000	22473000	29010000	31603000	29525000	56421000	38436000	44680000	60305000	30134000	28896000	45701000	60474000	59869000	72778000	78948000	89058000	120400000	90502000	106960000	91184000	133700000	181200000	256780000	617920000	421050000	371900000	264120000	80327000	50963000	48328000	45161000	61141000	48205000	88308000	79719000	28056000	3891000	VaGs26321	ATP-dependent zinc metalloprotease FTSH 2	7	869	44
250	1212700	1886900	2828400	1990800	3183500	2905700	4587100	3267700	4246000	4460300	5598400	6410200	5451200	4536100	4262600	5547300	4910900	8238700	8613500	10386000	14457000	25410000	11940000	15274000	14240000	29844000	18671000	23359000	28636000	41720000	110700000	87393000	53320000	19933000	11475000	4960900	6787500	0	0	0	0	0	0	0	VaGs34096	HSP70-10	2	45	37
251	0	0	0	0	90480	69126	185350	0	106230	0	212010	0	0	0	0	0	0	0	317950	604490	537830	0	454860	844140	489380	2203200	2489800	4693500	7116200	10998000	32760000	25623000	14572000	5123500	284750	0	0	0	0	0	0	0	0	0	VaGs11186	Long chain acyl-CoA synthetase 6	17	94	21
252	26221000	44405000	69641000	65298000	93496000	86866000	116050000	141830000	133160000	136940000	180890000	228950000	207300000	220870000	177970000	80581000	64515000	170920000	178670000	244110000	267780000	221950000	265970000	345330000	275300000	359380000	458210000	779840000	1048000000	1772400000	3108400000	2584700000	1920000000	901220000	284010000	228340000	255570000	262190000	177700000	122890000	147040000	91102000	18970000	6390900	VaGs33462	ATP-dependent zinc metalloprotease FTSH	49	1477	44
253	0	0	0	0	0	0	0	0	0	0	0	0	0	0	0	0	0	0	0	191320	0	571190	432070	773020	1374200	2586100	8432700	12637000	20576000	38138000	55342000	51699000	29563000	8269500	0	0	0	0	0	0	0	0	0	0	VaGs09366	Acyltransferase-like protein	2	114	14
254	0	0	0	0	0	0	0	0	0	0	0	0	0	0	0	0	0	0	0	189590	0	165380	229480	542030	0	0	236080	495080	1126600	2057100	5223500	3810200	4137900	0	0	0	0	0	0	0	0	0	0	0	VaGs07754	5-methyltetrahydropteroyltriglutamate-homocysteine methyltransferase 1	9	33	11
255	689930	1037800	946340	780040	1375900	1471300	1666900	2598500	2312400	753230	178000	1284300	295620	562550	212680	205420	289700	357920	449770	1385100	885800	1151100	1812500	2537100	648450	1648200	1950100	2465600	3437000	4734900	14552000	14587000	7198200	0	0	1599400	1939200	722800	268360	0	0	0	0	0	VaGs04539	ATP-dependent zinc metalloprotease FTSH 4	23	268	37
256	19154	0	79267	0	0	78320	0	104680	0	0	117970	0	0	114810	123070	0	0	0	0	297170	0	340990	0	622530	0	513000	0	1437500	1689500	1857000	3667600	6838200	4521900	684020	0	0	0	0	0	0	0	0	0	0	VaGs35217	mediator of RNA polymerase II transcription subunit 37c	4	184	18
257	54732	60055	530930	651120	369270	254380	380650	249750	403860	0	123780	117420	0	0	0	0	0	0	0	169380	387220	0	207930	0	239140	402610	1404600	2183900	1909000	2503800	8037100	12160000	7756200	315900	0	0	0	0	0	0	0	0	0	0	VaGs09246	Protein kinase superfamily protein	15	88	24
258	154590	207670	312890	520820	712840	403260	976030	409630	333780	0	237590	697180	673320	1093600	0	0	0	0	844110	1895500	2214300	2276500	1136800	2170100	1564400	3486400	4438000	4863600	3472200	7610000	21558000	27497000	22250000	2076900	0	399890	870070	0	0	0	864130	0	0	0	VaGs09087	Heat shock cognate 70 kDa protein 2	8	218	32
259	0	0	343430	689440	726820	664300	324970	707070	660220	187940	230460	415540	271460	0	0	0	339860	431950	0	0	0	0	639390	0	540200	0	592610	358590	906240	3312700	12061000	15638000	13070000	1006200	0	0	0	0	0	0	0	0	0	0	VaGs31930	Protein OSB4	12	57	23
260	0	0	0	0	123940	0	0	0	0	0	0	0	0	0	0	0	0	0	0	0	0	0	0	0	0	0	0	961300	665370	2465300	4629700	6116900	4643200	1363700	0	0	0	0	0	0	0	0	0	0	VaGs09257	PPR containing protein	5	217	8
261	0	0	0	0	0	0	0	0	0	0	0	0	0	0	0	0	0	0	0	0	0	0	0	0	0	0	344140	382370	387250	2099400	5108300	9211900	5257100	3114600	0	0	0	0	0	0	0	0	0	0	VaGs09256	PPR containing protein	8	124	8
262	89821	64197	0	0	0	0	0	0	0	0	0	0	0	0	0	0	0	0	0	0	0	0	0	411410	0	0	425620	1849400	990890	1356600	2851200	4836300	1233400	0	0	0	0	0	0	0	0	0	0	0	VaGs09674	Heat shock cognate 70 kDa protein	7	197	10
263	0	0	0	120610	0	0	0	0	0	0	0	0	0	0	0	0	0	0	340190	1060300	2137200	1936400	3935300	5615900	11205000	39577000	66569000	76426000	55286000	53853000	154380000	161980000	68550000	1787000	316400	0	0	0	0	0	0	0	0	0	VaGs29867	Calnexin homolog	10	174	18
264	0	0	0	0	0	0	0	0	59691	0	0	0	0	0	0	0	0	0	0	0	0	0	0	0	0	0	0	156090	0	231460	0	338610	178680	329830	0	0	0	0	0	0	0	0	0	0	VaGs17841	PPR containing protein	2	149	6
265	0	0	0	0	182340	108360	199040	84149	0	0	0	0	0	0	0	0	0	531080	323420	1244400	846820	475200	701380	527980	0	1771700	311750	2828400	526260	2387200	3848000	2947700	0	1732800	1188400	1662600	0	0	0	0	0	0	0	0	VaGs32386	Diacylglycerol O-acyltransferase 2D	4	32	21
266	0	0	0	0	0	0	0	0	0	0	0	0	0	0	0	0	0	0	0	0	0	0	94327	0	0	94153	0	78419	40795	40062	104950	76719	75409	0	0	0	0	0	0	0	0	0	0	0	VaGs30646	Reticulon-like protein B8	1	8	8
267	0	0	0	0	0	0	0	0	0	0	0	0	0	0	0	0	0	0	35097	1186300	0	979320	714160	772750	412120	407080	1091200	332640	344540	524460	320060	1096000	0	0	0	0	0	0	0	0	0	0	0	0	VaGs06364	Phospholipase D delta	14	37	13
268	0	0	97125	0	138110	89469	298560	515600	484360	328140	388390	709880	776220	438150	0	471100	0	0	1431200	2432600	2492300	2303100	1930500	2670300	2561900	3109000	408610	335420	348810	1194200	2362900	4265600	656840	0	0	0	0	0	0	0	0	0	0	0	VaGs03684	Pyrophosphate-energized vacuolar membrane proton pump 1	5	58	27
269	97550	339980	914630	946630	1139700	1165700	1653100	1307200	1486000	1239700	1910100	2050800	1425400	918170	356790	129200	0	700150	1838900	1541500	1502600	2091000	351930	4133800	2816800	1804600	1478600	1556300	1382600	1326900	4054100	3244000	1505600	157510	0	0	0	0	0	0	0	0	0	0	VaGs17708	D-3-phosphoglycerate dehydrogenase 1	11	133	33
270	8858800	18502000	31043000	33347000	49022000	38979000	51467000	54752000	55290000	54448000	64548000	68422000	53627000	57091000	51033000	33484000	31003000	77258000	71419000	80942000	73151000	56846000	53529000	69865000	61105000	85636000	79593000	93853000	82880000	77199000	118020000	117320000	82823000	22409000	316880	0	0	0	0	0	0	0	0	0	VaGs11451	Mitochondrial Rho GTPase 1	42	988	35
271	942410	1658300	2662800	3471200	4549200	3635300	4687400	3886600	4261600	3196400	2157000	3048900	2556300	1712200	1805800	0	0	2077600	3455900	4348800	2929800	3375800	4376500	3358600	2969700	4482200	5295500	4908700	3878100	6823700	9028000	13311000	7571200	2170200	0	0	0	0	0	0	0	0	0	0	VaGs09961	Protein kinase superfamily protein	31	336	32
272	54652	292710	451750	686900	958250	736170	1254200	973440	899820	766080	880620	723020	641560	106940	264560	0	0	909380	505560	964580	371180	1348700	32597	720480	1530200	1121800	1621700	700830	681880	1015300	3066400	3003300	641160	344790	0	0	0	0	0	0	0	0	0	0	VaGs13736	PPR containing protein	22	133	32
273	4927300	6874100	13515000	9261600	12475000	13027000	15572000	15884000	10292000	6172100	10537000	10073000	7447600	4942900	5662000	943410	0	8455100	9343700	17686000	19635000	11810000	10099000	14818000	15338000	24474000	26185000	31901000	14949000	23475000	24361000	26067000	13331000	16284000	10421000	1853500	1795100	8102900	1798100	11644000	2407900	0	0	0	UER43479.1	gamma carbonic anhydrase 1	10	190	40
274	112270	126460	223420	213730	479770	429670	406250	728270	931020	1007200	3042800	6067400	6247400	16474000	29251000	14680000	0	2549500	8529700	20203000	28428000	14677000	21617000	32013000	58213000	54209000	61914000	68241000	68891000	56383000	47087000	60503000	32988000	0	0	0	0	0	0	0	0	0	0	0	VaGs31202	Phospholipase A1-IIgamma	18	201	32
275	460460	976270	2301000	1971300	5364000	3652900	4910000	4225900	5413100	3963200	5893200	13643000	10378000	9839300	4682900	1823500	4063000	12572000	26385000	43026000	38532000	35898000	48046000	61294000	34666000	60037000	91925000	64583000	36590000	57350000	131590000	71293000	8888700	9649400	25381000	19125000	12488000	5319700	0	0	0	0	0	0	VaGs19158	Calcium sensing receptor	20	330	38
276	60586	0	0	0	149370	0	205980	78528	0	0	0	0	0	0	0	0	0	0	0	296940	348380	0	360160	340200	360030	667910	1772400	1893100	1274000	0	2747500	2557000	0	0	0	0	0	998000	0	0	0	0	0	0	VaGs18691	50S ribosomal protein L1	6	27	16
277	0	0	0	0	0	0	0	641260	724760	0	1567300	2329200	2812400	4156600	2259400	0	0	1911300	3028700	5927800	0	1151500	1391100	1837600	1568600	2166100	2993500	2937200	2670900	3726800	7200000	5930500	2476400	0	0	0	0	0	0	0	0	0	0	0	VaGs05185	Chaperonin 60 subunit alpha 2	2	23	22
278	0	0	51039	137020	162540	249670	525360	684290	1224000	907850	1464000	4205100	20337000	88336000	27203000	22067000	7685000	26327000	43172000	121610000	23337000	28178000	28512000	35923000	30704000	63598000	71375000	77944000	57753000	57200000	92702000	103790000	131520000	113690000	39786000	9171600	1570800	0	0	0	0	358590	0	666560	VaGs12669	RuBisCO large subunit-binding protein subunit beta	1	492	37
279	0	0	0	0	0	0	0	0	0	0	0	0	249900	1691400	0	0	0	0	332210	2570700	423680	640380	544050	0	548350	1728500	1454100	1489500	801180	1581300	1692700	1596600	1977700	2042100	0	0	0	0	0	0	0	0	0	0	VaGs13238	CPN60B2	1	488	17
280	0	0	706780	750110	1581400	1002400	1532700	1665900	1571300	1041700	1706800	1895700	2338200	1027000	846470	0	0	3426800	3382800	4689600	4073200	1329500	541870	861300	0	676120	1896400	1966900	1827400	0	4433000	5197100	6199600	7830200	1786100	932600	0	0	0	0	0	0	0	0	VaGs18404	Serine/threonine-protein kinase STN7	14	137	30
281	0	0	0	75118	63275	116000	140030	150660	157030	0	270010	400610	118300	0	0	0	0	661280	756500	1110300	991650	703170	844170	2382500	1551900	0	401820	615780	746410	942290	1011800	1796300	2246900	1381700	0	0	0	0	0	0	0	0	0	0	VaGs07930	NHL repeat-containing protein 2	10	60	25
282	0	0	95735	0	0	81277	299670	350090	242460	561490	565490	1951800	1417600	779930	1356200	0	0	1376400	5047200	8422500	13684000	5605800	5191300	7534600	4304600	8118600	5760100	6637400	4867900	6425600	5878200	5112200	9897200	15276000	13706000	12326000	6012300	1301400	0	0	0	0	0	89464	VaGs10583	Calcium sensing receptor	14	165	33
283	40326000	68124000	103460000	111140000	166740000	141230000	183190000	204040000	193560000	216410000	273860000	299410000	261130000	264180000	242040000	189440000	186000000	381080000	549770000	687950000	636190000	465970000	600730000	692260000	593420000	1359200000	486320000	677060000	611700000	791900000	1248900000	882830000	905340000	1149900000	1268200000	581410000	81601000	16808000	9769900	9724000	6009500	5364400	2708900	741580	VaGs09121	Serine hydroxymethyltransferase	37	988	44
284	0	560470	1299000	691600	2402000	949230	2291200	1316900	0	0	2930000	2265800	3647100	0	1838500	0	0	0	13248000	13164000	5475800	4048800	3181500	10489000	3161300	6345200	0	8039800	7648800	7308900	12508000	7804600	4018300	9499500	15631000	8665000	1159600	0	0	0	1125500	0	0	0	VaGs32600	unknown	3	31	30
285	0	0	0	0	0	0	0	0	0	0	0	0	0	0	0	0	0	0	0	0	0	1151700	1165800	0	0	0	0	0	174620	215830	0	0	0	0	1764000	382610	0	478630	414390	0	0	0	0	0	VaGs26562	Acetylglutamate kinase	4	11	8
286	0	0	0	0	0	0	0	0	0	0	0	0	0	0	0	0	0	0	0	0	0	0	0	0	0	0	0	0	0	0	184740	210100	0	5107900	16519000	6238100	0	0	15299000	0	0	0	0	0	VaGs25824	Calreticulin	7	26	6
287	0	0	0	0	0	0	0	0	0	0	0	0	0	0	0	0	0	0	0	0	0	0	0	0	0	0	0	0	166720	426340	6812800	1172800	2120600	2875300	7856900	1727700	0	0	0	0	0	0	0	0	VaGs01072	Proline--tRNA ligase	11	30	8
288	0	0	0	0	0	0	0	0	0	0	0	0	0	0	0	0	0	0	0	0	0	0	0	0	0	0	0	225840	0	0	1389000	0	821320	0	2207100	0	0	0	0	0	0	0	0	0	VaGs21661	unknown	3	6	4
289	97010	623960	588480	635950	1181900	564070	283860	0	0	0	0	0	0	0	0	0	0	0	0	0	0	0	0	0	0	0	0	0	0	0	0	0	0	0	3183200	0	0	0	0	0	0	0	0	0	VaGs05812	inactive ATP-dependent zinc metalloprotease FTSHI 4	13	41	8
290	0	0	0	0	0	0	0	0	0	0	0	0	0	0	0	0	0	0	0	0	0	0	0	0	0	0	0	0	0	0	474680	321640	361970	666900	2152200	0	0	0	0	0	0	0	0	0	VaGs01749	Threonine synthase	3	7	5
291	0	0	0	0	0	0	0	0	0	0	0	0	0	0	0	0	0	0	0	0	0	0	0	0	0	0	0	0	0	0	0	0	407290	0	1301900	0	0	0	0	0	0	0	0	0	VaGs12474	Protein TolB	6	6	2
292	0	0	0	0	0	0	0	0	0	0	0	0	0	0	0	0	0	0	0	0	0	0	0	0	0	0	0	0	0	0	0	0	0	0	474610	0	0	0	0	0	0	0	0	0	VaGs36980	Berberine bridge enzyme-like 15	1	1	1
293	0	0	0	0	0	0	0	0	0	0	0	0	0	0	0	0	0	0	0	0	0	0	0	0	0	0	0	0	0	0	0	0	0	0	491990	0	0	0	0	0	0	0	0	0	VaGs19548	Histone-lysine N-methyltransferase setd3	1	2	1
294	0	0	0	0	0	0	0	0	0	0	0	0	0	0	0	0	0	0	0	0	0	0	0	0	0	0	0	0	0	0	0	0	0	0	889060	0	0	0	0	0	0	0	0	0	VaGs20810	Ribonuclease P protein subunit p25-like protein	1	1	1
295	0	0	0	0	0	0	0	0	0	0	0	0	0	0	0	0	0	0	0	0	0	0	0	0	0	0	0	0	0	0	0	0	0	0	3059900	0	0	0	0	0	0	0	0	0	VaGs03927	Pullulanase 1	5	5	1
296	0	0	0	0	0	0	0	0	0	0	0	0	0	0	0	0	0	0	0	0	0	0	0	0	0	0	0	0	0	0	0	0	0	5284000	30699000	0	0	0	0	0	0	0	0	0	VaGs37297	Protein P21	5	7	2
297	0	0	0	0	0	0	0	0	0	0	0	0	0	0	0	0	0	0	0	0	0	0	0	0	0	0	0	0	0	0	0	0	0	1716800	9800600	0	0	0	0	0	0	0	0	0	VaGs02859	Translocon-associated protein subunit alpha	2	4	2
298	0	0	0	0	0	0	0	0	0	0	0	0	0	0	0	0	0	0	0	0	0	0	0	0	0	0	0	0	0	0	0	0	0	466760	2478000	0	0	0	0	0	0	0	0	0	VaGs00668	Equilibrative nucleotide transporter 1	3	3	2
299	0	0	0	0	0	0	0	0	0	0	0	0	0	0	0	0	0	0	0	0	0	0	0	0	0	0	0	0	0	0	1001900	0	0	10727000	48570000	0	0	0	0	0	0	0	0	0	VaGs02531	Microsomal glutathione S-transferase 3	4	7	3
300	0	0	0	0	0	0	0	0	0	0	0	0	0	0	0	0	0	0	0	0	296170	0	0	0	0	633820	99112	5663100	6925000	1066800	3417200	4336900	14814000	25830000	154200000	24148000	9237600	6371700	2122600	2521800	4858800	7980600	3098900	241840	VaGs14854	Polyphenol oxidase	2	207	20
301	0	0	0	0	0	0	0	0	0	0	0	0	0	0	0	0	0	0	0	0	0	0	0	0	0	0	0	0	0	0	339790	342000	713820	883610	20750000	3669100	2631700	0	0	0	0	0	0	0	VaGs16651	Adenylosuccinate synthetase 2	6	14	7
302	0	0	0	0	0	0	0	0	0	0	0	0	0	0	0	0	0	0	0	0	0	0	0	287340	0	0	0	0	0	0	0	0	0	0	2718600	704890	0	0	0	0	0	0	0	0	VaGs00452	Adenosylhomocysteinase	5	6	3
303	0	0	0	0	0	53564	0	0	0	0	0	405810	258670	1448400	411640	0	0	0	0	1653900	1556100	5268200	2913400	3811100	3508200	7619600	13599000	14640000	26375000	31477000	57590000	73557000	140030000	250460000	1011100000	366840000	56719000	48607000	14260000	6694400	4440800	5388500	3936200	1787200	VaGs14950	Polyphenol oxidase	4	213	30
304	0	0	0	0	74507	101010	0	0	156650	190290	245580	212220	198690	0	0	0	0	0	252320	0	325570	433550	0	0	0	0	0	545830	0	0	0	0	0	617830	3306400	1174100	0	0	0	0	0	0	0	0	VaGs00699	PPR containing protein	5	19	14
305	0	0	0	0	0	0	0	0	0	0	0	0	0	0	0	0	0	0	0	0	0	0	0	0	0	223640	171610	241150	251760	1385400	3373700	7347800	25653000	47370000	75765000	4441500	0	1675400	1839100	687140	0	0	0	0	VaGs23435	unknown	14	62	14
306	0	0	0	0	0	0	164650	0	0	0	0	192310	0	123720	0	0	0	0	0	0	0	0	0	0	0	0	0	0	0	0	0	0	0	1245000	2691000	226240	0	0	0	0	0	0	0	0	VaGs11068	Glucose-6-phosphate 1-dehydrogenase 4	8	15	6
307	0	0	0	0	0	0	0	0	0	0	0	0	0	0	0	0	0	0	0	0	0	0	0	0	0	0	0	0	0	0	0	0	0	425160	942410	0	0	0	0	0	0	0	0	0	VaGs33166	Lupeol synthase	4	4	2
308	0	0	0	0	0	0	0	0	0	0	0	0	0	0	0	0	0	0	0	0	0	0	0	0	0	0	0	0	0	0	0	0	0	16036000	23419000	0	4746200	0	0	0	0	0	0	0	VaGs14851	Polyphenol oxidase	1	156	3
309	0	0	0	0	0	0	0	0	0	0	0	0	0	0	0	0	0	0	0	0	0	0	0	0	0	0	0	0	0	0	0	0	0	898490	1363500	0	0	0	0	0	0	0	0	0	VaGs05143	Chloroplast stem-loop binding protein of 41 kDa b	1	72	2
310	0	0	0	0	0	0	0	0	0	0	0	0	0	0	0	0	0	0	0	0	0	0	0	0	0	0	0	0	517990	0	0	0	894400	7275800	8657700	0	0	0	0	0	0	0	0	0	VaGs11406	sodium/calcium exchanger NCL	5	11	4
311	0	0	0	0	0	0	0	0	0	0	0	0	0	0	0	0	0	0	0	0	0	0	0	0	0	0	0	0	0	0	113510	159790	0	621370	832250	0	0	0	0	0	0	0	0	0	VaGs04843	Phospholipase D alpha 1	4	8	4
312	0	0	0	0	0	0	0	0	0	0	0	0	0	0	0	0	0	0	0	0	0	0	0	0	0	0	0	0	0	0	0	0	702130	14797000	14122000	1832100	0	0	0	0	0	0	0	0	VaGs22589	CAAX prenyl protease 1 homolog	7	11	4
313	0	0	0	0	0	0	0	0	0	0	0	0	0	0	0	0	0	0	0	0	0	0	0	0	0	0	561510	0	0	0	757900	0	0	2227900	2790600	0	0	0	0	0	0	0	0	0	VaGs28398	Transmembrane protein 205	1	4	4
314	0	0	0	0	0	0	0	0	0	0	0	0	0	0	0	0	0	0	0	0	0	0	0	0	0	0	197540	0	0	0	0	0	0	372540	357200	0	0	0	0	0	0	0	0	0	VaGs24005	Dihydropyrimidine dehydrogenase (NADP(+))	2	3	3
315	0	0	0	96218	0	111270	457450	0	0	0	0	0	0	0	0	0	0	0	0	0	530580	357390	1086100	0	0	0	1195000	2522700	922670	2039500	1113600	0	0	4765100	5462400	0	649860	0	666990	0	0	0	0	0	VaGs33269	Altered inheritance of mitochondria protein 32	8	31	15
316	359610	1173300	2076000	1717900	719820	1399100	2373000	787390	2424900	2063800	799090	1030700	988700	632900	674640	1322100	1041600	3699900	2353700	1742600	5442200	1028500	1620000	3890600	3111400	2440600	3491100	4236700	2829200	4200600	7112700	0	4637500	11931000	17554000	10031000	3786900	11768000	6260800	0	0	0	0	0	VaGs23083	Protein sym-1 like	5	76	38
317	0	0	0	0	0	0	0	0	0	0	0	0	0	0	0	0	0	0	0	0	0	0	0	0	0	0	0	0	0	0	0	0	0	3049400	3273000	1317700	1064200	0	0	0	0	0	0	0	VaGs09097	ALBINO3-like protein 1	2	97	4
318	0	0	0	0	0	0	0	0	0	0	0	0	0	0	0	0	0	0	0	0	0	0	0	0	0	0	0	0	0	0	0	0	890670	9000400	12479000	5092100	0	0	0	0	0	0	0	0	VaGs09383	Omega-amidase	8	20	4
319	0	0	0	0	0	0	0	0	0	0	0	0	0	0	0	0	0	0	0	0	0	0	0	0	0	0	0	0	0	0	0	0	0	1351300	2164100	1083100	0	0	0	0	0	0	0	0	VaGs30880	Rubisco accumulation factor 1.2	3	5	3
320	0	0	0	0	0	0	0	0	0	0	0	0	0	0	0	0	0	0	0	0	0	0	0	0	0	0	0	0	0	0	0	0	0	374280	653580	502050	0	0	0	0	0	0	0	0	VaGs16059	serine/threonine-protein kinase BSK7 isoform X2	2	3	3
321	0	0	0	0	0	0	0	0	0	0	0	0	0	0	0	0	0	0	0	0	0	0	0	0	0	0	0	0	0	0	2605200	0	0	7627400	19449000	11498000	1271300	0	0	0	0	0	0	0	VaGs23383	plastidic glucose transporter 4-like isoform X2	4	11	5
322	90608	709240	704320	582150	1410500	352630	2275500	1517400	2563800	2430000	998010	1765000	1570700	1951800	890230	0	0	1484200	1924600	2695500	2524400	2493400	1321300	2292100	1061700	309170	2402400	2491700	388160	463110	577180	6933700	11706000	39874000	70115000	62733000	26525000	1007600	0	760440	543020	0	0	0	VaGs21408	Multiple organellar RNA editing factor 1	10	109	38
323	0	0	0	0	0	0	0	0	362890	0	468900	1355000	2194700	20815000	17979000	0	0	0	2017000	9198900	9144700	21550000	12429000	6005800	23488000	78040000	38223000	107450000	205190000	106460000	150290000	138040000	233650000	596720000	1187100000	903370000	291680000	58148000	1880300	0	0	9199200	4649500	680940	VaGs32250	unknown	12	173	30
324	0	0	0	0	0	0	183910	0	242270	0	0	0	0	0	220000	0	0	0	373960	707320	0	418680	0	814040	0	3323000	3764800	3146000	3763600	6665500	5296400	8458500	7085100	14065000	25899000	22598000	3904200	0	0	0	0	0	0	0	VaGs04634	Hexokinase-1	12	74	19
325	29166	0	0	0	67083	0	94125	0	0	108980	0	0	0	0	0	0	0	0	0	0	0	0	321210	0	456630	765560	1284700	1282000	1684600	1961100	1549600	2383200	671050	8245000	10381000	5422600	1277800	0	0	0	0	0	0	0	VaGs14814	Protein RETICULATA	8	37	18
326	0	0	250050	223790	302940	222390	354370	515100	1211200	1142700	1352100	2389800	3467700	2326700	824700	0	476650	1931200	4607400	5618400	6458200	6290100	5042300	7448000	7163500	10446000	13190000	16984000	16538000	20173000	27273000	20829000	30890000	63995000	96439000	49811000	16565000	4835400	0	0	0	0	0	0	VaGs09100	ALBINO3-like protein 1	3	137	35
327	0	0	0	0	0	0	0	0	0	0	0	224680	0	0	0	0	0	0	0	711200	1828000	1806200	855540	2696100	1272600	2235200	5615200	8069400	8623900	14213000	30168000	23075000	28810000	57591000	95679000	60756000	5088400	0	0	0	0	0	0	0	VaGs08190	D-xylose-proton symporter-like 3	8	47	19
328	0	0	0	0	0	0	0	0	0	0	0	0	353940	314360	341440	0	0	601540	939780	783540	0	506680	1077400	726980	0	828660	605070	1526300	1666700	2422700	5720200	5858000	10964000	12044000	21335000	9505100	0	0	0	0	0	0	0	0	VaGs17728	Preprotein translocase subunit SCY1	8	44	20
329	233050	767790	1179900	1243300	2027100	957930	1724100	1053500	837070	0	630330	677180	881000	0	0	0	0	0	0	0	0	0	642870	552730	0	378930	532460	1511400	905950	2021200	3633700	5851800	5218500	9813000	16567000	13674000	0	0	0	0	0	0	0	0	VaGs00819	Iron-sulfur cluster biosynthesis family protein	8	66	25
330	142030	432290	970100	735740	1272700	1419500	1719800	1532800	1465500	754180	584920	184440	187230	263850	0	0	0	0	0	231560	0	0	499070	792790	557630	0	1070200	237390	588250	1209100	3581700	1905400	3781200	6854700	9740000	7921000	0	0	0	0	0	0	0	0	VaGs05557	CLP protease regulatory subunit CLPX3	13	119	28
331	0	28363	0	71438	0	0	84036	0	0	0	0	0	0	0	0	0	0	0	0	0	0	0	243600	266640	346820	0	534620	504770	0	0	617640	637760	722900	1100200	1128900	1506600	0	0	0	0	0	0	0	0	VaGs34425	Lycopene beta cyclase	2	15	14
332	0	0	0	0	0	0	0	0	0	0	0	0	0	0	0	0	0	0	0	0	0	0	0	0	0	0	0	408340	0	0	0	267620	0	722120	692160	773640	0	0	0	0	0	0	0	0	VaGs17245	Filament-like plant protein 3	1	5	5
333	0	187690	247040	298030	278510	212460	406250	388820	484070	0	570860	590850	464250	0	0	0	0	850990	0	549680	861950	661580	476630	467370	0	0	0	483900	311330	566270	553400	0	721160	1718500	1933600	1851500	0	0	0	0	0	0	0	0	VaGs38477	Peptide chain release factor 1	3	28	25
334	0	0	0	0	0	0	0	0	0	0	0	0	511590	0	0	0	0	0	0	0	0	0	0	0	0	0	0	0	0	0	0	0	973020	4344400	2134600	1914800	0	3411700	0	0	0	0	0	0	VaGs14347	Protein ORANGE-GREEN	3	8	6
335	0	0	0	0	0	0	0	0	0	0	0	0	0	0	0	0	0	0	0	0	0	0	0	0	0	0	0	175160	0	0	0	137450	5308600	4088600	1610900	2662700	1591700	5441300	2576700	0	0	0	0	0	VaGs27614	unknown	8	27	9
336	51218	163820	244580	496870	991440	682570	946450	773000	796690	965660	869030	1622500	1137600	1372500	773740	0	0	2788600	1500900	3136400	3084200	3180300	2791300	3841800	1838000	1428400	3785300	4342500	2988600	4031800	7413100	8190000	28411000	68402000	8805400	19273000	25480000	10402000	39558000	0	0	0	0	0	VaGs08587	Alanine aminotransferase 2	21	193	37
337	0	0	0	0	0	0	0	0	0	0	0	0	0	0	0	0	0	0	0	0	0	0	346750	0	0	0	0	0	0	0	0	0	0	1022200	0	0	0	0	0	0	0	0	0	0	VaGs26432	eukaryotic aspartyl protease family protein	2	2	2
338	0	0	0	0	0	0	0	0	0	0	0	0	0	0	0	0	0	0	0	0	0	0	0	0	0	0	0	0	0	0	0	501460	0	1488300	0	0	0	0	0	0	0	0	0	0	VaGs20206	PPR containing protein	2	3	2
339	0	0	0	0	0	0	0	0	0	0	0	0	0	0	0	0	0	0	0	0	0	0	0	0	0	0	0	0	0	0	0	0	0	9246300	778230	0	0	0	0	0	0	0	0	0	VaGs12059	Protease 2	13	16	2
340	0	0	0	0	0	0	0	0	0	0	0	0	0	0	0	0	0	0	0	0	0	0	0	0	0	0	0	0	0	0	0	0	0	314500	0	0	0	0	0	0	0	0	0	0	VaGs09685	folate-biopterin transporter 7	1	1	1
341	0	0	0	0	0	0	0	0	0	0	0	0	0	0	0	0	0	0	0	0	0	0	0	0	0	0	0	0	0	0	0	0	0	2372800	0	0	0	0	0	0	0	0	0	0	VaGs32900	Alcohol dehydrogenase-like 7	1	2	1
342	0	0	0	0	0	0	0	0	0	0	0	0	0	0	0	0	0	0	0	0	0	0	0	0	0	0	0	0	0	0	0	0	0	3677700	0	0	0	0	0	0	0	0	0	0	VaGs29209	Molybdate-anion transporter	2	2	1
343	0	0	0	0	0	0	0	0	0	0	0	0	0	0	0	0	0	0	0	0	0	0	0	0	0	0	0	0	0	0	0	0	0	1197000	0	0	0	0	0	0	0	0	0	0	VaGs18122	HMG I/Y like protein	3	4	1
344	0	0	0	0	0	0	0	0	0	0	0	0	0	0	0	0	0	0	0	0	0	0	0	0	0	0	0	0	0	0	0	0	0	419620	0	0	0	0	0	0	0	0	0	0	VaGs37873	Stearoyl-[acyl-carrier-protein] 9-desaturase	2	2	1
345	65463	74678	385310	206290	677350	617080	1028400	179570	583190	480790	410320	1155100	1225100	403070	600100	0	0	1170700	1667900	3740400	3326100	5922400	4604600	4237500	1775300	4589100	8358100	5355900	2602700	8853400	3501000	2364200	23594000	224710000	0	0	0	0	0	0	0	0	0	55253	VaGs28701	Presequence protease 1	33	190	33
346	0	142300	0	37222	422430	369800	148630	447710	425140	207610	144820	241550	0	0	0	0	0	0	0	0	0	0	0	0	178450	0	0	475830	0	305040	487400	588860	1245800	4861700	992870	0	0	0	0	0	0	0	0	0	VaGs04177	30S ribosomal protein S15	10	34	18
347	0	0	0	0	0	0	0	0	0	0	0	0	0	0	0	0	0	0	0	0	0	0	0	0	0	0	0	0	0	0	0	0	3277200	13891000	2529200	0	0	0	0	0	0	0	0	0	VaGs27851	LL-diaminopimelate aminotransferase	9	16	3
348	0	0	0	0	0	0	0	0	0	0	0	0	0	0	0	0	0	0	0	0	0	0	0	0	0	0	0	0	0	0	0	0	1616300	12116000	2242200	0	0	0	0	0	0	0	0	0	VaGs27707	Bifunctional aspartate aminotransferase and glutamate/aspartate-prephenate aminotransferase	5	9	3
349	0	0	0	0	0	0	0	0	0	0	0	0	0	0	0	0	0	0	0	0	0	0	0	0	0	0	0	0	0	0	0	0	96285	1204200	374880	0	0	0	0	0	0	0	0	0	VaGs29872	Calumenin	2	3	3
350	0	0	0	0	0	0	0	0	0	0	0	0	0	0	0	0	0	0	0	0	0	0	0	0	0	0	0	0	0	0	0	0	957590	4767200	1876400	0	0	0	0	0	0	0	0	0	VaGs21842	Glucan endo-1,3-beta-glucosidase	4	6	3
351	0	0	0	0	0	0	0	0	0	0	0	0	0	0	0	0	0	0	0	0	0	0	0	0	0	0	0	0	0	0	615260	0	1272200	3239100	0	0	0	0	0	0	0	0	0	0	VaGs15550	Sodium-dependent phosphate transport protein 1	2	4	3
352	0	0	88742	0	0	156900	0	130550	258270	0	0	0	50943	0	0	0	0	0	0	171130	398070	0	171730	0	0	0	0	108650	133460	0	704880	860960	646050	2268000	181180	0	0	0	0	0	0	0	0	0	VaGs20009	5'-nucleotidase domain-containing protein	10	28	15
353	0	0	0	0	0	0	0	0	0	0	0	0	0	0	0	0	0	0	0	0	0	0	0	0	0	0	0	0	0	0	472740	431850	0	1203600	0	0	0	0	0	0	0	0	0	0	VaGs00697	2-alkenal reductase (NADP(+)-dependent)	2	3	3
354	0	0	0	0	0	0	0	0	0	0	0	0	0	0	0	0	0	0	0	0	0	0	0	0	0	0	0	0	0	0	723110	0	0	3643400	1382200	979880	0	0	0	0	0	0	0	0	VaGs17571	Isocitrate dehydrogenase [NADP]	2	27	4
355	0	0	0	0	0	0	0	0	0	0	0	0	0	0	0	0	0	0	0	0	0	0	0	0	0	0	0	0	0	0	0	0	225690	1317600	493130	346910	0	0	0	0	0	0	0	0	VaGs10886	Digalactosyldiacylglycerol synthase	3	6	4
356	0	0	0	0	0	0	0	0	0	0	0	0	0	0	0	0	0	0	0	0	0	0	0	0	0	0	0	0	0	0	0	0	0	3606800	1973700	0	0	0	0	0	0	0	0	0	VaGs36690	membrane protein PM19L	1	2	2
357	0	0	0	0	0	0	0	0	0	0	0	0	0	0	0	0	0	0	0	0	0	0	0	0	0	0	0	0	0	0	0	0	0	8007100	4801900	0	0	0	0	0	0	0	0	0	VaGs20623	translocon-associated protein subunit beta	2	2	2
358	0	0	0	0	0	0	0	0	0	0	0	0	0	0	0	0	0	0	0	0	0	0	0	0	0	0	0	0	803530	2519100	2540600	1543400	0	26370000	21427000	0	0	0	0	0	0	0	0	0	VaGs30349	Plastidal glycolate/glycerate translocator 1	1	6	6
359	0	0	0	0	0	0	0	0	0	0	0	0	0	0	0	0	0	0	0	0	0	0	0	0	0	0	573540	0	0	1302300	1363300	1168900	0	9288200	5984200	0	0	0	0	0	0	0	0	0	VaGs15862	Ascorbate transporter	6	12	6
360	0	0	0	0	0	0	79846	25564	71998	0	0	0	0	0	0	0	0	0	0	108930	135950	0	0	118990	119150	173350	180580	176940	943740	1736900	3326100	2354900	1700800	13787000	7119200	2056900	1426200	0	0	0	0	0	0	0	VaGs23036	Isocitrate dehydrogenase [NADP]	3	32	19
361	0	0	0	0	0	0	0	0	0	0	0	0	0	0	0	0	0	0	0	0	0	0	0	0	0	0	1120400	2283400	3543100	7549200	8066800	2371900	5403600	28836000	18578000	0	0	0	0	0	0	0	0	0	VaGs19456	Dicarboxylate transporter 2.1	5	21	9
362	293050	451740	1037300	933820	1286900	791370	1183500	1315200	1179500	1328600	609500	1022400	896370	2621000	2161900	0	1482200	4404600	4465300	10293000	9762000	5962100	7416000	10662000	7734900	13135000	23006000	11206000	11019000	20024000	37288000	18965000	1399900	24418000	37995000	1869000	0	0	0	0	0	0	0	0	YP_009220376.1	COX1	3	65	35
363	0	0	0	0	0	0	0	0	0	0	0	0	0	0	0	0	0	0	0	0	0	0	0	822290	1181800	22088000	9814200	11803000	14652000	58783000	69574000	19097000	15053000	78068000	60788000	0	0	0	0	0	0	0	0	0	VaGs20141	Dicarboxylate transporter 1	3	27	12
364	0	0	0	131990	155640	386180	144480	156750	0	0	0	554540	0	167500	0	0	0	0	0	1017800	978130	0	0	0	0	29052	0	1546000	1328100	178040	2005600	1438900	1126200	3079600	1007600	0	0	0	0	0	0	0	0	0	VaGs01032	Calcium-dependent protein kinase 1	8	45	18
365	0	0	0	0	0	0	0	0	0	0	78369	0	443660	286160	0	0	0	465630	270100	260730	139350	0	208600	260730	288260	1223700	1084600	2183900	1567200	1014700	1557500	2101700	1213700	2808500	1102600	78414	221190	0	0	0	0	0	0	0	VaGs28043	NHL repeat-containing protein 2	18	65	22
366	0	0	348750	2268500	3515400	3777500	4810600	4253300	3477000	0	2087200	6900100	1023500	1058100	917400	0	0	6670000	19437000	22310000	32224000	22524000	46557000	56376000	39103000	88766000	105600000	122110000	109110000	137720000	152800000	115680000	113130000	231410000	56716000	7990700	0	0	0	4792900	12634000	14737000	7222100	0	UER43483.1	SDH6	8	112	35
367	0	0	0	1210000	0	0	0	0	0	0	1679900	0	0	0	3493400	0	0	0	1619900	2566200	6668100	13326000	3915100	8198000	22523000	11032000	35130000	37514000	37527000	44139000	54375000	47351000	45812000	88695000	27744000	0	0	0	0	0	0	0	0	0	UER43484.1	SDH7	4	41	20
368	2307100	4860600	7923600	5889000	9471200	6511100	9292700	10414000	10549000	7278500	11374000	17686000	9069800	7131400	5877800	2832800	4131000	21258000	25341000	22174000	31073000	24388000	28781000	33867000	36875000	40736000	35667000	59171000	34677000	39974000	42229000	53087000	84362000	141500000	23049000	0	0	0	0	0	0	0	0	0	VaGs22193	3-deoxy-manno-octulosonate cytidylyltransferase	13	270	35
369	0	0	0	0	0	0	0	0	0	0	0	0	0	0	0	0	0	0	0	0	0	0	0	1933700	3575600	0	0	13750000	12210000	16945000	18172000	10305000	30312000	24777000	19322000	6546600	6996700	4296000	5699600	11801000	7805600	0	0	0	VaGs02856	unknown	1	16	16
370	0	0	323250	255440	420310	317700	619010	528610	598010	816830	1036100	1688100	1195000	114670	121050	0	0	2059200	2339800	3503000	2377900	2001700	3135600	2460300	4449200	10451000	15686000	23163000	21906000	15856000	13369000	19854000	38038000	81905000	44635000	42172000	42346000	2993400	0	0	0	0	0	0	VaGs15016	Ornithine aminotransferase	21	213	34
371	636740	2191000	3033900	3742300	5158900	4452200	6908000	7827800	6003100	9077400	12934000	17414000	22475000	11513000	9079200	7269800	8666200	9683400	19556000	19363000	30111000	41280000	35425000	49983000	66258000	79831000	40961000	116620000	138400000	106950000	129210000	179210000	348040000	432070000	279020000	185890000	163670000	78513000	91118000	102370000	41486000	5285600	0	1366900	VaGs24871	Peroxisomal and mitochondrial division factor 2	6	237	43
372	0	402760	0	480790	778290	690140	411820	0	0	0	0	337430	0	0	0	0	0	0	1507200	3459400	6307500	9617200	3532200	9038400	10554000	20972000	24274000	15725000	11337000	25778000	29286000	35105000	25857000	47742000	46615000	13985000	11699000	9557500	10630000	15428000	0	0	0	0	VaGs24472	unknown	4	65	28
373	0	0	0	0	0	0	0	0	0	0	0	586430	551650	0	0	0	0	0	0	1445800	1040900	1829400	1331800	1828400	2214900	2957800	5097500	4944700	2907200	7219000	10941000	16601000	12319000	20468000	23923000	4703000	2159400	4488600	3064800	8451200	0	0	0	0	VaGs28676	RNA uridylyltransferase	8	63	23
374	0	0	0	0	0	0	0	0	0	0	0	0	0	0	0	0	0	0	0	0	0	0	0	0	0	0	0	0	0	1620400	6391100	16421000	24946000	29838000	35338000	18238000	5909000	0	1118300	0	0	0	0	0	VaGs21742	Phosphoglycolate phosphatase 1B	12	50	9
375	199030	535270	611910	1380500	1614900	593720	926910	1349700	1826800	2251800	3790700	4741500	3353700	3864400	2072400	0	0	1623100	1194000	7071000	6597800	2346500	9154700	15006000	5246100	7879000	7791800	15022000	13820000	19805000	30851000	30618000	41446000	74904000	107680000	23035000	22275000	23886000	21338000	29667000	3046400	0	0	0	VaGs21100	Isocitrate dehydrogenase [NAD] regulatory subunit 1	13	271	39
376	0	0	0	0	197510	45179	395450	230620	224870	80855	0	232190	300700	0	0	0	0	473360	371460	1222100	490800	0	2072600	3296500	3516200	6978900	12834000	48454000	7630400	17842000	17920000	38520000	46083000	82787000	86515000	14170000	0	0	0	0	0	0	0	0	VaGs00778	MPPbeta	19	263	26
377	0	0	0	0	0	0	0	0	195760	387840	0	636060	1605900	967430	874800	0	0	0	0	1339100	0	3536900	3462000	7656400	9194200	15387000	22424000	48417000	23766000	54674000	79229000	108610000	157200000	252770000	342870000	57964000	20938000	11610000	1942100	0	0	0	0	0	VaGs19727	Probable zinc metalloprotease EGY2	12	132	25
378	1544500	3272400	6820600	6835400	8267800	7350800	11682000	10971000	9381600	9597800	12179000	18347000	15641000	18674000	16829000	2370100	5854100	16030000	23599000	25043000	33007000	24152000	32611000	36275000	25193000	37210000	40597000	53594000	47243000	69707000	100300000	103960000	138700000	254510000	283150000	25658000	28136000	39665000	15848000	16361000	0	0	0	0	VaGs20962	Isocitrate dehydrogenase [NAD] regulatory subunit 1	13	311	40
379	497760	433740	878840	670850	1034600	877030	1198900	623160	927120	434670	1020300	410390	423840	0	0	0	0	576320	584480	0	0	769860	418120	649770	1243400	1796900	874610	2100600	2923000	3340700	3327400	3197200	4714400	7038100	7292900	2236300	0	433750	209510	0	0	354270	0	0	VaGs25958	Elongation factor 1-alpha 1	5	81	33
380	136300	495330	977860	1175600	1463500	1149100	2013400	2324000	1734700	2167900	2819500	4131100	5609800	5633000	4950100	0	0	2863100	4149200	4240200	5117000	2072100	4970600	7014600	3744500	6475700	8983600	11723000	6267400	6760800	13745000	19651000	24288000	38089000	24745000	2533600	0	0	0	0	0	0	0	0	VaGs07393	Zeaxanthin epoxidase	20	231	34
381	226250	630100	628810	901140	1478400	853290	2042200	1410200	1242200	1310000	494650	1987700	619840	1506100	0	0	0	0	2532500	2422400	1386500	2159700	2286100	3127800	1893600	2370300	1502000	3228600	1722000	1100600	5567000	7240200	12983000	17639000	13599000	3195000	1593700	1436900	0	0	0	0	0	0	VaGs17786	Multiple organellar RNA editing factor 8	3	179	34
382	0	0	0	0	0	0	0	0	0	0	0	0	0	0	0	0	0	0	0	0	0	0	0	0	0	0	0	0	0	516950	1458400	690440	3914600	7506900	5520800	0	0	0	0	0	0	0	0	0	VaGs10444	4-coumarate-CoA ligase-like 5	10	18	6
383	0	0	0	0	0	0	0	0	0	0	0	0	0	0	0	0	0	0	0	0	0	0	0	0	0	0	0	0	0	0	0	2111500	7139600	13423000	8350500	0	0	492220	0	0	0	0	0	0	VaGs05931	O-methyltransferase 2	6	14	5
384	0	0	123210	0	674790	1571100	3732900	3301500	6093300	3912200	2957500	5690400	4949400	4106100	2810400	616070	968540	2813900	4806000	10461000	10315000	14558000	17677000	28297000	29693000	52549000	79872000	119690000	111210000	122730000	162820000	188630000	453000000	615530000	88819000	7594800	0	0	0	0	0	0	0	0	VaGs18072	Probable zinc metallopeptidase EGY3	24	300	33
385	39224	311200	751510	379650	990650	371340	715990	665020	470140	518070	368560	1096800	1378400	973200	728180	763220	0	0	340380	1326500	1075500	1333100	3028500	2737300	1516000	6767400	8692200	11242000	8688900	15019000	25722000	29243000	39063000	46936000	25120000	5185300	2846200	557710	79740	1738500	0	0	0	0	VaGs16483	Protein plastid transcriptionally active 16	25	234	38
386	679790	1195600	1760700	1502900	3581300	3148000	2150400	4888400	4249800	3672500	1635100	4567100	1526200	3402100	2872200	0	0	4771100	5290300	5286800	3004900	6142100	4772700	4005100	3318500	9336500	4819100	5193200	10260000	5673100	20966000	28846000	39577000	40089000	22188000	3920600	1211000	4126700	2332100	1071800	0	0	0	0	VaGs17380	Multiple organellar RNA editing factor 8	5	199	38
387	0	0	0	0	0	0	0	0	0	0	0	0	0	0	0	0	0	0	0	0	0	0	0	0	0	0	0	0	0	0	1238700	1627400	3816700	3757900	1548100	0	0	0	0	0	0	0	0	0	VaGs16395	Inorganic phosphate transporter 2-1	3	10	5
388	0	0	0	0	0	0	0	87438	0	0	0	0	0	0	0	0	0	0	0	0	0	44998	0	0	0	0	131070	255220	134780	298120	2419400	3230200	4437200	2967000	2360100	0	0	0	0	0	0	0	0	0	VaGs18172	Lysine--tRNA ligase	11	42	11
389	0	0	0	0	0	0	0	0	0	0	0	0	0	0	0	0	0	0	0	0	0	0	0	0	0	0	0	0	0	0	2128200	2585700	2070900	2340700	1888500	0	0	0	0	0	0	0	0	0	VaGs25894	Nitrogen regulatory protein P-II homolog	1	6	5
390	344530	568170	1099700	758600	1342300	929510	1670100	893020	1628200	1387700	1348700	1644500	0	834280	0	468780	0	0	1517100	512500	0	0	1496700	0	0	524270	450840	424290	3776600	1211500	1035200	7855500	11494000	8854000	6935300	0	0	0	0	0	0	0	0	0	VaGs26198	Histone H1	2	33	27
391	307140	779530	2491400	2795800	3749100	1721200	6195600	3936400	4608300	2985800	3532300	3877300	2820000	2183500	1034800	241370	563870	2475700	1648500	1881200	2067000	1162200	1048600	1105400	1053200	1359200	2994400	2301700	1861100	4274400	9054000	17787000	15098000	16288000	20990000	5780300	0	0	0	0	0	0	0	0	VaGs19550	Serine/threonine-protein kinase STN8	15	175	36
392	541620	879810	2460700	2789100	2742300	2534600	2419700	2915100	896370	183970	959800	693500	1356300	648320	969130	0	0	581130	3080300	4670300	5478900	4354800	4085800	4954600	3504800	7851800	13220000	23798000	23567000	41210000	92818000	86217000	94518000	91900000	80562000	71168000	13415000	0	0	0	0	0	0	0	VaGs17437	GLDH (L-galactono-1,4-lactone dehydrogenase)	36	419	35
393	0	0	0	0	0	0	0	0	0	0	0	0	0	0	123270	0	0	0	0	0	0	1029800	0	0	0	0	0	0	0	0	2341100	4312400	4950900	3448800	2885100	3254800	585340	0	0	0	0	0	0	0	VaGs03629	Glycoprotein membrane precursor GPI-anchored	3	14	9
394	0	0	433220	178210	192510	233070	166160	452430	173120	316540	394980	448960	27036	90305	116100	0	0	171740	0	133990	166500	0	0	112670	0	0	105110	172270	89480	373570	588540	342090	818370	1262100	986920	0	0	0	0	0	0	0	0	0	VaGs18323	PPR containing protein	5	49	26
395	0	0	0	0	0	93991	173630	302440	247880	492830	0	451950	0	0	0	0	0	0	0	0	0	0	0	0	0	0	0	359790	0	0	0	0	627060	645990	842160	0	0	0	0	0	0	0	0	0	VaGs17177	Probable zinc metalloprotease EGY1	4	13	10
396	13985000	25715000	45185000	50072000	95522000	90516000	169330000	467620000	691010000	1100400000	2077500000	2027400000	2013500000	997900000	1299500000	2725000000	3351600000	2062800000	244860000	524570000	1692100000	4860300000	1954600000	28092000	39065000	51834000	72563000	154850000	274580000	369490000	680410000	1544000000	6177500000	5442800000	1171900000	422070000	59956000	0	0	0	0	2628100	0	461760	ALD84687.1	PsbC	15	584	39
397	197990	1292000	2449700	2359400	3083800	2191800	3351000	1841700	2670300	1671000	1472900	1748300	1140200	308900	200240	444730	0	694400	1096200	330800	689200	1740500	1155400	1355800	973860	1283600	1186300	1156800	710040	1383500	5096900	3767500	7261600	1339000	0	0	0	0	0	0	0	0	0	0	VaGs11341	Peroxisomal fatty acid beta-oxidation multifunctional protein MFP2	20	168	33
398	0	0	94948	0	60157	55658	95959	125820	0	0	0	0	0	0	0	0	0	0	0	0	0	0	0	0	0	0	0	0	0	0	335690	0	497550	57522	0	0	0	0	0	0	0	0	0	0	VaGs15801	PPR containing protein	3	8	8
399	0	0	0	0	0	0	0	0	0	0	0	0	0	0	0	0	0	0	0	0	0	0	0	0	0	0	0	0	0	0	635850	0	612680	588430	0	0	0	0	0	0	0	0	0	0	VaGs19429	Probable carotenoid cleavage dioxygenase 4	1	3	3
400	0	0	0	0	0	0	0	0	0	0	0	0	0	0	0	0	0	0	0	0	0	0	0	0	0	0	0	1150500	0	0	8014600	8628600	46979000	63668000	2652700	0	0	0	0	0	0	0	0	0	VaGs14358	anion transporter 6	4	15	6
401	0	0	0	0	0	0	0	0	0	0	0	0	0	0	0	0	0	0	0	0	0	0	338870	0	0	0	335660	0	382650	0	2803600	2473700	47395000	59256000	5148500	1998600	0	0	0	0	0	0	0	0	VaGs30897	Betaine aldehyde dehydrogenase 1	14	40	9
402	0	0	0	0	338420	0	416910	496080	443090	0	587830	902350	1098200	1753100	1999800	0	0	1215800	1758300	2321700	3535800	4036400	3810000	3045600	6373300	11100000	15911000	19384000	34494000	37335000	54142000	137250000	773090000	681880000	23911000	16353000	10959000	12058000	7582100	8917800	0	0	0	0	VaGs29221	unknown	7	56	32
403	0	0	0	0	0	0	84611	0	0	0	0	0	0	0	0	0	0	0	0	0	0	0	0	0	0	0	0	0	0	0	0	0	430900	334200	0	0	0	0	0	0	0	0	0	0	VaGs13685	PPR containing protein	2	3	3
404	0	0	0	0	0	0	0	0	0	0	0	0	0	0	0	0	0	0	0	0	0	0	0	0	0	0	0	137230	0	0	0	0	443700	387850	0	0	0	0	0	0	0	0	0	0	VaGs04737	Granule-bound starch synthase 2	4	6	3
405	0	0	0	0	0	0	0	0	0	0	0	0	0	0	0	0	0	0	0	1946500	3303800	2539300	1563300	4474500	0	985220	1184300	1683400	1993900	6806100	7973800	14903000	566680000	516380000	37830000	34765000	42675000	36851000	42731000	54502000	125440000	104740000	178730000	12351000	VaGs33031	Thylakoid lumenal 19 kDa protein	12	122	24
406	0	0	0	0	0	0	0	0	0	0	0	0	0	0	0	0	0	0	0	0	0	0	0	1337000	0	1821300	0	5834600	3527600	5285600	6128000	6451100	21860000	14673000	0	3706800	0	0	0	0	8111300	5955300	0	0	VaGs36656	Aldo/keto reductase	3	17	12
407	0	54999	112050	128240	283540	138200	467670	72737	74473	120320	0	115330	0	0	0	0	0	0	0	70096	0	0	0	0	0	0	0	0	0	0	98069	345660	1012200	344500	0	0	0	0	0	0	0	0	0	0	VaGs16533	Mitochondrial Rho GTPase 1	9	24	15
408	0	0	0	0	0	0	0	0	0	0	0	0	0	0	0	0	0	0	0	0	0	0	0	0	0	0	0	301900	400850	0	0	1332100	3656800	0	0	0	0	0	0	0	0	0	0	0	VaGs21891	Ureidoglycolate hydrolase	4	7	4
409	1124800	2438900	6831900	6467400	12786000	17695000	28908000	52696000	65068000	83722000	110890000	130720000	131060000	123950000	126970000	105790000	65049000	126330000	132850000	199580000	200250000	167440000	154530000	165700000	150320000	176110000	183340000	249460000	282020000	357260000	533280000	1018300000	4492400000	719070000	172760000	197060000	91569000	117370000	34829000	16570000	28825000	58076000	134790000	256640000	VaGs14853	Polyphenol oxidase	7	678	44
410	0	0	0	0	0	0	0	0	0	0	0	0	0	0	0	0	0	0	0	0	0	0	0	0	0	0	0	0	0	0	0	0	17197000	0	0	0	0	0	0	0	0	0	0	0	VaGs38965	Endochitinase B	2	2	1
411	0	0	0	0	0	0	0	0	0	0	0	0	0	0	0	0	0	0	0	0	0	0	0	0	0	0	0	0	0	0	0	0	1691700	0	0	0	0	0	0	0	0	0	0	0	VaGs33442	Transmembrane 9 superfamily member 3	2	2	1
412	0	0	0	0	0	0	0	0	0	0	0	0	0	0	0	0	0	0	0	0	0	0	0	0	0	0	0	0	0	0	0	0	386040	0	0	0	0	0	0	0	0	0	0	0	VaGs09757	Glutamate--tRNA ligase	2	2	1
413	0	0	0	0	0	0	0	0	0	0	0	0	0	0	0	0	0	0	0	0	0	0	0	0	0	0	0	0	0	0	0	0	786450	0	0	0	0	0	0	0	0	0	0	0	VaGs12751	3-dehydrosphinganine reductase TSC10A	1	1	1
414	0	0	0	0	0	0	0	0	0	0	0	0	0	0	0	0	0	0	0	0	0	0	0	0	0	0	0	0	0	0	0	1814300	51422000	3645000	0	0	0	0	0	0	0	0	0	0	VaGs17290	Dihydrolipoyl dehydrogenase 2	1	242	3
415	442680	1357100	1975600	1777300	3496100	1947300	2895500	2938400	2844400	3887600	4011500	5591800	3655100	4592600	5026100	0	0	4594200	6974200	8999100	11812000	7984500	8025000	8335200	6230600	8658800	7621800	12994000	10137000	3617000	39049000	224570000	4743300000	772400000	1399800	0	0	0	0	0	0	0	0	0	VaGs17286	Leghemoglobin reductase	11	312	33
416	0	0	0	0	0	0	0	0	0	0	0	888990	683010	1451300	4636700	758060	0	0	0	2351300	1234200	720460	0	831590	801810	0	82848	0	0	0	452690	2792600	32528000	7570900	0	0	0	0	0	0	0	0	0	0	VaGs26935	LysM domain-containing GPI-anchored protein 2	8	31	15
417	0	0	0	0	0	0	0	0	0	0	0	0	0	0	0	0	0	0	0	0	0	0	0	0	0	0	0	0	0	0	0	0	28197000	10738000	0	0	0	0	0	0	0	0	0	0	VaGs23638	Superoxide dismutase [Cu-Zn]	4	7	2
418	0	0	0	0	0	0	0	0	0	0	0	0	0	0	0	0	0	0	0	0	0	0	0	0	0	0	0	0	0	0	0	1014200	2860100	1138400	0	0	0	0	0	0	0	0	0	0	VaGs04450	D-xylose-proton symporter-like 2	2	4	3
419	1377300	2749000	6341100	5938900	10738000	7485500	11076000	14207000	14031000	8731100	13357000	24826000	17179000	10004000	11954000	10460000	11730000	24482000	28439000	20910000	38873000	26620000	37745000	30496000	26892000	46413000	36910000	62580000	64760000	117870000	204080000	287010000	760900000	254170000	129950000	186530000	94959000	17874000	257730	0	0	0	0	0	VaGs15708	Gamma aminobutyrate transaminase 1	33	462	39
420	0	0	0	0	0	0	0	0	0	0	0	0	0	0	0	0	0	0	0	0	0	0	0	0	0	0	0	0	0	0	813530	2121600	5458800	812360	3079200	1149300	0	0	0	0	0	0	0	0	VaGs06209	Ketol-acid reductoisomerase	6	14	6
421	0	0	0	0	0	548810	0	0	0	0	0	0	0	0	0	0	0	0	0	0	0	0	0	0	0	0	0	0	0	0	0	0	3490400	0	0	0	0	0	0	0	2090700	0	0	0	VaGs27296	Outer envelope pore protein 21	3	3	3
422	33615	124640	206660	129730	494660	648830	532490	183830	0	243080	177960	638400	644150	0	0	0	0	0	443800	443120	551870	776780	358250	599310	0	0	185630	0	0	826650	0	0	71893000	0	1556900	1369500	6565600	7526300	11005000	28152000	75016000	8117300	0	0	VaGs28971	Transcription initiation factor TFIID subunit like	1	72	29
423	0	0	0	0	0	0	0	0	0	0	0	0	0	0	0	0	0	0	0	0	0	0	0	0	0	0	0	0	0	0	0	3788700	10053000	5606800	0	0	0	0	0	0	15630000	0	0	0	VaGs20349	Probable N-succinyldiaminopimelate aminotransferase DapC	8	17	4
424	848460	358990	0	208150	0	222010	317940	360700	330880	0	423850	546020	0	0	0	0	0	0	0	0	0	0	0	0	0	0	408440	364300	394250	606570	0	5634700	0	651690	5224100	187060	1685500	5555000	0	0	0	1879200	0	0	VaGs30518	Actin	2	32	20
425	1442400	3176500	4077500	3125300	6604300	2887100	5955800	5156900	3944500	2000800	3707200	2713900	2654000	1436200	0	0	0	0	0	970180	0	0	0	0	0	0	0	0	1117800	1197700	2116700	3886200	4282200	1409700	5541500	5382400	2626200	3061600	0	0	0	0	0	0	ALD84710.1	ribosomal protein L20	6	56	25
426	0	0	131130	68807	444410	230110	92355	0	0	0	0	0	0	0	0	0	0	0	0	0	0	0	0	0	0	0	0	0	0	0	0	0	0	0	600910	461420	0	0	0	0	0	0	0	0	VaGs09739	aarF domain-containing protein kinase 1-like	4	10	7
427	0	0	497230	455180	260700	51494	204730	106900	259560	278780	0	278110	0	0	0	0	0	0	0	0	0	356270	0	0	0	0	0	0	0	0	0	0	0	0	504400	841830	0	0	0	0	0	0	0	0	VaGs17923	28S ribosomal protein S29	5	23	12
428	0	247560	1390600	605630	1126000	1067000	680620	1673700	1321400	543610	0	879160	267410	0	0	0	0	0	420390	373160	423580	695230	0	892960	656520	687100	0	0	0	0	0	0	805320	0	1825200	1841700	0	0	0	0	0	0	0	0	VaGs24394	Enoyl-CoA hydratase 2	6	37	21
429	315820	205070	559410	555640	487720	454180	309350	171630	140560	158250	0	118420	0	0	0	0	0	0	0	0	0	0	0	0	0	0	0	0	0	0	0	0	0	0	0	872920	0	0	0	0	0	0	0	0	VaGs04680	Eukaryotic initiation factor 4A-II	4	21	12
430	0	0	87878	109600	143440	86866	0	189090	0	0	0	0	0	0	0	2995800	0	0	0	0	0	0	0	0	0	0	0	0	0	0	0	0	0	0	0	3942500	1653100	906200	0	0	0	0	0	0	VaGs27715	PPR containing protein	6	15	9
431	0	0	0	0	0	0	0	0	0	0	0	0	0	0	0	0	0	0	0	0	0	0	0	0	0	0	0	0	0	0	0	0	0	0	0	393900	0	323000	0	0	0	0	0	0	VaGs27319	Glutamine synthetase isozyme 1	2	7	2
432	0	0	0	0	0	0	0	0	0	0	0	0	0	0	0	0	0	0	0	0	0	0	0	0	0	0	0	0	0	0	4392500	2347200	0	0	0	10379000	3791700	0	0	0	0	0	0	0	VaGs30651	Macrophage migration inhibitory factor homolog	2	5	4
433	0	0	0	0	0	532850	0	0	0	0	0	0	0	0	0	0	0	0	0	0	0	0	0	0	0	0	0	0	0	0	0	0	0	0	0	2643300	1355900	0	0	0	0	0	0	0	VaGs38962	Chitinase 4	5	6	3
434	0	0	0	0	0	0	0	0	0	0	0	0	0	0	0	0	0	0	0	0	0	0	0	0	0	0	0	0	0	0	0	0	0	0	0	1089300	455640	0	0	0	0	0	0	0	VaGs10070	Oligouridylate-binding protein 1B	2	4	2
435	0	0	0	0	0	0	0	0	0	0	0	0	0	0	0	0	0	0	0	0	0	0	0	0	0	0	0	0	0	0	0	0	0	0	0	15047000	3277900	0	0	0	0	0	0	0	VaGs27954	Cysteine synthase	7	9	2
436	246080	212750	1043500	596130	596510	396800	0	377090	0	0	0	0	0	0	0	0	0	0	0	0	0	0	0	0	0	0	0	0	0	0	0	0	0	0	434420	4017600	0	0	0	0	0	0	0	0	VaGs30116	PPR containing protein	8	26	9
437	0	0	0	0	0	0	0	0	0	0	0	0	0	0	0	0	0	0	0	0	0	0	0	0	0	0	0	0	0	0	0	0	0	0	1026900	2503200	0	0	0	0	0	0	0	0	VaGs21313	Aspartate-semialdehyde dehydrogenase	3	4	2
438	0	0	0	0	0	0	0	0	0	0	0	0	0	0	0	0	0	0	0	0	0	0	0	0	0	0	0	0	0	0	0	0	0	0	363910	931410	0	0	0	0	0	0	0	0	VaGs01775	UTP--glucose-1-phosphate uridylyltransferase	3	3	2
439	0	0	0	0	0	0	0	0	0	0	0	0	0	0	0	0	0	0	0	0	0	0	0	0	0	0	0	0	0	0	0	0	0	0	479060	1279500	39373	0	0	0	0	0	0	0	VaGs21779	unknown	3	6	3
440	0	0	0	0	0	0	0	0	0	0	0	0	0	0	0	0	0	0	0	0	0	0	0	0	0	0	0	0	0	0	0	0	0	6815300	20602000	56710000	0	0	0	0	0	0	0	0	VaGs02203	Transmembrane protein 256 homolog	2	4	3
441	0	0	0	0	0	0	0	0	0	0	0	0	0	0	0	0	0	0	0	0	0	0	0	0	0	0	283340	432310	411630	352860	663510	1669100	2451500	8600600	48852000	234080000	6061800	503220	0	0	0	0	0	0	VaGs20217	Malate dehydrogenase [NADP]	16	45	12
442	0	0	0	0	0	0	0	0	0	0	0	0	0	0	0	0	0	0	0	0	0	0	0	256860	0	0	741890	1171300	981210	0	0	0	0	0	0	6829300	0	0	0	0	0	0	0	236200	VaGs05912	Mitotic spindle checkpoint protein MAD1	3	6	6
443	0	0	0	0	0	0	0	0	0	0	0	0	0	0	0	0	0	0	0	0	0	0	0	0	0	0	0	0	0	0	0	0	0	0	1678800	147860000	17917000	0	0	0	0	0	0	0	VaGs21605	Protein tas	17	27	3
444	0	0	0	0	0	0	0	0	0	0	0	0	0	0	0	0	0	0	0	0	0	0	0	0	0	0	0	0	0	0	0	0	0	0	0	3300900	337250	0	0	0	0	0	0	0	VaGs00490	Alcohol dehydrogenase-like 7	2	4	2
445	0	0	0	0	0	0	0	0	0	0	0	0	0	0	0	0	0	0	0	0	0	0	0	0	0	0	0	0	0	0	0	0	0	0	0	20823000	1354700	0	0	0	0	0	0	0	VaGs21060	RESISTANCE TO PHYTOPHTHORA 1	4	4	2
446	0	0	0	0	0	0	0	0	0	0	0	0	0	0	0	0	0	0	0	0	0	0	0	0	0	0	0	0	0	0	0	0	0	0	0	1915300	0	0	0	0	0	0	0	0	VaGs37406	Phosphoglycerate kinase 3	2	2	1
447	0	0	0	0	0	0	0	0	0	0	0	0	0	0	0	0	0	0	0	0	0	0	0	0	0	0	0	0	0	0	0	0	0	0	0	2812500	0	0	0	0	0	0	0	0	VaGs33763	methionine aminopeptidase 1D	2	2	1
448	0	0	0	0	0	0	0	0	0	0	0	0	0	0	0	0	0	0	0	0	0	0	0	0	0	0	0	0	0	0	0	0	0	0	0	530160	0	0	0	0	0	0	0	0	VaGs29980	UDP-D-apiose/UDP-D-xylose synthase 2	2	2	1
449	0	0	0	0	0	0	0	0	0	0	0	0	0	0	0	0	0	0	0	0	0	0	0	0	0	0	0	0	0	0	0	0	0	0	0	9526500	0	0	0	0	0	0	0	0	VaGs35287	HR-like lesion-inducer	3	3	1
450	0	0	0	0	0	0	0	0	0	0	0	0	0	0	0	0	0	0	0	0	0	0	0	0	0	0	0	0	0	0	0	0	0	0	0	398440	0	0	0	0	0	0	0	0	VaGs10905	Argininosuccinate synthase	1	73	1
451	0	0	0	0	0	0	0	0	0	0	0	0	0	0	0	0	0	0	0	0	0	0	0	0	0	0	0	0	0	0	0	0	0	0	0	1375700	0	0	0	0	0	0	0	0	VaGs11945	unknown	2	2	1
452	0	0	0	0	0	0	0	0	0	0	0	0	0	0	0	0	0	0	0	0	0	0	0	0	0	0	0	0	0	0	0	0	0	1937900	3202800	51206000	0	0	0	0	0	0	0	0	VaGs35066	CPN10-1	4	6	3
453	0	0	0	0	26160	0	63592	0	0	0	0	0	0	0	0	0	0	0	0	0	0	0	0	0	0	0	0	0	0	0	0	0	0	0	0	361610	0	0	45194	0	0	0	0	0	VaGs38134	40S ribosomal protein S5	2	5	4
454	0	0	0	0	0	0	0	0	0	0	0	0	0	0	0	0	0	0	0	0	0	0	0	0	0	0	0	0	2464100	4777500	14944000	24835000	25405000	0	0	138890000	0	0	0	0	570130	0	0	0	VaGs16718	Ribosome-associated molecular chaperone sks2	3	8	7
455	0	0	0	0	0	0	0	0	0	0	0	0	0	0	0	0	0	0	0	0	0	0	0	0	0	0	0	0	0	0	0	0	0	0	0	211160	0	0	82704	0	0	0	0	0	VaGs22622	Phosphoglycerate mutase-like protein 1	2	3	2
456	0	0	0	0	0	0	87190	158510	0	0	0	206990	0	0	0	0	0	0	367560	391990	0	739960	0	0	0	0	374600	435460	0	0	0	0	0	0	0	2488700	0	0	0	0	0	0	0	0	VaGs02089	Cysteine desulfurase	1	280	9
457	0	0	0	0	0	0	0	189120	0	129920	0	0	0	0	0	0	0	0	0	208560	0	0	0	0	0	0	0	0	0	0	0	0	0	0	0	401780	0	0	0	0	0	0	0	0	VaGs20870	PPR containing protein	3	5	4
458	542570	734620	434890	1172200	2165700	2991000	2122000	3062300	2955100	1820800	3815700	4473500	6909300	6627700	1730300	1206700	0	4897100	9579800	36229000	0	1112300	1496700	1435400	417470	2990100	2541400	5541700	4814900	7320000	4148500	1527000	5325900	8180700	33922000	56129000	0	0	1421600	0	0	0	0	0	VaGs21934	Malate dehydrogenase	11	131	35
459	9538000	14098000	23230000	24777000	36895000	38415000	57249000	90910000	102420000	125930000	177930000	251790000	273400000	330110000	324760000	215920000	187380000	341600000	333820000	856020000	423720000	208790000	215620000	210010000	161680000	231040000	283200000	379240000	382440000	446490000	586050000	486030000	660680000	811130000	1455700000	1555200000	131210000	9741700	5006600	3239200	4149100	6036700	5088000	362630	YP_009220384.1	F1 alpha	29	883	44
460	0	0	0	0	0	0	0	0	0	0	0	0	0	0	0	0	0	0	0	0	290260	0	0	0	0	0	1211500	4587900	5533500	2020700	5570200	1921200	2081500	5437200	6647900	11786000	6722400	2055500	957910	0	0	0	0	484780	VaGs38806	dehydrin ERD14-like	7	31	15
461	0	0	0	0	0	0	0	0	0	0	0	0	0	0	0	0	0	0	0	0	0	1681200	1447800	2481000	2133700	831670	2065700	5996500	10930000	8493800	10724000	3586700	4849900	7536600	16241000	39238000	16194000	2359800	0	634790	0	0	0	0	VaGs26121	Protein TIC 40	12	83	18
462	0	0	0	0	0	0	0	0	0	0	0	298750	0	0	0	0	0	0	0	2296100	398040	0	1597300	0	1574400	8901800	20530000	2922900	10369000	18637000	19528000	13131000	8381000	12177000	21013000	42377000	16405000	4341300	0	0	0	0	0	0	VaGs34589	Hopanoid-associated sugar epimerase	8	56	18
463	1232900	2238700	4401100	3159500	2520100	2525200	4533400	5612400	4547400	4091400	3298300	4576100	4466600	4345600	3055300	885350	0	5160200	4693200	8339500	8249300	9436200	7566400	17034000	18985000	28149000	32910000	50652000	46287000	60415000	46669000	36481000	27673000	37105000	62601000	91442000	37282000	633160	0	0	0	0	0	0	VaGs09462	Geranylgeranyl diphosphate reductase	25	355	37
464	0	0	0	123170	0	0	187110	0	0	0	0	221130	0	0	0	0	0	0	0	0	0	0	0	842570	0	0	941730	937820	1093500	1273800	2053800	935460	672030	990960	3595500	2884300	0	0	0	0	0	0	0	0	VaGs30293	saccharopine dehydrogenase	7	28	14
465	0	0	0	0	0	0	0	0	0	0	0	0	0	0	0	0	0	0	0	0	0	271190	299850	0	484550	0	549600	1235800	639800	1572000	1308200	523920	626110	1204800	3758700	3623700	0	0	0	0	0	0	0	0	VaGs02100	Citrate synthase	6	23	13
466	0	0	0	0	0	0	0	0	0	0	0	0	0	0	0	0	0	0	0	0	0	0	0	0	0	0	0	0	0	585060	0	0	0	0	747550	632390	0	0	0	0	0	0	0	0	VaGs19080	COX15	2	4	3
467	0	0	0	0	0	0	0	0	0	0	101790	130880	177020	109260	0	0	0	0	0	0	0	129030	232580	330930	0	181730	511680	360050	478770	640920	235240	0	0	0	986560	2162700	0	0	0	0	0	0	0	0	VaGs04513	Copper-transporting ATPase PAA2	4	23	15
468	85970	888710	718310	511650	171250	198600	545620	269430	725410	326480	0	0	0	0	0	0	0	0	0	0	0	0	0	0	0	0	0	0	0	0	0	0	0	355680	2400100	2449800	0	0	0	0	0	0	0	0	VaGs22372	Protein TRIGALACTOSYLDIACYLGLYCEROL 4	10	32	13
469	0	0	0	0	0	0	0	0	0	0	0	0	0	0	0	0	0	0	0	0	0	0	0	0	0	0	0	0	1009800	1697500	2648400	1826600	0	0	6712000	7432000	0	0	0	0	0	0	0	0	VaGs15053	Phosphoenolpyruvate/phosphate translocator 1	3	8	6
470	0	0	0	0	0	0	0	0	0	0	0	0	0	0	0	0	0	0	0	0	0	0	0	0	0	0	0	0	0	0	0	394780	0	0	1099900	1115200	0	0	0	0	0	0	0	0	VaGs18345	3-oxoacyl-[acyl-carrier-protein] synthase I	1	3	3
471	0	0	0	0	0	0	0	107940	0	0	0	9622500	694390	0	580670	0	0	0	0	0	0	0	0	0	0	0	0	0	0	0	0	0	0	0	384430000	337560000	0	0	0	0	21726000	0	0	0	VaGs22081	Methionine aminopeptidase 1B	5	9	7
472	0	0	0	0	0	0	50140	0	0	0	0	115840	0	0	0	0	0	0	0	0	0	0	0	0	0	0	0	0	0	0	0	0	0	1762500	3164100	3688000	0	0	0	0	0	0	0	0	VaGs08335	Calcium-binding mitochondrial carrier protein SCaMC-3	7	14	5
473	0	0	0	0	0	0	0	0	0	0	0	0	0	0	0	0	0	0	0	0	0	0	0	0	0	0	0	0	0	0	760760	0	0	1537300	4691500	5930200	0	0	0	0	0	0	0	0	VaGs15381	Protein PAM71-homolog	4	10	4
474	0	0	0	0	0	0	0	0	0	0	0	0	0	0	0	0	0	0	0	0	0	0	0	0	0	0	0	0	0	2240700	0	0	7155400	58286000	511270000	839660000	1561800	0	0	0	0	0	0	0	VaGs32694	CPN20	19	46	6
475	0	0	0	0	0	0	0	0	0	0	0	0	0	0	0	0	0	0	0	0	0	0	0	0	0	0	0	0	0	0	0	0	0	0	6230400	9152200	884190	0	0	0	0	0	0	0	VaGs00738	Acetylornithine aminotransferase	6	12	3
476	0	0	0	0	0	0	0	0	0	0	0	0	0	0	0	0	0	0	0	0	0	0	0	0	0	0	0	0	0	0	0	0	0	0	1457300	1841800	426850	0	0	0	0	0	0	0	VaGs19228	Cysteine desulfurase 1	2	3	3
477	0	0	0	0	0	0	0	0	0	0	0	0	0	0	0	0	0	0	0	0	0	0	0	231370	0	287580	193810	0	228670	0	0	0	0	296530	1902100	2867700	693670	0	0	0	0	0	0	0	VaGs14447	Serine--tRNA ligase	5	18	8
478	0	0	0	0	0	0	0	0	0	0	0	0	0	0	0	0	0	0	0	0	0	0	0	0	0	0	0	0	0	0	701040	2691500	4565800	5171500	20160000	24455000	10344000	0	0	0	0	0	0	0	VaGs12264	Chloroplast stem-loop binding protein of 41 kDa a	1	27	7
479	0	0	0	0	0	0	0	110870	160690	0	0	0	0	0	559940	0	0	0	0	0	0	0	0	0	0	0	0	0	0	0	0	0	0	0	743730	1472100	0	0	0	0	0	0	0	0	VaGs33078	V-type proton ATPase subunit H	1	45	5
480	0	0	345020	0	0	0	293070	0	0	0	0	0	0	0	0	0	0	0	0	0	0	0	0	0	0	0	0	0	0	0	1535400	0	1466100	1346800	6269700	12675000	2490200	4381600	1946300	0	0	0	0	0	VaGs23461	Copper ion binding isoform 1	4	18	10
481	0	0	0	0	0	0	0	0	0	0	0	0	0	0	0	0	0	0	0	0	0	0	0	0	0	0	377360	444280	632820	0	996050	2644900	1808900	8307000	12444000	27713000	3310700	1436800	1056900	7565300	0	0	0	0	VaGs21794	glutamyl-tRNA reductase-binding protein	10	32	13
482	56030000	96527000	121030000	91935000	109080000	116590000	143050000	141240000	113340000	102680000	106790000	128330000	110050000	117780000	119990000	72069000	91237000	234340000	247220000	362490000	444030000	326050000	310780000	420060000	338020000	399690000	750720000	901630000	781180000	1462700000	3469900000	3244800000	2579900000	2902300000	3478300000	10339000000	2940200000	1035400000	1046800000	988620000	106270000	7939200	0	4542100	VaGs28543	PsbS	13	280	43
483	0	0	0	0	0	0	0	257660	0	0	0	0	0	0	0	0	0	0	0	0	0	0	0	0	0	0	1032500	1063500	1498200	0	3785700	3034700	2218500	2175700	11262000	23688000	13393000	5172600	5704900	0	0	0	0	0	VaGs31992	transmembrane protein	5	26	13
484	0	0	0	0	0	0	0	1800400	0	0	0	0	0	0	0	0	0	0	1663700	25211000	18178000	11120000	0	0	9738700	13359000	26702000	28189000	0	3358000	18600000	45449000	2992100	17220000	103510000	200230000	82986000	13864000	10657000	10026000	0	0	0	0	ALD84699.1	PS I assembly Ycf4	3	44	20
485	0	0	0	0	0	0	0	0	0	0	0	0	0	0	0	0	0	0	0	1066900	1753100	0	0	0	1419900	0	0	0	255220	0	3155100	4122900	1763100	2304800	6828500	15825000	7700000	0	0	0	0	0	0	0	VaGs30949	Biotin carboxylase 2	11	38	11
486	0	64310	96252	100950	136870	164400	118710	226880	0	0	0	719130	0	309800	392230	0	0	355850	338730	216800	339330	625030	322550	355720	426600	936850	2008700	4230900	4664100	4599600	19115000	12081000	12878000	34039000	81406000	176560000	77205000	4543900	0	0	0	0	0	0	VaGs09249	Phosphoglycerate kinase	27	163	31
487	0	0	0	0	0	0	0	0	0	0	0	240580	0	0	0	0	0	0	0	0	0	348010	0	0	0	619980	2335300	2337400	1592900	2005800	5048300	3660300	3803000	10112000	14654000	43835000	17550000	0	0	0	0	0	0	0	VaGs18860	Protein kinase superfamily protein	22	89	14
488	0	0	100720	0	921790	0	359340	492100	0	500280	0	875580	0	208810	0	0	0	0	0	1022100	0	0	0	0	0	0	0	415350	0	0	545520	1469000	0	1126200	3356300	5556600	2191900	0	0	0	0	0	0	0	VaGs12781	Lactation elevated protein 1	8	33	15
489	277400	791790	1360200	1011900	2080500	1989000	3506500	2920100	1861900	1803100	2038300	1748900	1443700	986080	0	0	0	790020	2172000	1767800	957350	0	855400	848550	507940	847600	445410	1420800	616670	1587200	1837000	1669400	0	2437900	7772800	9548100	4946600	0	0	0	0	0	0	0	VaGs05806	Monodehydroascorbate reductase 4	15	151	32
490	0	346250	782070	1370200	1545900	1220700	1779200	1492700	1372300	1855700	1472100	2610900	1302100	691660	1103000	0	0	0	2115100	1089000	0	677170	1289900	1460400	0	978910	2398600	3735800	2714300	4921200	7656600	4266700	3930300	6214700	11460000	12560000	8867300	1940200	0	0	0	0	0	0	VaGs30122	traB domain-containing protein	7	98	32
491	0	0	0	0	0	0	0	0	0	0	0	0	0	0	0	0	0	0	0	0	313340	0	0	0	0	3104800	757320	679100	0	2726300	7305800	5746000	3545300	3530500	13050000	13444000	7817100	3860600	0	0	0	0	0	0	VaGs31756	Phytoene dehydrogenase	18	81	13
492	0	0	0	0	0	0	0	0	285890	0	0	552400	0	1174600	0	0	0	0	0	0	0	0	0	0	0	0	2975900	3996600	5582700	9119100	12415000	9207600	10415000	18624000	34746000	45896000	26908000	8118900	0	0	0	0	0	0	VaGs35063	Inner membrane protein ALBINO3	8	63	15
493	0	0	0	0	0	0	0	0	0	246540	295620	489320	492500	377620	546320	0	0	1528400	0	1202300	554250	928800	587920	899520	1223800	1373100	783830	2005100	2586400	2785200	1748900	3049200	1665700	3056500	9745600	10160000	5216800	1144000	711540	1535100	836570	662880	0	0	VaGs23641	Protein FLUORESCENT IN BLUE LIGHT	8	56	30
494	0	0	0	0	0	0	0	0	0	0	0	0	0	0	0	0	0	0	0	0	0	0	0	0	0	117430	0	779040	957210	1614700	953490	2424700	2998400	4431600	7688100	5577700	6319700	696460	0	0	0	0	0	0	VaGs18761	D-lactate dehydrogenase [cytochrome]	9	43	12
495	0	0	0	0	0	0	0	0	0	0	0	0	0	0	0	0	0	0	0	0	0	0	0	0	0	0	253870	1172500	828860	3358700	4477200	5135400	7004500	17082000	17920000	18145000	10696000	1321200	0	0	0	0	0	0	VaGs16381	Cytosolic enolase 3	10	60	12
496	0	0	0	0	0	0	0	0	0	0	0	0	0	0	0	0	0	0	0	0	0	0	0	0	0	0	0	0	0	0	2121000	3260600	2350900	7317100	9133700	12160000	12444000	4690400	0	0	0	0	0	0	VaGs02939	Preprotein translocase subunit SECE1	2	14	8
497	0	0	0	0	0	0	0	0	0	0	0	0	0	0	0	0	0	0	0	0	0	0	0	0	0	0	0	0	0	0	0	6197100	5584900	29212000	37895000	51515000	48840000	27844000	0	0	0	0	0	0	VaGs36346	unknown	4	13	7
498	0	0	0	0	0	0	0	0	0	0	0	0	0	0	0	0	0	0	0	263170	0	0	0	0	0	558680	2596100	14838000	22883000	1556400	7670100	12410000	24478000	65434000	136070000	185110000	136200000	57100000	3954400	4326600	0	942110	330730	639060	VaGs34876	unknown	4	48	19
499	0	0	0	0	0	0	0	0	0	0	0	0	0	0	0	0	0	0	0	0	0	0	0	0	0	0	0	0	0	0	1813400	5676400	7338500	20065000	40919000	49848000	38838000	16010000	556700	0	0	0	0	0	VaGs05148	Chloroplast stem-loop binding protein of 41 kDa b	1	73	9
500	0	0	0	0	0	0	0	0	0	0	0	0	0	0	0	0	0	0	0	0	0	0	0	0	0	0	0	258310	243470	410360	638230	994860	1598500	5546500	15032000	15290000	12707000	3621400	3948100	1246500	0	0	0	0	VaGs06037	Aspartate aminotransferase P2	12	66	13
501	0	0	0	0	0	0	0	0	0	0	0	0	0	0	0	0	0	0	0	0	0	0	0	0	0	0	0	0	0	0	0	0	0	336580	678450	733590	763390	0	0	0	0	0	0	0	VaGs01939	NADPH:adrenodoxin oxidoreductase	4	8	4
502	0	0	0	0	0	0	0	0	0	0	0	0	0	0	0	0	0	0	0	0	0	0	0	0	0	0	0	0	0	0	0	0	0	0	2199600	1919900	2183400	0	0	0	0	0	0	0	VaGs00966	unknown	1	4	3
503	0	0	0	0	0	0	0	0	0	0	0	0	0	0	0	0	0	0	0	0	0	0	0	0	0	0	0	0	0	0	0	0	0	0	973610	642510	779200	0	0	0	0	0	0	0	VaGs24200	Probable sodium/metabolite cotransporter BASS3	1	3	3
504	0	0	0	0	0	0	0	0	0	0	0	0	0	0	0	0	0	0	0	0	0	0	0	0	0	0	0	0	0	0	0	0	0	0	1677500	1271300	1019800	0	0	0	0	0	0	474520	VaGs25459	Tobamovirus multiplication protein 2A	1	4	4
505	13741000	29165000	55325000	48662000	76950000	87587000	128870000	595030000	729420000	1098000000	1740200000	1001000000	568660000	174190000	77741000	46974000	70896000	255950000	194620000	347150000	260910000	313330000	707990000	5384200000	3920100000	77775000	120270000	91139000	136090000	307840000	2067400000	2854500000	2203900000	3122900000	5395500000	9423000000	3277000000	449270000	361250000	900780000	1582000000	3074800000	297090000	5705300	VaGs28325	LHCB6	18	347	44
506	29905000	63736000	103820000	110960000	164500000	198430000	318270000	989880000	1518500000	1883100000	3365600000	2052500000	2277400000	685870000	258550000	152740000	130960000	396370000	305940000	557040000	500800000	481010000	1086500000	8192200000	4517200000	879270000	605740000	780090000	967800000	2016500000	6176100000	2991000000	3087800000	10959000000	10260000000	9707200000	840030000	459130000	587070000	1286900000	959540000	19501000	7506000	2871200	VaGs29943	LHCB4.1	23	502	44
507	0	410850	1639400	362680	5763500	3873700	4350000	4205800	3839000	6528100	1204600	4648600	2931300	1003700	0	0	0	1577300	0	4948700	1094100	0	0	1084200	383720	709610	6769300	8382600	4298700	2257300	8960600	13970000	1862700	6917400	10319000	20003000	5339200	0	0	0	0	0	0	0	VaGs07037	Reticulon-like protein B1	5	60	30
508	0	0	0	0	0	0	0	0	0	0	0	0	0	0	0	0	0	0	0	0	0	0	0	0	0	0	0	0	0	0	810250	5018300	0	0	2439600	3581400	0	1083600	516280	0	0	0	0	0	VaGs22245	Enoyl-[acyl-carrier-protein] reductase [NADH]	3	11	6
509	446180	1480400	2087300	3441200	3999400	4595300	7936400	14700000	16400000	18919000	15605000	33977000	54641000	88142000	70103000	28334000	33398000	70939000	81083000	199400000	51697000	7211700	18306000	18903000	18741000	14092000	25705000	40206000	23519000	15163000	21972000	13290000	26896000	41411000	161780000	183870000	61917000	163830000	247360000	67739000	0	0	0	0	UER43510.1	F1 gamma	14	243	40
510	0	0	0	0	0	0	0	0	0	0	645240	0	817190	0	0	5203300	3590100	9839700	25605000	42478000	24179000	13445000	8879800	10671000	1795800	3384000	0	0	0	0	0	0	1485600	6045800	20906000	25622000	39921000	29427000	11487000	2948700	0	0	0	0	VaGs29161	unknown	5	46	21
511	0	0	0	0	89495	145870	0	0	213540	178680	0	639950	897650	296400	253390	0	0	0	264150	335860	207700	0	0	0	0	0	0	0	0	0	219180	0	0	184370	0	0	401820	1637000	0	0	0	0	0	0	VaGs24685	Tetratricopeptide repeat-like superfamily protein	4	22	15
512	0	0	0	0	0	0	0	0	0	0	0	0	0	0	0	0	0	0	0	0	0	0	0	0	0	0	0	0	0	0	0	0	0	0	0	0	784580	1499300	0	0	0	0	0	0	VaGs16471	Phosphoribulokinase	1	93	2
513	0	0	82899	0	0	0	0	0	0	0	0	0	0	0	0	0	0	0	0	0	0	0	0	0	0	0	0	0	0	0	0	0	0	0	0	0	999010	2052500	0	0	0	0	0	0	VaGs33821	Homoserine kinase	1	3	3
514	0	0	0	0	0	0	0	0	0	0	0	0	0	0	0	0	0	0	0	0	0	0	0	0	0	0	0	0	0	0	0	0	0	0	0	0	371870	869920	0	0	0	0	0	0	VaGs20561	Protein RETICULATA-RELATED 4	2	2	2
515	0	0	0	0	0	0	0	0	0	0	0	0	0	0	0	0	0	0	0	0	0	0	0	0	0	0	0	0	0	438570	0	0	0	0	0	0	2528000	6882900	0	0	0	0	0	0	VaGs24384	60S acidic ribosomal protein P0	2	4	3
516	0	0	0	0	0	0	244150	0	0	0	0	0	0	0	0	0	0	0	0	0	0	0	0	0	0	0	0	0	0	0	0	0	0	0	0	0	879310	2266200	0	0	0	0	0	0	VaGs07796	Actin-3	1	24	3
517	0	0	0	73784	0	0	0	78830	0	0	0	0	0	0	0	0	0	0	0	0	0	0	0	0	0	0	158570	0	71510	0	0	0	0	170230	0	760040	2403500	7470800	263280	0	0	0	0	0	VaGs24961	Protochlorophyllide reductase	8	21	9
518	0	0	0	0	0	0	0	0	0	0	0	0	0	0	0	0	0	0	0	0	0	0	0	110230	0	129630	0	105710	0	0	0	0	0	0	0	0	550400	1908100	406900	0	0	0	0	0	VaGs29901	Mitoferrin	3	8	6
519	0	343600	0	0	304720	331480	451890	0	0	0	0	0	0	0	0	0	0	0	0	0	0	0	0	0	934670	0	0	0	0	0	0	0	0	0	0	0	3479800	14714000	0	0	0	1221300	1022600	282630	VaGs39085	HSP 17.3	4	14	10
520	0	0	0	0	0	0	0	0	0	0	0	0	0	0	0	0	0	0	0	0	0	0	0	0	0	0	0	0	0	0	0	0	0	0	0	0	1155400	6617100	0	0	0	0	0	0	VaGs27457	Cysteine synthase	4	6	2
521	0	0	0	0	0	0	0	0	0	0	0	0	0	0	0	0	0	0	0	0	0	0	0	0	0	0	0	0	0	0	0	0	0	0	0	395600	807390	6525200	394790	953700	0	0	0	0	VaGs25827	Heterogeneous nuclear ribonucleoprotein 1	3	7	5
522	0	0	0	0	0	0	0	0	0	0	0	0	0	0	0	0	0	0	0	0	0	0	0	0	0	0	0	0	0	0	0	0	0	0	0	968200	1213400	7827000	974590	0	0	0	0	0	VaGs37289	GTP-binding nuclear protein Ran-A1	4	7	4
523	0	0	0	0	0	0	0	0	0	0	0	0	0	0	0	0	0	0	0	0	0	0	0	0	0	0	0	0	0	0	0	0	0	0	0	531880	525350	2848500	0	0	0	0	0	0	VaGs20869	Phytoene synthase	3	4	3
524	0	0	0	0	0	0	0	0	0	0	0	0	0	0	0	0	0	0	0	0	0	0	0	0	0	0	0	0	0	0	0	0	0	0	0	0	0	38082000	0	0	0	0	0	0	VaGs05458	Acidic endochitinase	1	3	1
525	0	0	0	0	0	0	0	0	0	0	0	0	0	0	0	0	0	0	0	0	0	0	0	0	0	0	0	0	0	0	0	0	0	0	0	0	0	113480000	0	0	0	0	0	0	VaGs05456	Acidic endochitinase	1	3	1
526	0	0	0	0	0	0	0	0	0	0	0	0	0	0	0	0	0	0	0	0	0	0	0	0	0	0	0	0	0	0	0	0	0	0	0	0	0	1352700	0	0	0	0	0	0	VaGs08143	Reticulon-like protein B9	1	9	1
527	0	0	0	0	0	0	0	0	0	0	0	0	0	0	0	0	0	0	0	0	0	0	0	0	0	0	0	0	0	0	0	0	0	0	0	0	0	2169300	0	0	0	0	0	0	VaGs31089	Transmembrane ascorbate ferrireductase 1	1	4	1
528	0	0	0	0	0	0	0	0	0	0	0	0	0	0	0	0	0	0	0	0	0	0	0	0	0	0	0	0	0	0	0	0	0	0	0	0	0	1923100	0	0	0	0	0	0	VaGs36046	40S ribosomal protein S8	1	2	1
529	0	0	0	0	0	0	0	0	0	0	0	0	0	0	0	0	0	0	0	936420	0	0	0	0	0	3541800	6193800	0	4640300	3365100	638530	0	0	4433900	1963900	2746500	4946500	63176000	10763000	14152000	842680	561190	0	250480	VaGs06576	unknown	8	31	16
530	0	0	0	0	0	0	0	0	0	0	0	0	0	0	0	0	0	0	0	0	0	0	0	0	0	0	0	0	0	0	1824000	0	0	0	0	0	0	12608000	4018800	1854700	0	0	0	0	VaGs24903	TVP38/TMEM64 family membrane protein slr0305	2	4	4
531	0	0	0	0	0	0	0	0	0	0	0	0	0	0	0	0	0	0	0	0	0	0	0	0	0	0	0	0	0	0	0	0	0	0	0	0	0	3475800	1232300	0	0	0	0	0	VaGs25835	Mitochondrial dicarboxylate/tricarboxylate transporter DTC	1	200	2
532	4255800	7555500	11743000	17346000	25370000	27884000	40938000	64073000	80993000	92137000	136950000	219980000	241950000	330500000	298940000	99866000	56145000	143360000	196690000	1037500000	309060000	100830000	110100000	121100000	107210000	129030000	189460000	263140000	261370000	384870000	345290000	305230000	458310000	738840000	757270000	415690000	588850000	4139000000	2000100000	24149000	1444900	855100	1181800	138110	VaGs14512	F1 beta	37	918	44
533	0	0	0	0	0	0	0	0	183920	3463700	4420600	430130	163270	1649500	2849300	0	0	0	0	0	0	0	0	0	0	0	418370	518800	0	536850	1667600	0	2204600	2648200	3485000	4575500	2589500	14578000	3986000	0	0	0	0	0	VaGs33080	V-type proton ATPase subunit H	1	52	18
534	0	0	0	0	0	0	0	0	418770	2626100	4284700	589920	0	0	0	0	0	571120	1576400	920960	0	0	0	0	0	0	0	0	0	0	0	0	0	0	0	0	908020	8801200	0	0	0	0	0	0	VaGs18278	V-type proton ATPase subunit C	4	31	9
535	951200	2298200	5594100	4991500	8510300	5016200	9176500	6204400	4410500	3484400	2480200	5163600	4640800	5385600	3698300	1247900	3820000	12780000	15304000	24491000	36513000	37146000	14309000	17616000	12924000	34007000	187670000	164130000	18152000	33214000	27278000	27800000	37152000	33726000	43726000	95351000	184610000	311500000	56626000	0	0	0	0	0	VaGs35476	Peroxisomal (S)-2-hydroxy-acid oxidase GLO1	23	375	39
536	0	0	0	0	0	0	0	0	0	0	0	0	0	0	0	0	0	0	0	0	0	0	0	0	0	0	0	0	0	0	0	93580	0	0	175650	1055600	904520	3319200	148410	0	0	0	0	0	VaGs29435	Aspartic proteinase	6	12	6
537	0	0	0	0	0	0	0	0	0	0	0	0	0	0	0	0	0	0	0	0	0	0	0	0	0	0	0	0	514710	1088900	2043900	3278500	5746600	10177000	18336000	40552000	62616000	161600000	7026400	0	0	0	0	0	VaGs17744	Tocopherol cyclase	23	90	11
538	0	0	468740	457200	575970	200090	383850	390050	309930	315740	511030	0	397940	0	437880	0	0	0	619410	856590	0	0	0	0	0	478550	1174500	1585500	0	0	1830400	1727700	0	0	1060900	6068000	9649400	20679000	3538600	0	0	0	0	0	VaGs32820	PUMP5 (plant uncoupling mt protein 5)	9	49	23
539	0	236780	210500	313820	389490	0	370100	0	0	0	533820	0	784280	820780	933810	0	0	1609300	0	0	0	0	0	0	0	0	1308300	1609200	3340800	1922600	4773200	0	0	8441700	3291500	11092000	32443000	49700000	13622000	3095900	2467700	3007100	0	0	VaGs30109	Acylpyruvase FAHD1	4	39	24
540	0	0	0	0	0	0	0	0	0	0	0	0	0	0	0	0	0	0	0	0	0	0	0	0	0	0	0	0	0	0	0	0	0	0	1557700	3487100	8520000	14055000	5563100	0	0	0	0	0	VaGs26712	Glycerol-3-phosphate dehydrogenase [NAD(+)] 1	8	22	5
541	0	0	0	0	0	0	173670	0	276010	439540	416200	465970	485960	1684600	2166700	0	533840	938900	1268700	4732800	2648700	2099600	1941900	2032200	1900200	3308100	5315200	8244000	6588700	10954000	17630000	23510000	17206000	33961000	61089000	166190000	312610000	528980000	146270000	15261000	11116000	9603400	1308900	2494700	VaGs31929	Protease Do-like 8	19	178	36
542	0	0	0	0	0	0	0	0	0	0	0	0	0	0	0	0	0	0	0	0	0	0	0	0	0	0	0	0	0	0	0	0	0	0	581780	4482700	7078300	13128000	3565200	333300	0	0	0	0	VaGs21028	Probable protein disulfide-isomerase A6	4	30	6
543	0	0	0	0	0	0	0	0	0	0	0	0	0	0	0	0	0	0	0	0	0	0	0	0	0	0	0	341970	0	0	709180	731150	1041300	7079800	14250000	44704000	58249000	102150000	32353000	0	0	0	0	0	VaGs22476	Probable protein disulfide-isomerase A6	9	53	10
544	0	117920	0	0	0	0	0	0	0	0	0	530120	375320	0	0	0	0	0	0	0	0	546460	0	0	0	0	0	860070	495690	0	0	0	0	1090200	2718000	8210900	8300800	14731000	4673700	0	0	0	0	0	VaGs29604	Ribosome maturation factor RimP	5	27	12
545	0	0	0	0	0	0	0	0	0	0	0	0	0	0	0	0	0	0	0	0	0	0	0	0	0	0	0	363040	0	0	0	0	0	0	495280	1592700	877620	2122100	0	0	0	0	0	0	VaGs30678	Chlorophyllase-2	3	9	5
546	0	0	0	0	0	0	0	0	0	0	0	0	0	0	0	0	0	0	0	0	0	0	0	0	0	0	0	0	0	0	0	21611	0	0	680730	1352300	1144200	2844600	0	0	0	0	0	0	VaGs00173	3-hydroxyisobutyryl-CoA hydrolase 1	2	7	5
547	0	0	0	0	0	0	0	0	0	0	0	0	0	0	0	0	0	0	0	0	0	0	0	0	0	0	0	0	0	0	0	0	0	2260800	1841200	2168300	2779400	6238700	0	0	0	0	0	0	VaGs17796	Probable transcriptional regulatory protein At2g25830	2	7	5
548	0	0	0	0	0	0	0	0	0	0	0	0	0	0	0	0	0	0	0	0	0	0	0	0	0	0	0	0	0	0	0	0	135650	505770	2059500	912880	4135500	6662600	0	0	0	0	0	0	VaGs13094	folylpolyglutamate synthase isoform X2	6	16	6
549	0	0	0	78854	0	0	177240	168060	213150	0	0	365090	293800	303380	0	0	0	507680	0	1706400	0	0	1357600	884110	0	425090	850770	0	0	0	315780	541070	0	0	4758400	2931900	6913800	9454300	1289700	0	0	0	0	0	VaGs31365	Biotin synthase	9	39	20
550	0	129520	0	295880	0	0	277640	0	0	0	0	338510	408430	367150	0	0	0	0	611110	702890	0	0	638960	0	0	0	1068300	0	0	837580	1037800	0	0	0	566410	2765700	3941700	3680200	616880	0	0	0	0	0	VaGs06791	AOX 2	5	27	17
551	0	0	0	0	0	0	0	0	0	0	0	0	0	0	0	0	0	0	0	0	0	0	0	0	0	0	0	0	0	0	0	0	0	116820	208460	3149600	6601500	4495100	876800	0	0	0	0	0	VaGs21289	protein IN CHLOROPLAST ATPASE BIOGENESIS	8	18	6
552	0	76691	309490	299230	445010	299030	919810	390970	298330	202430	223250	1096900	232500	166910	181350	365660	405600	310980	1014200	0	235300	253390	0	223100	147270	460410	321670	788440	887680	164850	1183100	777710	1267300	3404000	4131600	14647000	24286000	19526000	1258000	0	0	0	0	0	VaGs28997	Electron transfer flavoprotein subunit alpha	9	79	36
553	0	0	0	0	0	0	0	0	0	0	0	0	0	0	0	0	0	0	0	235630	336670	0	0	0	0	0	0	0	0	0	180190	0	0	0	511580	2573200	3805000	3038300	0	0	0	0	0	0	VaGs34619	Ribosome-binding ATPase YchF	6	13	7
554	777660	952720	1239400	2172000	2083000	3049900	4308100	3387400	3007900	2931400	3064000	5313000	4787700	5024200	4345300	0	1443200	6433900	1024400	11162000	7184600	11874000	14022000	16336000	5568500	5984900	6480600	9562900	10220000	9107300	10510000	7083400	17715000	32417000	54537000	158500000	227570000	238900000	48103000	11816000	14090000	7255700	457260	0	VaGs23779	L-ascorbate peroxidase T	19	273	42
555	76596	485960	711670	789440	1616200	1399800	1760000	1601600	1441500	775400	1115500	868220	1224800	725950	1516400	260520	0	2294300	2266300	2080100	2506800	1404800	1971800	1296800	901580	476660	840320	1197400	2264700	949090	1375000	0	1793400	1541000	6523200	17162000	29241000	29415000	4973800	0	0	0	0	0	VaGs13982	unknown	12	145	37
556	0	0	0	147190	161670	0	0	0	0	0	0	0	0	0	0	0	0	0	0	0	0	0	0	0	0	0	0	0	0	0	0	0	0	1863900	5731000	18406000	36293000	34525000	1625400	0	0	0	0	0	VaGs26081	TIM50	8	20	8
557	0	0	0	0	0	0	0	0	0	0	0	0	0	0	0	0	0	0	0	0	0	0	0	0	0	0	0	0	0	0	0	0	0	4996700	4775900	17192000	28423000	32965000	949360	0	0	0	0	0	VaGs23243	Pyruvate dehydrogenase (acetyl-transferring) kinase	13	36	6
558	0	0	0	0	0	0	0	0	0	0	0	0	0	0	0	0	0	0	0	0	0	0	0	0	0	0	0	0	0	0	0	0	0	750050	3106600	5587600	13903000	15372000	2483700	2118900	0	0	0	0	VaGs25766	Putative D-cysteine desulfhydrase 1	8	24	7
559	0	0	0	0	0	0	0	0	0	0	0	0	0	0	0	0	0	0	0	0	0	0	0	0	0	0	0	0	0	0	0	0	0	0	0	10399000	18962000	23778000	1339500	1427500	0	0	0	0	VaGs21175	50S ribosomal protein L1	10	20	5
560	0	0	0	0	0	0	0	0	0	0	0	0	0	0	0	0	0	0	0	0	0	0	0	0	0	0	0	0	0	0	0	0	0	0	0	3181900	4207500	6068900	0	0	0	0	0	0	VaGs19572	protein RETICULATA-RELATED 3	1	5	3
561	103440	114070	398370	459560	783550	559520	1015500	454610	362900	482640	315050	1268300	685150	597880	401290	0	0	582850	1151200	1316200	583960	410280	989710	1339000	635670	539390	1511300	508900	720060	1198900	599690	1688600	662120	742870	4090100	10964000	13628000	19722000	0	0	0	0	0	0	VaGs23770	Putative transferase At4g12130	13	100	36
562	0	0	0	0	117600	0	0	0	0	0	0	0	0	0	0	0	0	0	0	848390	0	0	1217900	1542200	0	2343500	1659500	2692600	1966100	2308100	10514000	15694000	16964000	7133700	13324000	26123000	44431000	64972000	5824700	0	0	0	0	0	VaGs24867	Peroxisomal and mitochondrial division factor 2	13	59	18
563	548610	1443700	1797300	1139100	1762400	1567900	2836200	2926300	4318300	4577900	4395600	4804100	4182600	3571700	3733200	3737100	2560000	5332200	6141900	11602000	8777700	11791000	6190500	10561000	6297800	10656000	12878000	18096000	17890000	24100000	27345000	24341000	27447000	46596000	84638000	124660000	156630000	233280000	28309000	13725000	26813000	8605500	17104000	4182000	VaGs14065	MICOS complex subunit MIC10	6	93	44
564	0	0	0	0	0	0	0	0	0	0	0	0	0	0	0	0	0	0	0	0	0	0	0	0	0	0	0	0	0	0	4947600	6544000	0	10752000	20148000	28873000	32449000	30374000	13279000	0	0	0	0	0	VaGs32558	cytochrome c-type biogenesis ccda-like chloroplastic protein isoform X1	1	8	8
565	0	0	0	0	0	0	0	0	0	0	0	0	0	0	0	0	0	0	0	0	0	0	0	0	0	567840	411080	1416100	1340000	1810800	8674400	11300000	13294000	30962000	46530000	74987000	76951000	103580000	30575000	1632300	0	0	0	0	VaGs09865	Fructose-1,6-bisphosphatase 1	13	90	15
566	0	133530	372990	203080	231320	263980	346410	153640	403900	0	0	353410	290530	0	0	0	0	0	426550	548080	0	419900	542790	2218000	695930	3026900	5564500	8096000	5876600	12391000	19688000	15252000	10528000	16041000	32173000	56445000	55685000	61295000	21209000	4540900	0	0	0	0	VaGs31023	2-methyl-6-phytyl-1,4-hydroquinone methyltransferase	9	88	31
567	465450	1299100	1427400	1091800	1412400	2448200	2277800	1608400	1808800	2126300	2132900	2836900	1463100	331640	0	273390	800820	1429700	986790	7957100	4375400	8930200	5715600	8147800	6250200	18436000	27714000	59149000	61999000	85523000	141480000	167200000	200790000	287980000	366410000	628490000	838950000	726890000	63957000	2182000	217820	156710	0	163620	VaGs21389	Succinate--CoA ligase [ADP-forming] subunit beta	32	411	42
568	528160	1300700	1545900	1616000	1859900	1726900	1704600	2150300	2665900	2421200	2261000	1754900	1605100	2374000	2795500	0	812940	1746600	5578300	6324600	7595800	4767700	8104600	8910900	6110500	8976300	17390000	29525000	33728000	51513000	115730000	151950000	238620000	394360000	481590000	896250000	1301700000	1190200000	155300000	4349400	0	0	0	0	VaGs26383	Formate dehydrogenase	22	333	39
569	55528	0	251480	296010	634230	574730	1385900	2127100	2547400	6070500	4472400	6175800	6923400	11783000	31720000	15593000	3207600	14827000	11456000	50588000	48174000	36229000	82251000	55300000	21854000	41925000	48567000	68713000	73829000	126800000	141420000	183080000	217070000	446470000	629890000	1279600000	1546300000	1456000000	313140000	129430000	63220000	11725000	4186900	4688300	VaGs00117	Protease Do-like 1	20	338	43
570	0	0	0	68976	0	0	0	0	0	0	0	0	0	0	0	0	0	0	0	0	0	0	0	0	0	0	0	0	334830	0	0	664650	0	1617200	1147800	3362200	4280800	4097300	834590	0	0	0	0	0	VaGs32363	unknown	5	19	9
571	0	0	0	0	0	0	0	0	0	0	0	0	0	0	0	0	0	0	0	0	0	0	606720	489450	0	0	2456200	428470	0	833800	3042600	3657300	4380300	12181000	21129000	48753000	81750000	66286000	18476000	1534000	0	0	0	0	VaGs22779	Putative quinone-oxidoreductase homolog	17	77	15
572	0	0	0	0	0	0	0	0	0	0	0	0	0	0	0	0	0	0	0	0	0	0	0	0	0	0	0	0	0	0	0	0	0	2396200	10639000	23934000	30720000	27275000	8254300	0	0	0	0	0	VaGs37235	Cytochrome b5 isoform B	5	18	6
573	0	0	0	0	0	0	0	0	0	0	0	0	0	0	0	0	0	0	0	0	0	0	0	0	0	0	0	0	0	0	893890	1621000	1518100	3258300	8752000	13988000	19031000	14413000	5796100	0	0	0	0	0	VaGs24398	unknown	2	10	9
574	0	0	191510	142320	54929	0	169090	103840	226750	0	0	0	0	0	0	0	0	0	450110	479790	523410	0	395280	948800	420500	1087100	790240	1425200	492340	0	906720	1913100	941030	1922600	3790500	12795000	13236000	12486000	4083300	0	0	0	0	0	VaGs29284	unknown	10	45	25
575	0	0	0	0	0	0	0	0	197000	150480	608290	1002900	1377500	1100300	1813100	2049000	6126600	18265000	4033200	3673500	796910	1269600	1335000	2318700	1182800	3802300	5707600	9802300	6265900	5666200	13777000	7718300	5723100	18959000	26662000	68098000	80627000	91837000	21993000	5643600	1105500	970100	0	0	VaGs28491	unknown	9	149	34
576	0	0	92737	0	325100	104740	259890	255470	0	160320	0	0	0	170030	328330	0	0	0	0	347940	0	1640400	0	0	0	1314300	1259900	8048300	1292700	11997000	12817000	14048000	17933000	31015000	61231000	119020000	227870000	211320000	66632000	57515000	29655000	7652500	0	0	VaGs31100	unknown	17	120	27
577	0	0	0	0	0	0	0	0	0	0	0	0	0	0	0	0	0	0	0	0	0	0	0	0	0	0	0	462050	527900	259890	0	781150	512430	2491500	15600000	30699000	46549000	47583000	21633000	9201700	2233600	0	0	0	VaGs15763	unknown	13	55	13
578	0	0	0	0	0	0	0	0	0	0	0	0	0	0	0	0	0	0	0	0	0	0	2709400	354360	0	4537900	9133000	15150000	15627000	22643000	40334000	36864000	41964000	80121000	142990000	276580000	476790000	509370000	239950000	97422000	19681000	0	0	7828100	UER43504.1	COX6b	9	88	19
579	305370	819420	1293200	1712900	2177600	1822100	3332400	2522800	2173400	2206800	1174900	1799800	1844000	1812500	1961200	1487600	0	4656500	2611700	8002500	4218900	2343500	5018900	3942900	5247600	8642000	11928000	23267000	14184000	15700000	35344000	30676000	36161000	83856000	107910000	311780000	595380000	597510000	275030000	52471000	0	0	0	0	VaGs26159	Mitochondrial dicarboxylate/tricarboxylate transporter DTC	2	231	39
580	0	0	0	0	0	0	0	0	0	0	0	0	0	0	0	0	0	0	0	0	0	0	0	0	0	0	403560	467590	343130	626250	4928900	4199800	4165600	7724600	12875000	28237000	45417000	55912000	14731000	0	0	0	0	0	VaGs24884	ADP,ATP carrier protein	6	296	13
581	6239700	9005700	16112000	13830000	20162000	17025000	21702000	21447000	21778000	18125000	22182000	23898000	22818000	22783000	20640000	12993000	11873000	22187000	29330000	54896000	46298000	27925000	39133000	48406000	28816000	71101000	110420000	155510000	145300000	212660000	337880000	364340000	390540000	604530000	802530000	1400700000	1934400000	2844400000	1001600000	30890000	0	0	479730	0	VaGs18152	ADP,ATP carrier protein	14	473	41
582	185910	314510	509220	537090	668010	467100	461860	563020	550430	491400	501690	320290	293080	400390	361780	0	0	470660	933630	2077800	1703500	1446900	1216200	2047600	1695300	4471000	3872600	13924000	13276000	23047000	30268000	27856000	28232000	38612000	62751000	121430000	160380000	211360000	71809000	3359600	0	0	0	0	VaGs10517	Protein RETICULATA-RELATED 4	10	127	38
583	1651100	1043600	2034700	4035400	4467000	3761600	5119600	5278600	4953000	4215400	4180700	2720600	2081900	5622000	5103800	3612100	3969900	7098700	8050500	10659000	10667000	5075900	4216000	5300500	3862700	0	21829000	28101000	22055000	43732000	55864000	76441000	56381000	93186000	169560000	289070000	409050000	455010000	176530000	3397900	0	0	0	0	VaGs22322	ADP,ATP carrier protein 3	12	234	39
584	1817200	2834400	4635600	5400000	5846000	3947400	6167600	7759400	8339400	7097500	6926000	8350500	9174200	13218000	11727000	4203700	2370300	12894000	25128000	25026000	23334000	8008600	21395000	28078000	23173000	40170000	58920000	77744000	80695000	131880000	200980000	190240000	217140000	242480000	418380000	792920000	1171700000	1492900000	884290000	71748000	1449900	0	0	0	VaGs28830	Mitochondrial phosphate carrier protein 3	21	309	41
585	0	0	0	0	0	0	0	60096	0	0	0	0	0	0	0	0	0	0	0	0	0	0	0	270500	0	0	0	0	212050	0	484000	170440	0	418670	573700	2241200	5403800	3418900	1639400	0	1683300	0	0	114360	VaGs02761	30S ribosomal protein S1	8	27	13
586	0	260530	808410	859650	858490	2385600	3514900	5618400	4991600	6674800	9914800	26421000	28637000	38426000	29353000	9902500	4489700	17763000	33338000	29874000	23627000	20744000	25751000	22418000	16394000	34996000	35159000	44650000	29253000	34326000	53683000	33466000	22734000	35464000	51502000	99820000	131020000	161940000	84377000	6502900	0	0	404680	0	VaGs28245	L-ascorbate peroxidase T	19	362	40
587	0	0	0	0	0	0	0	0	0	0	0	0	0	0	0	0	9551100	0	0	0	0	0	0	0	0	0	0	0	0	0	0	0	0	0	2472700	23543000	44367000	34478000	8678300	18391000	0	0	0	0	VaGs13144	Cytochrome b5 isoform E	4	15	7
588	0	0	0	0	0	0	0	0	0	0	0	0	0	0	0	0	0	0	0	0	0	0	0	0	0	0	0	0	0	0	0	0	0	0	0	5124100	8697900	7532900	3609500	0	0	0	0	576650	VaGs30638	Ribosome-binding factor PSRP1	4	13	5
589	0	0	0	0	0	0	0	0	0	0	0	0	0	0	0	0	0	0	0	0	0	0	0	0	0	0	0	0	0	0	0	0	0	0	1965200	12844000	14534000	17247000	9779200	4959400	0	0	0	0	VaGs35145	not identified	1	6	6
590	0	0	103230	0	144510	104630	0	0	0	0	194550	219880	226640	0	0	0	0	0	0	0	0	278250	0	0	0	0	0	0	0	0	0	0	0	0	0	6266700	5461700	9085300	4892900	0	0	0	0	0	VaGs21747	Divinyl chlorophyllide a 8-vinyl-reductase	1	26	11
591	8091200	16242000	25294000	26582000	37329000	31128000	38361000	42074000	36601000	36171000	41395000	42771000	43373000	37483000	39504000	23031000	19911000	46011000	63817000	53155000	47880000	30103000	41645000	41727000	20695000	27448000	29768000	40437000	23214000	38968000	35804000	30673000	24255000	51523000	73919000	210180000	290620000	464430000	275790000	64291000	7095200	0	0	0	VaGs30362	Isocitrate dehydrogenase [NAD] catalytic subunit 5	20	468	41
592	0	0	0	0	0	0	0	0	0	0	0	0	0	0	0	0	0	0	0	0	0	0	0	0	0	0	0	0	87065	212460	0	756970	0	585740	2721600	3352800	5421000	10076000	6150600	0	0	0	0	0	VaGs15038	FAD-dependent urate hydroxylase	10	35	9
593	0	0	0	0	0	0	0	0	0	0	0	0	0	0	0	0	0	0	0	0	0	0	0	0	1155900	0	1164900	933840	0	5378400	7246000	10517000	11985000	27518000	39557000	69944000	114850000	161310000	111850000	2406700	0	0	0	0	VaGs33253	unknown	12	73	14
594	52482	203120	327450	309910	738660	237030	570860	484420	394090	169640	361560	926000	636800	1611400	819650	0	0	466940	1853200	2363300	2727600	1769100	2567900	3817300	1984700	5459600	6113500	8267400	5354700	5074200	11866000	13614000	19049000	23534000	36739000	73166000	132700000	195940000	136290000	16042000	0	0	0	0	VaGs27254	protein HIGH CHLOROPHYLL FLUORESCENCE PHENOTYPE 244	4	212	38
595	0	0	0	0	0	0	206960	0	0	153990	0	197630	188790	222100	1532100	0	0	0	0	333120	306200	358570	291800	478250	0	546890	1866600	669050	2465200	3507500	12663000	7233300	9061500	18816000	21552000	67645000	115700000	185400000	129750000	15813000	1032700	0	0	0	VaGs00468	unknown	12	71	27
596	0	0	0	0	0	0	0	0	0	0	0	0	0	0	0	0	0	0	0	0	0	0	0	0	0	0	0	370640	0	0	4536900	3014400	5115400	5957600	15098000	50460000	79183000	129820000	69950000	3703300	0	0	0	0	VaGs10405	Dehydrogenase/reductase SDR family member 12	14	65	11
597	0	0	0	0	0	0	0	0	0	0	0	0	0	0	0	0	0	0	0	0	0	0	0	0	0	0	1180600	0	590870	1041800	2214200	1356200	1333500	3673500	13284000	33602000	31412000	53502000	35814000	0	0	0	0	0	VaGs26601	Heme-binding-like protein	15	53	12
598	0	0	0	0	0	0	0	0	0	0	0	0	0	0	0	0	0	0	0	174940	605950	0	0	0	0	0	367260	2198200	0	1314900	5630600	4666800	4182200	4088200	6885500	34260000	44048000	56461000	43769000	13180000	1882400	0	0	0	VaGs18206	Pheophytinase	12	69	16
599	275290	694960	624800	912240	1451100	549830	999160	806930	828550	854090	329780	1932800	391610	466290	0	0	0	0	797510	1135600	0	1491200	2813400	2586200	2212900	3753700	4863400	8660400	16109000	23200000	41242000	35179000	43085000	137670000	317870000	631050000	866340000	1066400000	881000000	445690000	36660000	913760	0	0	VaGs25210	Succinate--CoA ligase [ADP-forming] subunit alpha-2	2	198	37
600	0	0	0	706750	0	374010	528580	454060	588920	0	877430	675420	668620	0	1058400	0	0	0	978340	1177900	0	2363900	1554800	1851500	0	0	3954500	3613100	3278900	4845100	10815000	26608000	31621000	46850000	76315000	124190000	172540000	232580000	152360000	59500000	3278200	0	0	0	VaGs10985	pheophytinase	8	74	29
601	0	0	0	0	0	0	0	0	0	0	0	0	0	0	0	0	0	0	0	0	0	0	0	0	0	0	0	0	641030	0	0	0	0	1311900	2495600	3393800	4665200	8986500	5937200	2225500	0	0	0	0	VaGs29394	Protein conserved in the green lineage and diatoms 27	3	10	8
602	0	0	0	0	0	0	0	0	0	0	0	0	0	0	0	0	0	0	0	0	0	0	0	0	0	0	0	0	413600	817500	0	0	0	0	1732700	0	3263200	5606700	4333100	749400	0	0	0	0	VaGs27251	unknown	1	189	7
603	0	0	0	0	0	0	0	0	0	0	0	0	0	0	0	0	0	0	0	0	0	0	0	0	0	0	0	0	0	0	0	0	0	0	712000	0	2162600	2462600	1850000	0	0	0	0	0	VaGs30797	Epimerase family protein SDR39U1 homolog	2	9	4
604	0	0	0	0	44354	0	64580	43780	0	0	0	0	0	0	0	0	0	0	0	0	0	169350	0	0	0	0	0	0	0	0	723670	0	0	1331500	4323800	4984100	24833000	28006000	18924000	757150	0	0	0	0	VaGs11265	Short-chain dehydrogenase TIC 32	11	32	12
605	0	0	0	0	0	0	0	0	0	0	0	0	0	0	0	0	0	0	0	0	0	0	0	0	0	0	0	0	0	0	0	0	0	0	1539200	2062200	9543100	10965000	7577800	0	0	0	0	0	VaGs17334	transmembrane protein	4	15	5
606	457210	956520	2527900	1583700	3076400	1963700	3340000	2813700	1628600	909560	193200	800450	509520	0	357760	0	0	0	0	0	0	693510	0	0	0	0	834240	802710	985870	1453900	0	1284600	1326900	1964000	2459700	7105500	31569000	43300000	27148000	6010700	0	0	0	0	VaGs28661	50S ribosomal protein L3-1	11	94	28
607	0	0	0	0	0	0	0	0	0	0	0	0	0	0	0	0	0	0	0	0	0	0	0	0	0	0	0	0	0	0	0	0	0	0	0	0	592090	905310	494030	0	0	0	0	0	VaGs20686	Multiple organellar RNA editing factor 5	3	4	3
608	0	0	0	0	0	0	0	0	0	0	0	0	0	0	0	0	0	0	0	0	0	0	0	0	0	0	0	0	0	0	0	0	0	0	0	0	879860	2299000	1246000	0	0	0	0	0	VaGs22830	4-hydroxy-tetrahydrodipicolinate synthase	2	4	3
609	0	0	0	0	0	0	0	0	0	0	0	0	0	0	0	0	0	0	0	0	0	0	0	0	0	0	0	0	0	0	0	0	0	0	0	0	9422800	12229000	4581900	0	3344500	1118900	0	0	VaGs03310	Membralin	2	6	5
610	0	0	693900	1168700	1313700	1245700	1071800	637560	769990	1226300	740630	395130	806710	1120700	562180	786540	0	0	746750	1986900	0	879430	756850	0	0	1006800	0	0	0	0	0	0	0	2155900	0	565320	9998800	11263000	5550100	0	0	0	0	0	VaGs32395	ATPase ARSA1-like	5	41	24
611	0	0	0	0	0	0	0	0	0	0	0	0	0	0	0	0	0	0	0	0	0	0	0	0	0	0	0	0	0	0	0	0	0	0	0	13725000	170730000	68658000	20799000	27269000	29549000	5655100	0	0	VaGs23362	Protein usf	11	40	7
612	0	0	0	0	0	0	0	0	0	0	0	0	0	0	0	0	0	0	0	0	0	0	0	0	0	0	0	0	0	0	0	0	0	0	0	0	5437500	1612500	0	0	0	0	0	0	VaGs24551	Mitochondrial succinate-fumarate transporter 1	4	5	2
613	0	0	0	0	0	0	0	0	0	0	0	0	0	0	0	0	0	0	0	0	0	0	0	0	0	0	0	364790	0	0	0	0	0	0	760070	0	12402000	5582300	0	0	0	0	0	0	VaGs14440	Malate dehydrogenase	8	15	4
614	0	0	0	0	0	0	0	0	0	0	0	0	0	0	0	0	0	0	0	0	0	0	0	0	0	0	0	0	0	0	0	0	0	289310	560990	0	12391000	6678300	0	0	0	0	0	0	VaGs06387	Beta-lactamase-like protein	4	8	4
615	0	62290	175070	140130	126530	119830	194840	137660	0	0	0	0	0	0	0	0	0	0	0	0	0	0	0	0	0	0	0	0	0	0	0	0	0	0	0	1057100	9087300	5078200	0	0	0	296510	0	0	VaGs00486	3-hydroxyisobutyryl-CoA hydrolase-like protein 2	5	24	11
616	0	0	0	0	0	0	0	0	0	0	0	0	0	0	0	0	0	0	0	0	0	432920	772020	804130	0	0	0	0	398290	0	929260	0	0	0	1330300	7897600	34953000	18470000	0	0	0	0	0	0	VaGs38568	Glutamine synthetase-like	1	14	9
617	0	0	0	0	0	0	0	0	0	0	0	0	0	0	0	0	0	0	0	0	0	0	0	0	0	0	0	0	0	0	935340	0	4063300	5853200	12456000	76551000	312070000	108240000	5272500	0	0	0	0	0	VaGs27585	PUMP1 (plant uncoupling mt protein 1)	16	63	8
618	0	0	0	0	0	0	0	0	0	0	0	0	0	0	0	0	0	0	0	0	0	0	0	0	0	0	0	0	0	0	0	0	0	607500	635260	947640	5368200	1669200	0	0	0	0	0	0	VaGs27951	ATP synthase F1 assembly	4	8	5
619	0	43113	55508	66476	187460	0	208950	149120	85126	0	0	0	0	0	0	0	0	0	0	0	0	0	0	0	0	0	0	0	0	0	0	0	0	0	0	514760	2235000	1108700	328280	0	0	0	0	0	VaGs01964	Chaperone protein dnaJ GFA2	6	21	11
620	0	0	0	0	0	0	0	0	0	0	0	0	0	0	0	0	0	0	0	0	0	0	0	0	0	0	0	0	0	0	0	0	4835700	0	2263000	0	16556000	10002000	0	0	0	0	0	0	VaGs00865	Cold-regulated 413 inner membrane protein 1	3	4	4
621	0	0	0	0	0	0	0	0	0	0	0	0	0	0	0	0	0	0	0	0	0	0	2601300	3781900	0	0	893040	1381100	1003200	935790	3938100	2021900	0	5446400	6780200	22782000	116080000	92322000	0	0	0	0	0	0	VaGs22988	Malate dehydrogenase	5	100	13
622	0	0	0	0	0	0	0	0	0	0	0	0	0	0	0	0	0	0	0	0	0	0	0	0	0	0	0	0	0	0	0	0	0	0	0	449780	3348400	2531700	0	0	0	0	0	0	VaGs33777	Caffeoylshikimate esterase	4	8	3
623	0	31316	227300	65833	57031	321780	489490	358400	0	0	0	67120	0	0	0	0	0	0	0	0	0	0	0	0	0	0	0	0	0	0	360140	431150	0	0	0	1678600	8501800	7353900	432930	0	0	0	0	0	VaGs24287	40S ribosomal protein S4-3	1	32	14
624	0	0	0	0	0	0	0	0	0	0	0	0	0	0	0	0	0	0	0	0	0	0	0	0	0	0	0	0	0	0	0	0	0	0	0	720150	2419800	2421900	0	0	0	0	0	0	VaGs18379	Tryptophan--tRNA ligase	4	9	3
625	0	0	0	0	0	0	0	0	0	0	0	0	0	0	0	0	0	0	0	0	0	0	0	0	0	0	0	0	0	0	0	0	0	0	0	3696500	12441000	13744000	1065300	0	0	0	0	0	VaGs24206	60S ribosomal protein L13-1	5	10	4
626	0	0	0	0	0	0	0	0	0	0	0	0	0	0	0	0	0	0	0	0	0	0	0	0	0	0	0	0	0	0	0	0	0	0	0	0	611860	759230	0	0	0	0	0	0	VaGs32251	Glutathionyl-hydroquinone reductase YqjG	3	4	2
627	0	0	0	0	0	0	0	0	0	0	0	0	0	0	0	0	0	0	0	0	0	0	0	0	0	0	0	0	0	0	0	0	0	0	0	320580	7500100	7925600	585790	0	0	0	0	0	VaGs34186	12-oxophytodienoate reductase 3	6	13	4
628	0	0	0	0	0	0	0	0	0	0	0	0	0	0	0	0	0	0	0	0	0	0	0	0	0	0	0	0	0	0	0	0	0	0	0	0	1227800	1295600	0	0	0	0	0	264790	VaGs29611	Vacuolar protein sorting-associated protein 20 homolog 2	2	3	3
629	0	0	0	0	69323	0	99355	169580	0	189800	0	158750	153660	0	0	0	0	0	275950	293460	0	0	427120	225850	0	0	194450	0	0	0	0	0	0	0	0	0	1098200	652910	0	0	0	0	0	0	VaGs01347	Carbamoyl-phosphate synthase small chain	3	16	13
630	0	0	0	0	0	0	0	0	0	0	0	0	0	0	0	0	0	0	0	0	54987	56121	0	0	0	0	0	0	0	0	0	0	0	0	0	0	62703	61808	0	0	0	0	0	0	VaGs31540	unknown	1	4	4
631	0	0	0	0	0	0	0	0	0	0	0	303080	1117600	0	962250	0	0	0	0	0	441420	0	0	0	6921800	596080	4733500	0	1840200	0	1910100	4888900	4309900	4486500	2297100	6488600	17291000	9422700	3556900	3612300	9679300	19607000	1648500	0	VaGs27005	Polyketide cyclase -like domain	6	42	21
632	0	0	0	0	0	0	0	308800	0	0	0	0	0	0	0	0	0	0	0	0	0	0	0	0	0	0	0	0	0	0	0	0	0	0	2722600	4289100	10387000	9252000	1845500	2101700	6114200	13928000	760720	0	VaGs35874	DNA repair RAD52-like protein 1	8	30	10
633	729360	712600	972450	936350	1205200	897980	1598700	1582400	2101000	0	0	3368000	2966900	3631100	0	0	0	5239100	3219000	8094300	9106400	5983300	0	9782200	8621000	12033000	22971000	56918000	74603000	86271000	193730000	277610000	603850000	1256200000	1790100000	2762600000	4978500000	3660700000	1252100000	1145500000	1653200000	3221200000	2251900000	1030800000	VaGs38703	Protein CURVATURE THYLAKOID 1A	4	135	38
634	0	0	0	0	0	0	0	0	0	0	0	0	0	0	0	0	0	0	0	0	0	0	0	0	0	0	0	0	0	1340100	12400000	17333000	71099000	128600000	79190000	332980000	610880000	364890000	131270000	138880000	275580000	224400000	77444000	34421000	VaGs36843	Protein CURVATURE THYLAKOID 1A	4	100	15
635	0	0	0	0	0	0	0	0	0	0	0	0	0	0	0	0	0	0	0	0	0	0	1782100	0	0	0	0	0	0	0	3179400	0	0	6246600	8620200	21828000	10285000	14191000	10107000	0	4522900	3901500	4657800	1728100	VaGs37163	Macrophage migration inhibitory factor homolog	2	13	12
636	0	0	0	0	0	0	0	0	0	0	0	284250	184710	324110	742480	792270	663360	899420	915800	4710200	6969300	12357000	8356100	11953000	6867600	10700000	33698000	72001000	9311200	24663000	75218000	126700000	210550000	228490000	242470000	417880000	407060000	201600000	113120000	146000000	214130000	53109000	728110	0	VaGs30161	Probable plastid-lipid-associated protein 4	20	244	32
637	0	0	0	0	0	0	0	0	0	0	0	0	0	0	0	0	0	0	0	0	0	0	0	0	0	0	0	0	0	0	0	2106800	7306400	13301000	26750000	32077000	46572000	28581000	16460000	20431000	26512000	1614300	0	0	VaGs24550	Heme-binding-like protein	9	60	11
638	0	0	0	0	0	0	0	0	0	0	0	0	0	0	0	0	0	0	0	0	0	0	0	0	0	0	1184900	4970700	5160800	6954300	18907000	27989000	45585000	117310000	217090000	182740000	154530000	165420000	74573000	59709000	89849000	24639000	1496300	0	VaGs27528	Di-heme cytochrome	4	32	17
639	0	0	0	0	0	0	0	0	0	0	0	0	0	0	0	0	0	0	0	0	0	0	0	0	1303000	0	0	0	1792300	7251600	12073000	12667000	12459000	23864000	37039000	24083000	37988000	30696000	30333000	27810000	5212600	0	0	0	VaGs30920	Protein COFACTOR ASSEMBLY OF COMPLEX C SUBUNIT B CCB1	5	34	14
640	0	0	0	0	0	0	0	246380	0	0	0	501250	0	0	1254500	0	0	790360	0	432120	0	0	824860	1058600	1027000	0	0	1481500	1625700	2268500	10486000	10373000	6335500	27118000	77874000	44101000	31515000	11864000	15818000	16621000	15451000	11885000	22657000	45793000	VaGs34769	Thioredoxin M2	8	68	25
641	0	0	0	0	0	0	0	0	0	0	0	0	0	0	0	0	0	0	0	0	0	0	0	0	0	0	0	0	0	0	0	0	1303500	0	1637300	0	2066100	0	0	0	1208900	0	0	0	VaGs28873	DNA damage-repair/toleration protein DRT102-like	1	5	4
642	0	0	0	0	0	0	0	0	0	0	0	0	0	0	0	0	0	0	0	0	0	0	0	0	0	0	0	0	0	0	0	0	0	0	4858700	0	3759600	0	0	0	0	0	0	0	VaGs05874	Macrophage migration inhibitory factor homolog	1	2	2
643	0	0	0	0	0	0	0	0	0	0	0	0	0	0	0	0	0	0	0	0	0	0	0	0	0	0	0	0	0	0	0	0	0	0	180520	0	221630	0	0	0	0	0	0	0	VaGs07243	Selenium-binding protein 1	2	3	2
644	0	0	0	0	0	0	0	0	0	0	0	0	0	0	0	0	0	0	0	0	0	0	0	0	0	0	0	0	0	0	0	0	0	537770	3009100	1401300	3590100	0	0	0	0	0	0	0	VaGs19591	protein STRICTOSIDINE SYNTHASE-LIKE 10 isoform X2	5	8	4
645	0	0	0	0	253180	319570	421970	133330	406060	0	0	409150	588630	0	0	0	0	0	0	604300	0	0	0	388720	0	0	494070	0	0	579290	0	808240	988850	0	1303000	1284900	2321800	0	0	0	0	0	0	0	VaGs09051	COBW domain-containing protein 1	3	17	16
646	0	0	0	0	0	0	0	0	0	0	0	0	0	0	0	0	0	0	0	0	0	0	0	0	0	0	0	0	0	0	1939700	1773200	990390	0	1345000	2512800	2695000	0	0	0	0	0	0	0	VaGs17052	Fatty acid hydroperoxide lyase	1	258	6
647	0	0	0	0	0	0	0	0	0	0	0	0	0	0	0	0	0	0	0	0	0	0	0	0	0	0	0	0	0	2091800	5439700	2262500	2592500	2431400	5667600	4734500	11612000	2101500	0	0	0	0	0	0	VaGs00331	Glucose-6-phosphate/phosphate translocator 2	4	13	9
648	0	0	0	507250	425600	240750	773110	623170	1291500	803080	1270100	3172300	2543300	1186000	6343500	4636800	0	4409300	5435500	9398500	16579000	10944000	43741000	41016000	8446000	53236000	42021000	29249000	24637000	70896000	212890000	160980000	76410000	116130000	152170000	274910000	412710000	26898000	0	0	0	0	0	0	VaGs17051	Fatty acid hydroperoxide lyase	8	312	34
649	0	0	132790	0	0	0	0	0	0	0	0	0	0	0	0	0	0	0	769220	6195500	3439100	3081500	0	3970400	7257800	3888900	23454000	28787000	26031000	72231000	112620000	95186000	54225000	100220000	123840000	173610000	191840000	38100000	0	0	0	0	0	0	VaGs02621	Triose phosphate/phosphate translocator	4	55	20
650	1236900	2441400	4326900	4222400	6858100	3640600	5750900	5160500	5617500	4694700	5345200	5902500	5868000	4585900	4394300	1017500	798070	7061100	7623900	10334000	8888500	5879100	10247000	12835000	11711000	18083000	12169000	16105000	16558000	24271000	26843000	18280000	20976000	22982000	35053000	67990000	84766000	20721000	0	0	0	0	0	0	VaGs09101	Magnesium-protoporphyrin IX monomethyl ester [oxidative] cyclase	18	288	38
651	0	0	0	0	0	0	0	0	0	0	0	0	253860	0	329940	0	0	490440	2059200	427790	328010	0	0	0	0	674510	2488200	4237900	848640	4028000	3759600	2348600	2816200	1132000	1777700	3983600	10115000	3216000	0	0	0	0	0	815950	VaGs20687	Protein LOW PSII ACCUMULATION 1	11	51	20
652	0	0	0	0	0	0	0	0	0	0	0	0	0	0	0	0	0	0	0	0	0	0	0	526380	0	0	3346700	16903000	22185000	4716600	20676000	6036000	3328700	9293800	8928100	21898000	36332000	4228100	0	0	0	0	0	0	VaGs31477	Sec-independent protein translocase protein TATC	6	31	13
653	625420	272970	901410	854770	1435500	1211800	1281000	0	1686800	258710	0	2572100	448870	481750	615890	3181700	0	1632600	1822000	3360100	2148500	2557500	0	2373300	0	6249000	3766100	5635400	5875700	6426200	0	3445400	0	3981200	11537000	12116000	21256000	5080000	7651500	1158200	0	0	0	0	VaGs20816	unknown	7	58	33
654	0	0	0	0	0	0	0	0	0	0	0	0	0	0	0	0	0	0	0	0	0	0	0	0	0	0	0	21960000	0	0	0	0	0	22414000	30162000	38536000	45653000	0	17452000	0	0	0	0	0	YP_009220379.1	COX3	1	6	6
655	0	0	0	0	0	0	0	0	0	0	0	0	0	0	0	0	0	0	0	0	0	0	0	0	0	0	0	0	0	0	0	0	0	3938700	0	6453900	5264000	3725600	1915100	619880	0	0	0	0	VaGs24092	Protein PAM71	1	6	6
656	0	297960	870840	0	559640	265990	91562	579870	657200	108970	985050	1219800	1298900	1250800	1461500	0	0	1411300	0	2611500	6100500	5621600	5761700	4184200	1525600	2507400	2019500	2337700	6996000	11094000	32142000	27037000	43405000	58197000	72366000	164250000	135930000	115030000	86062000	36809000	782630	0	0	0	VaGs27324	unknown	6	90	36
657	0	0	0	0	0	0	0	0	275630	0	0	0	0	659380	973530	0	0	0	0	689530	1048500	1345500	0	1211600	1383000	970630	5316700	10664000	6671800	18445000	52162000	59050000	71138000	92987000	137240000	239590000	236400000	131760000	95179000	8036700	0	0	0	144920	VaGs21299	Membrane metalloprotease ARASP	6	153	24
658	0	0	0	129390	229530	229800	243420	444600	376650	0	1708300	0	1069400	1058600	775120	0	0	0	0	0	0	3215300	0	3965300	3655700	0	10007000	16398000	17589000	20381000	41946000	75507000	87023000	201980000	330200000	442860000	476350000	314990000	185480000	63452000	0	0	0	466460	VaGs30988	F3H9.20 protein	6	66	28
659	0	0	0	0	0	0	0	0	75540	0	0	296820	168760	0	3355500	798890	0	0	0	770730	0	0	449920	496920	0	1038700	528300	2146800	1252900	3479800	9099500	8292000	13932000	31850000	55216000	95562000	96791000	51744000	34741000	26776000	1746700	0	0	0	VaGs36452	NAD(P)-linked oxidoreductase superfamily protein	17	141	24
660	0	0	0	0	0	0	0	0	0	0	0	0	0	0	0	0	0	0	0	0	0	0	0	0	0	0	0	0	0	0	0	2582500	11690000	28932000	38487000	84373000	99893000	67640000	42291000	29045000	10179000	3040000	0	0	VaGs25509	31 kDa ribonucleoprotein	13	51	11
661	0	0	0	0	0	0	0	0	0	0	0	0	0	0	0	0	0	0	0	0	0	756910	0	0	0	1718700	1487800	6454800	10524000	13646000	16561000	19830000	35651000	73903000	188220000	385860000	454670000	276910000	102240000	62396000	23933000	0	2741000	6022200	VaGs22883	Protein CURVATURE THYLAKOID 1D	5	40	19
662	0	0	0	0	0	0	0	0	0	0	0	0	0	0	0	0	0	0	0	0	0	0	0	0	0	0	636630	2109600	0	5037700	12919000	26327000	64300000	167450000	143950000	316130000	473530000	247400000	58419000	49552000	39808000	26043000	14115000	4419700	VaGs25683	Protein CURVATURE THYLAKOID 1B	3	33	17
663	0	0	0	0	0	0	0	0	0	0	0	0	0	0	0	0	0	0	0	0	0	0	0	0	0	0	6421500	0	2582100	2016300	3178700	2840600	4457700	10737000	15830000	33077000	47582000	17006000	281220	0	0	0	0	0	VaGs07685	Ferrochelatase-2	14	64	12
664	8498800	9957400	20330000	17705000	25652000	26422000	24805000	28057000	28902000	26767000	36949000	45226000	29307000	35183000	41292000	19726000	10302000	28539000	32479000	42181000	49412000	36726000	61353000	58009000	46103000	68515000	72226000	104820000	132360000	232640000	351750000	461600000	502740000	977820000	1677800000	3364400000	3505400000	1958600000	301920000	30910000	1496800	540740	0	0	VaGs00047	Aminomethyltransferase	30	658	42
665	0	0	0	0	0	53280	208420	0	0	114750	0	551060	185870	129110	140740	0	0	366270	267810	0	0	0	203580	829190	0	253510	305280	889460	2638100	1864500	7837500	8862800	4976500	13249000	21572000	38161000	45158000	26020000	0	0	0	0	0	0	VaGs18926	Elongation factor Tu	16	139	24
666	0	0	0	0	0	0	385970	0	0	0	0	0	0	0	0	0	0	0	0	1076700	0	0	497740	1283600	0	0	1868800	3548300	0	3519700	6292700	13677000	6163900	14830000	14781000	30672000	36786000	14237000	2126800	0	0	0	3962200	0	VaGs33985	Chlorophyll synthase	5	34	17
667	0	0	437290	0	998950	1251400	1006400	1520000	1085100	0	0	0	0	0	0	0	0	0	0	0	0	0	0	0	454820	0	0	467310	380320	0	0	833850	1592300	1721100	1608800	4923100	6629900	5071800	0	0	0	0	0	0	VaGs18886	PPR containing protein	1	16	16
668	0	0	186490	0	0	96097	0	286030	236940	0	274360	253180	0	0	0	0	0	0	0	0	0	0	0	0	0	0	0	0	0	0	0	0	0	0	669860	2116700	2550200	1232800	0	0	0	0	0	0	VaGs30692	PPR containing protein	3	17	10
669	1205200	2416400	3475800	4584600	7856800	7597500	13930000	15778000	9135600	9797600	10094000	8348400	7080400	4978200	4154100	2314100	2885800	8051900	8527200	8572700	10603000	7312900	6970100	5998800	4844900	7312700	8527800	7346300	7456600	9580500	6572700	3824500	11968000	23637000	46451000	111460000	154940000	101700000	849030	0	0	0	0	0	VaGs32036	Pentatricopeptide repeat-containing protein At3g13160	26	324	39
670	0	0	0	0	0	0	0	0	0	0	0	0	0	0	0	0	0	650570	0	0	328670	0	0	0	0	0	0	217680	230950	0	0	567550	976950	6174900	7961900	24830000	32764000	19442000	3443300	0	0	0	0	117240	VaGs35483	Carboxyl-terminal-processing peptidase 1	18	68	13
671	0	0	0	0	0	0	0	0	0	0	0	0	0	0	0	0	0	0	0	0	0	0	0	0	0	461240	2272900	415680	0	0	75322	0	0	920810	1914600	12187000	13249000	9115900	404470	0	0	0	0	0	VaGs20358	Fructose-bisphosphate aldolase 6	2	35	10
672	0	0	0	0	0	0	0	0	0	0	0	0	0	0	0	0	0	0	0	0	0	0	0	0	0	0	0	0	0	0	0	0	0	0	0	1489500	1331200	827920	0	0	0	0	0	0	VaGs30088	protein SAR DEFICIENT 4	3	3	3
673	0	0	0	0	0	0	0	0	0	0	0	0	0	0	0	0	0	0	0	0	0	0	0	0	0	0	0	0	0	0	0	0	0	0	0	969490	901560	896420	0	0	0	0	0	0	VaGs07164	Heterogeneous nuclear ribonucleoprotein 1	2	3	3
674	0	0	0	0	0	0	0	0	0	0	0	0	0	0	0	0	0	0	0	659930	0	0	0	0	0	0	0	0	0	2427200	0	2393800	2900900	3087300	0	6588900	11623000	5814000	0	0	0	0	0	0	VaGs36802	Reticulon-like protein B9	2	10	8
675	0	0	0	0	0	0	0	0	0	0	0	0	0	0	0	0	0	0	0	0	0	0	0	0	0	0	0	0	0	0	772120	806470	3455100	7313000	9746100	13517000	20939000	4117500	702510	0	0	0	0	0	VaGs28428	Cell division protein FtsZ homolog 2-1	12	39	9
676	0	0	0	0	0	0	0	0	0	0	0	0	0	0	0	0	0	0	769810	0	0	0	0	0	0	0	259370	0	0	819790	2019100	2718900	2905600	13695000	20224000	30803000	43944000	969380	0	0	0	0	0	0	VaGs22641	Protein STRICTOSIDINE SYNTHASE-LIKE 3	14	49	11
677	0	0	764890	654220	791110	914870	1672900	1303800	590100	0	0	0	0	0	0	0	0	0	0	711930	0	0	0	0	0	0	1830700	0	403880	2047900	8905600	7166900	11872000	29071000	58448000	126640000	168010000	27136000	0	0	0	0	0	0	VaGs32234	PPR containing protein	22	115	19
678	0	0	0	0	0	0	0	0	0	0	0	0	0	0	0	0	0	0	0	101600	84306	115980	292420	0	0	0	0	0	0	0	0	0	303730	1692800	4477100	12736000	16630000	260390	0	0	0	0	0	0	VaGs14390	Malonate--CoA ligase	12	30	10
679	0	0	0	0	0	0	0	0	0	0	0	0	0	0	0	0	0	0	0	0	0	0	0	0	0	0	0	0	0	0	0	0	0	0	1417300	2135900	2503900	0	0	0	0	0	0	0	VaGs10556	Thylakoid membrane protein TERC	3	5	3
680	50670	711140	907490	1265600	1052900	1111200	2217200	1896200	2400800	2028200	2355200	4131800	2769700	1114800	2027900	0	0	2578900	4095300	6034400	3223600	5723300	1654400	3061600	1771700	4821200	2146100	3381300	3431300	4046700	3990500	3827900	5476100	10014000	16873000	42309000	40929000	4773600	0	0	0	0	0	0	VaGs26804	3-ketoacyl-CoA thiolase 2	16	137	36
681	2149300	5492400	9955600	9733900	13633000	12407000	16148000	18333000	17720000	17283000	13763000	24349000	13883000	16227000	15771000	4673800	5982800	14781000	14647000	22105000	21682000	19318000	13814000	14282000	6745800	12839000	10829000	19028000	16378000	16094000	24266000	20372000	19202000	49422000	89482000	241110000	241200000	66413000	147370	0	0	0	0	0	VaGs02103	Elongation factor Tu	31	553	39
682	1354500	2138100	5034500	7896400	9977600	11202000	8042400	11864000	9643000	5729800	10904000	11756000	5857300	4119600	5717000	3020300	2007000	3450800	15709000	22851000	20133000	13247000	8327600	13151000	10968000	17957000	13757000	16913000	12808000	14805000	25477000	17181000	16786000	41549000	80257000	184190000	151690000	73782000	4488800	0	0	0	0	0	VaGs21529	Probable sarcosine oxidase	20	262	39
683	0	0	0	0	517730	374620	0	0	0	0	0	0	0	0	0	0	0	0	0	0	0	0	0	0	0	0	0	0	0	0	0	0	0	0	1911800	7661400	6598200	2031900	0	0	0	0	0	0	VaGs36455	Embryo-specific protein ATS3B	1	6	6
684	0	0	0	0	0	0	0	0	0	0	0	0	0	0	0	0	0	0	0	0	0	0	0	0	0	0	0	0	0	0	0	0	0	0	582770	1870800	1189300	0	0	0	0	0	0	0	VaGs18726	Glutamate--cysteine ligase	4	5	3
685	0	0	0	0	0	0	0	0	0	0	0	0	0	0	0	0	0	0	0	0	0	0	0	0	0	0	0	0	0	128040	0	0	0	0	208720	638700	529010	0	0	0	0	0	0	0	VaGs22963	S-adenosyl-L-methionine-dependent methyltransferase	2	4	4
686	0	0	0	0	0	0	0	0	0	0	0	0	0	378440	0	0	0	0	0	308830	317420	213630	0	0	0	369780	509080	1222100	597450	1714400	5638900	1479500	2266700	5704600	12670000	31035000	29541000	674420	0	0	0	0	0	0	VaGs10368	protein HIGH CHLOROPHYLL FLUORESCENCE PHENOTYPE 173	19	63	17
687	0	0	0	0	0	0	0	0	0	0	0	0	0	0	0	0	0	0	0	0	0	0	0	0	0	0	0	0	0	0	0	1178300	1324100	4502600	6635600	21313000	18534000	1408100	0	0	0	0	0	0	VaGs37540	Tetraspanin-3	4	13	7
688	0	0	0	0	0	0	0	0	0	0	0	0	0	0	0	0	0	0	0	0	0	0	0	0	0	0	0	0	0	0	1098400	965260	687480	1789800	4000700	12034000	8049000	0	0	0	0	0	0	0	VaGs24924	Enolase 1	9	29	7
689	575230	0	325500	309250	690370	1681800	525460	554080	0	0	0	0	0	0	0	0	0	0	0	0	0	0	1376300	0	0	0	711080	2012600	1608900	3018100	4572400	6862600	7413600	20829000	43817000	123380000	88718000	9455000	0	0	0	0	0	0	VaGs38293	Ribulose bisphosphate carboxylase/oxygenase activase	7	40	20
690	0	0	0	0	0	0	0	0	0	0	0	0	0	180660	0	0	0	0	0	0	0	0	0	0	0	387580	1670100	1418800	0	3920900	1707300	6588800	8131900	33563000	60132000	136550000	92322000	359440	0	0	0	0	0	0	VaGs12774	Protoporphyrinogen oxidase 1	28	103	13
691	0	0	0	138510	244610	72934	277630	0	212630	232740	0	356270	0	361110	446080	0	562270	785090	697610	2440600	1960000	927080	1309900	1780300	796000	937940	1333400	900660	646830	1045200	4375800	3611000	5124400	7001300	14264000	29192000	21997000	5988300	0	0	0	0	0	0	VaGs16766	Dihydroorotate dehydrogenase (quinone)	1	80	31
692	705060	2681200	3728600	3463300	4321300	1342600	2623200	2422500	1915600	1315800	1733900	3520900	2309600	2356900	1568700	1147100	2379300	2054300	2463600	3520100	3567500	1684400	0	478210	3057700	2679600	6038500	7386700	6460500	8661900	20482000	23960000	36812000	81831000	161990000	316670000	252780000	41833000	0	0	531810	0	0	0	VaGs35216	Ribulose bisphosphate carboxylase/oxygenase activase 1, chloroplastic OS=Larrea tridentata GN=RCA1 PE=1 SV=1	13	178	38
693	111870	135950	574170	155820	376480	137240	371830	539360	451930	281120	438760	381030	353860	456310	0	0	0	0	0	682910	0	776830	812940	827920	502270	117380	2776100	4285400	4215800	7421900	13214000	14908000	23630000	37755000	57232000	96404000	84453000	9252100	324420	0	0	607110	0	0	VaGs17536	NDC1	1	127	34
694	0	267490	144440	703350	630420	371350	938030	623060	557360	896500	977440	1242500	714100	0	467200	0	0	0	1464900	1826900	1768400	0	2191100	3081300	894460	1882300	8512800	8156000	5371000	11860000	22952000	38386000	29368000	32305000	45571000	151500000	98641000	915790	0	0	0	0	0	0	VaGs17600	Glutamate--glyoxylate aminotransferase 2	25	164	32
695	345680	123070	463800	375980	676180	604920	541070	389740	252990	359470	259100	222330	432100	0	0	0	0	0	0	0	0	0	194020	0	0	0	0	556950	341220	924450	1000500	1048300	2142300	3065700	1422400	6119900	6023800	1500000	0	0	0	0	0	0	VaGs33494	Pentatricopeptide repeat-containing protein At3g13160	8	44	25
696	0	0	0	0	0	0	0	0	0	0	0	0	0	0	0	0	0	0	0	0	0	0	0	0	0	0	0	0	0	972680	7153800	0	0	9494100	1260200	26018000	29074000	6062300	0	0	0	0	0	0	VaGs29627	15-cis-zeta-carotene isomerase	5	18	7
697	56935	92292	159680	0	31460	31164	34246	34142	49157	0	0	0	0	0	0	0	0	0	0	0	0	0	0	0	0	0	0	0	0	0	0	0	0	0	48140	612130	479060	0	0	0	0	0	0	0	VaGs00729	ribosomal protein L2	4	12	11
698	0	0	0	0	0	0	0	0	0	0	0	0	0	0	0	0	0	0	0	0	0	0	0	0	0	0	0	0	0	0	0	0	0	0	0	886540	734760	0	0	0	0	0	0	0	VaGs08326	Phosphomevalonate kinase	1	2	2
699	0	0	0	0	0	0	0	0	0	0	0	0	0	0	0	0	0	0	0	0	0	0	0	0	0	0	0	0	0	0	0	0	0	0	0	545720	473720	0	0	0	0	0	0	0	VaGs29174	Thioredoxin	2	2	2
700	0	0	0	0	0	0	0	0	0	0	0	0	0	0	0	0	0	0	0	0	0	0	0	0	0	0	0	0	0	0	0	0	0	0	490900	3677400	3637800	391450	0	0	0	0	0	0	VaGs15522	Electron transfer flavoprotein-ubiquinone oxidoreductase	3	6	4
701	0	0	0	0	0	0	0	0	0	0	0	0	0	0	0	0	0	0	0	0	0	0	0	0	0	0	0	0	0	0	0	0	0	0	0	717920	785420	0	0	0	0	0	0	0	VaGs21644	3-dehydroquinate synthase	4	4	2
702	0	0	0	0	0	0	0	0	0	0	0	0	0	0	0	0	0	0	0	0	0	0	0	0	0	0	0	0	0	0	0	0	0	0	0	1151800	1350400	0	0	0	0	0	0	0	VaGs26280	S-adenosylmethionine synthetase	2	2	2
703	0	0	0	0	0	0	0	0	0	0	0	0	0	0	0	0	0	0	0	0	0	0	0	0	0	0	0	0	0	0	0	0	0	0	0	1006400	1193200	0	0	0	0	0	0	0	VaGs34557	3-isopropylmalate dehydratase large subunit	1	2	2
704	99593	864210	1980000	2004200	2484900	2792600	2475400	4151500	4329900	4038000	4507000	7127900	7958200	7645000	4374200	0	1697300	7140400	5387500	9059200	10177000	5293800	7222000	10883000	4925800	4052800	10526000	5453100	8541400	7738700	11297000	4156900	8492800	4957000	13292000	68146000	77055000	6341300	0	0	0	0	0	0	VaGs17737	Bifunctional L-3-cyanoalanine synthase/cysteine synthase 1	15	168	37
705	0	0	0	0	0	0	0	0	0	0	0	0	0	0	0	0	0	0	0	0	0	0	0	0	0	0	0	0	0	0	0	0	0	0	6186200	20465000	26918000	0	0	10200000	0	0	0	0	VaGs21171	unknown	1	4	4
706	207050	296220	466160	966170	1431400	1242600	2109600	3466500	1786500	2507600	2868700	4739000	4867100	5173100	2765200	698340	0	4659300	8971300	1642000	1482200	1799500	5194500	7196400	7279900	10489000	6345900	2091500	901190	0	707600	931310	799920	1437900	5910400	21915000	27950000	10310000	0	0	0	0	0	0	VaGs25611	Succinate-semialdehyde dehydrogenase (acetylating)	15	120	36
707	0	0	0	0	0	0	0	0	0	0	0	0	0	0	0	0	0	0	0	0	0	0	0	0	0	0	0	0	0	0	3473300	2750400	2769400	4481900	38532000	396760000	257990000	160520000	75013000	188400000	48774000	0	0	0	VaGs25493	Peptidyl-prolyl cis-trans isomerase CYP28	15	88	11
708	0	0	0	0	0	0	0	0	0	0	0	0	0	0	0	0	0	0	0	0	0	0	0	0	0	0	0	0	0	0	0	0	0	1255500	2038400	63134000	57659000	10154000	10222000	45485000	43258000	1358900	0	0	VaGs31564	NADH-cytochrome b5 reductase-like protein	10	41	9
709	0	0	0	483340	581450	385040	282150	310200	0	0	0	0	0	0	0	0	0	0	0	0	0	0	0	0	0	0	0	0	0	0	0	0	0	0	0	1320200	1682100	791230	0	0	0	0	0	0	VaGs22672	30S ribosomal protein S5	3	13	8
710	67580	253840	369290	740730	357040	771050	708020	415590	381170	0	0	0	0	0	0	0	0	0	0	0	0	0	0	0	0	0	0	0	0	0	0	0	0	0	0	1245600	3521400	709040	0	0	0	0	0	0	VaGs00561	Chaperone protein dnaJ GFA2	7	33	12
711	0	0	314930	386440	525460	393780	656720	591990	0	0	0	0	0	0	0	0	0	0	0	1235400	0	0	0	0	0	0	0	0	0	0	0	0	0	0	0	3586700	7937800	1654900	2942000	2309300	0	0	0	0	VaGs38050	unknown	1	12	12
712	0	0	0	0	0	0	0	0	0	0	0	0	0	0	0	0	0	0	0	0	264160	255490	0	0	0	0	155840	0	0	0	0	0	0	0	0	682070	1088100	0	0	0	0	0	0	0	VaGs29754	Lipoyl synthase	1	6	5
713	0	105750	181280	0	0	0	521750	0	0	293500	0	0	0	0	0	0	0	0	0	0	0	0	0	0	0	0	0	0	0	0	0	0	0	0	0	1342400	2817200	457690	0	0	0	0	0	0	VaGs15061	Mediator of RNA polymerase II transcription subunit 36a	6	13	7
714	0	0	0	0	0	0	0	0	0	0	0	0	0	0	0	0	0	0	0	0	0	0	0	0	0	0	0	0	0	0	0	0	0	0	0	31189000	59715000	0	0	0	688760	0	0	0	VaGs20279	triosephosphate isomerase	12	17	3
715	0	0	0	0	0	0	0	0	0	0	0	0	0	0	0	0	0	0	0	0	0	0	0	0	0	0	0	0	0	0	560540	436870	0	503550	199680	3367200	8007400	0	0	0	0	0	0	0	VaGs03298	Dipeptidyl aminopeptidase BIII	6	16	6
716	0	0	209070	358280	574820	0	347280	132560	0	0	0	0	0	0	0	0	0	0	0	0	0	0	0	0	0	0	0	0	0	0	0	0	0	0	0	1155800	2592600	0	0	0	0	0	0	0	VaGs26199	60S ribosomal protein L7a-1	4	11	7
717	0	0	0	0	96550	0	110270	0	0	0	0	0	0	0	0	0	0	0	0	0	0	0	0	0	0	0	0	0	0	0	0	0	0	0	1694200	2103900	6028200	1720500	0	0	0	0	0	0	VaGs18846	PPR containing protein	8	18	6
718	0	0	0	0	0	0	0	0	0	0	0	0	0	0	0	0	0	0	0	0	0	0	0	0	0	0	0	0	0	0	0	0	0	0	588160	968440	2375400	743490	0	0	0	0	0	0	VaGs20420	Protein PLASTID TRANSCRIPTIONALLY ACTIVE 14	2	5	4
719	0	0	0	0	0	0	0	0	0	0	0	0	0	0	0	0	0	0	0	0	0	0	0	0	0	0	0	0	0	0	0	0	0	0	538670	1937700	3631500	991490	0	0	0	0	0	0	VaGs32668	Mitochondrial thiamine pyrophosphate carrier	5	9	4
720	0	0	0	0	0	0	0	0	0	0	0	0	0	0	0	0	0	0	0	420260	0	3267200	1000700	268310	0	0	332110	846920	2687700	3182500	9101400	2147600	2442500	6568500	12704000	39427000	82953000	15486000	0	0	0	0	0	0	VaGs24357	Membrane steroid-binding protein 2	9	50	16
721	0	0	0	0	0	0	0	0	0	0	0	0	0	0	0	0	0	0	0	0	0	0	0	732310	0	0	796370	969880	0	0	2222400	2486200	0	2591800	5113700	8477700	16868000	4103400	0	0	0	0	0	0	VaGs21992	Peroxisomal membrane protein 2	5	21	10
722	0	0	0	0	0	0	0	0	0	0	0	0	0	0	0	0	0	0	0	0	0	0	0	0	0	1234600	0	883940	2140200	1072400	4661900	8001700	2612600	3433000	11070000	14481000	29758000	8771700	0	0	0	0	0	0	VaGs21148	Protein STRICTOSIDINE SYNTHASE-LIKE 6	10	42	12
723	0	0	0	0	0	0	0	0	0	0	0	0	0	0	0	0	0	0	0	0	0	0	0	0	0	0	0	851660	0	1561200	1841800	1519100	1879200	0	3825300	6347400	12100000	4142800	0	0	0	0	0	0	VaGs25750	Palmitoyl-monogalactosyldiacylglycerol delta-7 desaturase	4	17	9
724	0	0	0	0	0	0	0	0	0	0	0	0	0	0	339040	0	0	0	321910	0	0	224540	0	0	0	285120	0	0	0	0	871150	670170	10129000	51473000	27775000	63214000	130480000	6152700	9061000	14245000	0	0	0	0	VaGs21858	Sedoheptulose-1,7-bisphosphatase	2	74	14
725	0	0	0	0	0	0	0	0	0	0	0	0	0	0	0	0	0	0	0	0	0	0	0	0	0	0	245110	0	0	0	883950	483960	0	328090	0	826280	3592300	674160	0	0	0	0	0	0	VaGs26087	Lecithin-cholesterol acyltransferase-like 1	5	12	7
726	0	0	0	0	49778	0	0	0	0	0	0	0	0	0	343420	208300	0	141510	175980	623200	1497800	1954400	8486300	2967600	707870	29161000	4228900	1794700	5418500	6958100	52035000	14876000	8335300	5089600	12181000	42864000	198050000	3344300	0	0	0	0	0	0	VaGs32157	Carotenoid 9,10(9',10')-cleavage dioxygenase 1	27	158	24
727	0	0	0	0	0	0	0	0	0	0	0	0	0	0	0	0	0	0	0	0	0	0	0	0	0	0	124050	0	0	0	938620	2092700	6073300	11834000	33987000	39280000	160540000	430860	0	0	0	0	0	0	VaGs19752	Protein disulfide-isomerase	2	75	9
728	0	0	0	0	0	0	0	0	0	0	0	0	0	0	0	0	0	0	0	0	0	0	0	0	0	0	0	0	0	0	0	0	0	0	0	6998600	26152000	3566700	0	0	0	0	0	0	VaGs08321	Solute carrier family 25 member 44	6	12	3
729	0	0	0	0	0	0	0	0	0	0	0	0	0	0	0	0	0	0	0	0	0	0	0	0	0	0	0	0	0	0	0	0	0	1570500	2292800	9161400	33776000	669550	0	0	0	0	0	0	VaGs25487	Glutamate-1-semialdehyde 2,1-aminomutase	9	16	5
730	0	0	0	0	0	0	0	0	0	0	0	0	0	0	0	0	0	0	0	0	0	0	0	0	0	0	0	0	0	0	0	0	0	0	549280	1614800	7365300	0	0	0	0	0	0	0	VaGs29292	3-oxoacyl-[acyl-carrier-protein] reductase	3	5	3
731	0	0	0	0	0	0	0	0	0	0	0	0	0	0	0	0	0	0	0	0	0	0	0	0	0	0	0	0	0	0	0	0	0	0	0	3004000	16708000	0	0	0	0	0	0	0	VaGs22637	Phosphoserine aminotransferase 2	7	9	2
732	0	0	0	0	0	0	0	0	0	0	0	0	0	0	0	0	0	0	0	0	0	0	0	0	0	0	0	0	0	0	0	0	0	0	0	488110	3196100	0	0	0	0	0	0	0	VaGs21861	Sedoheptulose-1,7-bisphosphatase	2	73	2
733	0	0	0	0	0	0	0	0	0	0	0	0	0	0	0	0	0	0	0	0	0	0	0	0	0	0	0	0	0	0	0	0	0	0	0	298630	2024600	0	0	0	0	0	0	0	VaGs24405	Phosphatase IMPL1	4	4	2
734	0	0	0	141280	180330	0	0	0	0	0	0	0	0	0	0	0	0	0	0	0	0	0	0	0	0	0	0	337400	0	0	0	0	0	0	0	1812100	11648000	0	0	0	0	0	0	0	VaGs24652	Surfeit locus protein 1 (Cytochrome c oxidase assembly protein SURF1)	3	7	5
735	0	0	0	0	0	0	0	0	0	0	0	0	0	0	0	0	0	0	0	0	0	0	0	0	0	0	0	0	0	0	0	0	0	0	586770	1920400	32598000	0	0	0	0	0	0	0	VaGs21354	Branched-chain amino acid aminotransferase 2	11	14	3
736	0	0	0	0	0	0	0	0	0	0	0	0	0	0	0	0	0	0	0	0	0	0	0	0	0	0	0	0	0	0	0	0	0	0	0	0	8817300	0	0	0	0	0	0	0	VaGs24303	Glucan endo-1,3-beta-glucosidase	5	5	1
737	0	0	0	0	0	0	0	0	0	0	0	0	0	0	0	0	0	0	0	0	0	0	0	0	0	0	0	0	0	0	0	0	0	0	0	0	1737300	0	0	0	0	0	0	0	VaGs08350	Nucleic acid-binding, OB-fold containing protein	1	1	1
738	0	0	0	0	0	0	0	0	0	0	0	0	0	0	0	0	0	0	0	0	0	0	0	0	0	0	0	0	0	0	0	0	0	0	0	0	3892200	0	0	0	0	0	0	0	VaGs18525	Protein disulfide-isomerase	2	67	1
739	0	0	0	0	0	0	0	0	0	0	0	0	0	0	0	0	0	0	0	0	0	0	0	0	0	0	0	0	0	0	0	0	0	0	0	0	7191400	0	0	0	0	0	0	0	VaGs17408	Coproporphyrinogen-III oxidase 1	6	7	1
740	0	0	0	0	0	0	0	0	0	0	0	0	0	0	0	0	0	0	0	0	0	0	0	0	0	0	0	0	0	0	0	0	0	0	0	0	684960	0	0	0	0	0	0	0	VaGs16297	TOM1-like protein 2	2	3	1
741	0	0	0	0	0	0	0	0	0	0	0	0	0	0	0	0	0	0	0	0	0	0	0	0	0	0	0	0	0	0	0	0	0	0	0	0	1238800	0	0	0	0	0	0	0	VaGs14589	Enolase 1	2	2	1
742	0	0	0	0	0	0	0	0	0	0	0	0	0	0	0	0	0	0	0	0	0	0	0	0	0	0	0	0	0	0	0	0	0	0	0	0	615320	0	0	0	0	0	0	0	VaGs16765	Dihydroorotate dehydrogenase (quinone)	1	79	1
743	0	0	0	0	0	0	0	0	0	0	0	0	0	0	0	0	0	0	0	0	0	0	0	0	0	0	0	0	0	0	0	0	0	0	0	0	301480	0	0	0	0	0	0	0	VaGs17619	Bifunctional protein FolD 2	1	1	1
744	0	0	0	0	0	0	0	0	0	0	0	0	0	0	0	0	0	0	0	0	0	0	0	0	0	0	0	0	0	0	0	0	0	0	0	0	540660	0	0	0	0	0	0	0	VaGs23777	Phosphoribosylglycinamide formyltransferase	1	1	1
745	0	0	0	0	0	0	0	0	0	0	0	0	0	0	0	0	0	0	0	0	0	0	0	0	0	0	0	0	0	0	0	0	0	0	0	0	874100	0	0	0	0	0	0	0	VaGs33382	D-aminoacyl-tRNA deacylase	1	1	1
746	0	0	0	0	0	0	0	0	0	0	0	0	0	0	0	0	0	0	0	0	0	0	0	0	0	0	0	0	0	0	0	0	0	0	0	0	16108000	0	0	0	0	0	0	0	VaGs32883	NADP-dependent D-sorbitol-6-phosphate dehydrogenase	4	5	1
747	0	0	0	0	0	0	0	0	0	0	0	0	0	0	0	0	0	0	0	0	0	0	0	0	0	0	0	0	0	0	0	0	0	0	0	0	1561700	0	0	0	0	0	0	0	VaGs28843	Pre-mRNA-splicing factor syf2	1	1	1
748	0	0	0	0	0	0	0	0	0	0	0	0	0	0	0	0	0	0	0	0	0	0	0	0	0	0	0	0	0	0	0	0	0	0	0	0	4827100	0	0	0	0	0	0	0	VaGs33127	Protein TIC 20-II	1	1	1
749	0	0	0	0	0	0	0	0	0	0	0	0	0	0	0	0	0	0	0	0	0	0	0	0	0	0	0	0	0	0	0	0	0	0	0	0	559380	0	0	0	0	0	0	0	VaGs34332	Ribokinase	1	1	1
750	0	0	0	0	0	0	0	0	0	0	0	0	0	0	0	0	0	0	0	0	0	0	0	0	0	0	0	0	0	0	780770	0	1177900	0	518280	0	4504200	0	0	0	0	0	0	0	VaGs21525	magnesium-chelatase subunit ChlI	2	5	4
751	0	0	0	0	0	399940	55989	0	0	0	0	0	0	0	0	0	0	61517	65106	0	59399	0	0	0	0	0	0	0	0	0	266080	73427	0	0	197290	398950	352810	0	0	0	0	0	0	0	VaGs20197	serine carboxypeptidase II-2	2	11	10
752	128230	801040	941570	1040700	2145000	2311000	2509800	3030000	2389900	2734000	2555500	2599900	2447800	1401400	1502400	1322100	0	1808400	2796200	5902100	4612700	3700800	4763200	14258000	1887200	6502100	23322000	9567400	10146000	12812000	34948000	44108000	29655000	33406000	45430000	70299000	50971000	41269000	27598000	27917000	0	0	0	0	VaGs30954	Reticulon-4-interacting protein 1	14	189	39
753	0	0	0	0	0	0	0	0	0	0	0	0	0	0	0	0	0	0	0	0	0	0	0	504950	850780	2229200	2305300	6320700	10999000	12121000	19236000	22773000	33949000	38519000	11375000	33414000	35064000	32982000	3136700	0	0	0	0	0	VaGs17486	Phosphoribulokinase	2	102	16
754	0	0	90995	103440	133760	72182	207220	241620	129800	0	0	158850	0	0	0	0	0	0	0	0	0	61662	0	0	0	0	297380	752960	813010	1081400	1927700	1540700	4404200	992890	1497100	4121400	2334400	0	0	0	0	0	0	0	VaGs18978	Diaminopimelate decarboxylase 2	6	42	20
755	0	0	0	140830	147080	87158	159790	37913	128280	44963	63242	0	232970	36701	0	106080	102230	135980	631180	691050	775600	1561700	1268500	484270	254780	918650	1521500	291710	729100	241730	1112400	1190200	3027800	3648300	2432900	4954400	2070400	0	0	0	0	0	0	0	VaGs10906	Argininosuccinate synthase	2	78	32
756	0	0	0	0	0	64940	127760	0	0	0	0	0	115280	150420	0	0	0	149950	0	0	0	0	0	0	0	0	0	547960	0	0	675800	0	965020	806340	0	383780	1305800	0	0	0	0	0	0	0	VaGs12930	Phenylalanine-tRNA ligase	7	18	11
757	0	182550	337820	352520	523330	506960	1030600	594250	531190	927610	0	643460	0	0	0	0	0	0	0	0	0	0	0	0	0	0	0	0	1465400	0	0	0	0	1889900	0	0	1221600	0	1794800	1660500	0	0	0	0	VaGs30324	Ultraviolet-B receptor UVR8	5	23	15
758	0	0	0	0	0	0	0	0	0	0	0	0	0	0	0	0	0	0	0	0	0	0	0	0	0	0	0	0	270660	0	0	0	0	0	0	0	0	0	0	557360	0	0	0	0	VaGs37123	protein CROWDED NUCLEI 4 isoform X2	2	2	2
759	0	0	0	0	0	0	0	0	0	0	0	0	0	0	0	0	0	0	0	0	0	0	0	0	0	0	1059200	1442600	1437900	5418900	1484900	0	0	0	0	0	0	0	1776100	13487000	0	0	0	0	VaGs07910	Glyoxylate/succinic semialdehyde reductase 1	4	10	7
760	0	239890	318600	193700	0	0	0	0	0	0	0	0	0	0	0	0	0	0	0	0	0	0	0	0	0	0	0	0	0	0	0	0	0	0	0	0	0	0	0	1324400	0	0	0	0	VaGs26872	unknown	2	4	4
761	0	0	0	0	0	0	0	0	0	0	0	0	0	0	0	0	0	0	0	0	0	0	0	0	0	0	0	0	0	0	0	0	0	0	0	0	714260	0	0	5368000	0	0	0	0	VaGs24636	Intracellular ribonuclease LX	2	4	2
762	0	0	0	0	0	0	0	0	0	0	0	0	0	0	0	0	0	0	0	0	0	0	0	0	0	0	0	0	0	0	0	0	0	0	0	0	0	0	0	1203800	0	0	0	0	VaGs23428	Thioredoxin-like protein AAED1	1	1	1
763	0	0	0	0	0	0	0	0	0	0	0	0	0	0	0	0	0	0	0	0	0	0	0	0	0	0	0	0	0	0	0	0	0	0	0	0	0	0	0	152560	0	0	0	0	VaGs20721	Putative tRNA 2'-phosphotransferase	1	1	1
764	0	0	0	0	0	0	0	0	0	0	0	0	0	0	0	0	0	0	0	0	0	0	0	0	0	0	0	0	0	0	0	0	0	0	0	0	0	0	0	3603800	0	0	0	0	VaGs07202	ribonuclease H protein	1	1	1
765	0	0	0	0	0	0	0	0	0	0	0	0	0	0	0	0	0	0	0	0	0	0	0	0	0	0	0	0	0	0	0	0	0	0	0	0	0	0	0	2241500	0	0	0	0	VaGs21278	glutathione S-transferase-like	1	6	1
766	0	0	0	0	0	0	0	0	0	0	0	0	0	0	0	0	0	0	0	0	0	0	0	0	0	0	0	0	0	0	0	0	0	0	0	0	0	0	0	2978600	0	0	0	0	VaGs36486	Iron-sulfur assembly protein IscA-like 1	2	3	1
767	0	0	0	0	0	0	0	0	0	0	0	0	0	0	0	0	0	0	0	0	0	0	0	0	0	0	0	0	0	0	0	0	0	0	0	0	0	0	0	2453400	0	0	0	0	VaGs30145	unknown	2	2	1
768	0	0	0	0	0	0	0	0	0	0	0	0	0	0	0	0	0	0	0	0	0	0	0	0	0	0	0	0	0	0	0	0	0	0	0	0	0	0	0	4311000	0	0	0	0	VaGs27352	12-oxophytodienoate reductase 2	1	1	1
769	0	0	0	0	0	0	0	0	0	0	0	0	0	0	0	0	0	0	0	0	0	0	0	0	0	0	0	0	0	0	0	0	0	0	0	0	0	0	0	678460	0	0	0	0	VaGs28815	Phosphoribosylformylglycinamidine cyclo-ligase	2	2	1
770	0	0	0	0	0	0	0	0	0	0	0	0	0	0	0	0	0	0	0	0	0	0	0	0	0	0	0	0	0	0	0	0	0	0	0	0	0	0	0	9692100	0	0	0	0	VaGs35694	Ribosomal_L5 domain-containing protein	1	2	1
771	0	0	0	0	0	0	0	0	0	0	0	0	0	0	0	0	0	0	0	0	0	0	0	0	0	0	0	0	0	0	0	0	0	0	0	0	0	0	0	1332200	0	0	0	0	VaGs38457	ATPase asna1	1	1	1
772	0	0	0	0	0	0	0	0	0	0	0	0	0	0	0	0	0	0	0	0	0	0	0	0	0	0	0	0	0	0	0	0	0	0	0	0	0	0	911750	2942400	0	0	0	0	VaGs34714	GEM-like protein 5	2	3	2
773	0	0	0	0	0	0	0	0	0	0	0	0	0	0	0	0	0	0	0	0	0	0	0	0	0	0	0	0	0	0	0	0	0	0	0	0	0	0	0	5361600	0	2110400	0	0	VaGs01508	54S ribosomal protein L37	3	4	2
774	0	0	0	0	0	0	0	0	0	0	0	0	0	0	0	0	0	0	0	0	0	0	0	0	0	0	0	0	0	0	0	0	0	0	0	0	0	450410	0	1135400	0	0	0	0	VaGs20114	PPR containing protein	1	2	2
775	0	0	0	0	0	0	0	0	0	0	0	0	0	0	0	0	0	0	0	0	0	0	0	0	0	0	0	0	0	0	0	0	0	0	0	0	685780	1270300	0	3144100	924270	0	0	0	VaGs25158	unknown	1	4	4
776	0	0	150410	0	0	0	0	171790	0	0	0	0	0	0	0	0	0	0	0	0	0	0	0	0	0	0	0	0	0	0	0	0	0	0	0	0	1205100	1895900	0	2908200	0	0	0	0	VaGs33006	40S ribosomal protein S7	2	5	5
777	421910	1615200	3147500	3461900	5080300	4979400	4845000	5255500	5197700	3983900	4882500	8115900	5031200	5534900	5610300	1353000	762840	5611700	5512200	9771500	5750800	4021900	4919700	6539000	826290	3337800	3964700	4919300	1458600	1871200	4517800	1818500	1633500	3344500	4171000	5327000	7795800	7700500	9052300	33092000	10124000	0	0	0	VaGs26523	Thiosulfate/3-mercaptopyruvate sulfurtransferase 1	14	202	41
778	0	0	0	0	0	0	0	0	0	0	0	0	0	0	0	0	0	0	0	0	0	0	0	0	0	0	0	0	0	0	0	0	0	0	0	4718500	808320	1906500	0	9298100	4456200	0	0	0	VaGs12892	spindle pole body-associated protein	2	7	5
779	0	0	0	0	1068100	682070	0	0	0	0	0	0	0	0	0	0	0	0	0	501020	0	0	0	0	0	0	254110	288580	930590	3742300	0	3202800	5329800	2888900	5646300	3937800	3498700	2841800	8576500	20731000	4834300	1635600	0	142400	VaGs06945	Pectinesterase 3	7	37	19
780	2649300	4723000	9091900	8729000	6516300	4430900	6814700	4792900	4458100	2894800	2423800	5529300	2725200	397720	1530300	0	962530	4447500	6511000	23569000	31217000	93166000	95754000	49928000	39669000	42722000	35101000	23741000	20275000	24164000	9437900	7303000	10524000	18512000	17289000	47989000	91280000	192960000	316550000	646150000	104390000	0	0	0	VaGs23673	Mitochondrial outer membrane protein porin 2 (VDAC2)	15	269	40
781	0	0	0	0	0	0	0	0	0	0	0	0	0	0	0	0	0	0	0	0	0	0	0	0	0	0	0	0	0	0	0	0	0	0	0	0	0	1920700	3548300	8213600	772210	0	0	0	VaGs36103	PPR containing protein	5	9	4
782	0	0	0	0	0	0	0	0	0	0	0	0	0	0	0	0	0	0	0	0	0	0	0	0	0	0	0	0	0	0	0	0	0	0	0	0	0	6264500	10008000	23324000	4564900	0	0	0	VaGs27336	50S ribosomal protein L5	9	15	4
783	0	246240	0	0	0	0	0	0	513070	0	0	1910100	449090	0	0	0	0	0	0	0	0	0	0	0	0	0	0	0	0	0	0	0	0	0	0	1937100	4055300	15328000	33186000	70399000	13308000	0	0	0	VaGs31920	Electron transfer flavoprotein subunit beta	6	25	10
784	0	0	0	0	0	0	0	0	0	0	0	0	0	0	0	0	0	0	0	0	0	0	0	0	0	0	0	0	0	0	6878500	2123200	10066000	2940000	4515600	8710900	25653000	59534000	119100000	235750000	60608000	6627200	0	0	VaGs02511	Chloroplastic lipocalin	4	23	12
785	0	0	0	0	0	0	0	0	0	0	0	0	0	0	0	0	0	0	0	0	0	0	0	0	0	0	0	0	0	0	926770	1380800	1387500	1744600	5089100	23668000	55770000	94435000	186090000	428920000	116920000	9188500	0	0	VaGs23157	Probable plastid-lipid-associated protein 13	15	73	12
786	0	0	0	0	0	0	0	0	0	0	0	0	0	0	0	0	0	0	0	0	0	0	0	0	0	0	0	0	0	0	0	0	0	0	0	0	505900	2527500	7009300	15635000	5253900	0	0	0	VaGs31508	RNA-binding protein CP31B	4	16	5
787	229460	1402500	2271600	2043600	3421400	2093600	3563000	2080700	1287800	1144400	1396400	1991000	1212500	1282400	1433400	0	0	699220	327150	1565100	0	485780	0	0	0	0	0	0	0	0	543410	0	0	743190	3452300	4740600	11717000	33737000	40400000	126010000	42951000	0	0	0	VaGs26205	Prostaglandin E synthase 2	13	103	28
788	0	0	0	0	0	0	0	0	0	0	0	0	0	0	0	0	0	0	0	3588100	4682300	0	0	0	0	0	0	0	0	0	0	0	0	0	0	52117000	94705000	164120000	276970000	776530000	257010000	55038000	33910000	1560800	VaGs26822	Glycine-rich RNA-binding protein 3	1	28	11
789	0	0	0	0	0	0	0	0	0	0	0	0	0	501120	0	0	0	0	0	0	0	0	0	0	1580600	2793800	4688100	2394100	0	1535000	1997800	2819400	0	10883000	12687000	24377000	35376000	64925000	112080000	306550000	142350000	3978600	0	0	VaGs22366	unknown	11	72	17
790	0	244700	564070	322290	759990	0	258250	0	0	0	0	0	0	0	0	0	0	0	0	0	0	0	0	0	0	0	508510	1179200	1092300	1823100	3346200	0	4011100	8553400	10435000	15163000	34978000	65562000	99084000	217640000	95166000	1382900	0	0	VaGs28266	Prostaglandin E synthase 2	13	84	20
791	222390	464460	342830	501520	184280	164830	583430	801180	258310	391290	0	395260	846240	0	664190	0	0	1153500	1895800	21776000	38441000	5676300	4107200	8106600	5911800	10741000	15565000	8973300	2527500	0	3966700	3779100	2940000	8099900	8348100	9868200	16108000	26298000	67854000	179660000	75442000	1235700	0	0	VaGs14312	ATP-dependent Clp protease proteolytic subunit 2	9	104	37
792	0	0	0	0	0	0	0	0	0	0	0	0	0	0	0	0	0	0	0	0	0	0	0	0	0	0	0	0	0	0	0	0	0	0	0	0	0	694510	1106700	4782000	1891100	0	0	0	VaGs30118	33 kDa ribonucleoprotein	5	9	4
793	57694	100390	172650	126880	146670	0	0	0	0	0	0	0	0	0	0	0	0	0	0	0	0	0	0	0	0	0	0	0	0	0	0	0	0	0	0	0	0	628580	3960700	12733000	4732000	0	0	0	VaGs33152	Outer envelope pore protein 24A	7	18	9
794	0	195180	0	374640	0	0	0	0	0	0	0	0	0	0	0	0	0	0	0	0	0	0	0	0	0	0	0	0	0	0	0	0	0	0	0	0	0	0	1885300	8823500	3197900	0	0	0	VaGs08633	40S ribosomal protein S13	4	7	5
795	0	0	0	0	0	0	0	0	0	0	0	0	0	0	0	0	0	0	0	0	0	0	0	0	0	0	0	0	0	0	0	0	0	0	0	0	0	0	3669200	24739000	4277100	0	0	0	VaGs02941	Cytochrome b5 isoform A	1	3	3
796	0	0	0	0	0	0	0	0	0	0	0	0	0	0	0	0	0	0	0	0	0	0	0	0	0	0	0	0	0	0	0	0	0	751590	3891300	0	3067400	0	22864000	43908000	10810000	0	0	0	VaGs24053	Persulfide dioxygenase ETHE1 homolog	9	26	6
797	0	0	0	0	0	0	0	0	0	0	0	0	0	0	0	0	0	0	0	0	0	0	0	0	0	0	0	0	0	0	0	0	0	0	0	0	0	0	991720	1857200	637370	0	0	0	VaGs29991	enoyl-CoA hydratase 1	1	3	3
798	0	0	0	0	0	0	0	0	0	0	0	0	0	0	0	0	0	0	0	0	0	0	0	0	0	0	0	0	0	0	0	0	0	0	0	0	0	0	6130800	10104000	4460400	2730100	0	0	VaGs25456	30S ribosomal protein 2	4	9	4
799	0	0	0	0	0	0	0	0	0	0	0	0	0	0	0	0	0	0	0	0	0	0	0	0	0	0	0	0	0	0	0	0	0	0	0	1410600	2129400	0	3640000	6781600	2433000	0	0	0	VaGs36287	40S ribosomal protein S17	3	7	5
800	0	0	0	0	0	0	0	0	0	0	0	0	0	0	0	0	0	0	0	0	0	0	0	0	0	0	0	0	0	0	0	0	0	0	0	488310	807630	0	616630	1774700	536750	0	0	0	VaGs30430	Cysteine proteinase inhibitor 6	3	6	5
801	0	0	0	0	0	0	0	0	0	0	0	0	0	0	0	0	0	0	0	0	0	0	0	0	0	0	0	0	0	0	0	0	420370	1619700	0	4002700	2595300	2097900	8292500	16705000	0	0	0	0	VaGs32731	Cell division protein FtsZ homolog 1	8	22	7
802	0	0	141340	378090	382080	98273	0	184530	0	0	0	0	0	0	0	0	0	0	0	0	0	0	0	446540	371760	301360	0	1027500	1121400	1408500	3723600	618900	3352100	3318100	5283400	24282000	42496000	73935000	147980000	263480000	17114000	0	0	888950	VaGs28964	Protein SCO1 homolog 1	11	77	23
803	0	0	0	0	0	0	0	0	0	0	0	0	0	0	0	0	0	0	0	0	0	0	0	0	0	0	0	0	0	0	0	0	0	0	0	1375100	2318000	2967800	3471000	9535500	0	0	0	0	VaGs05239	5-formyltetrahydrofolate cyclo-ligase	3	7	5
804	0	0	0	0	0	0	0	0	0	0	0	0	0	0	0	0	0	517120	0	1786100	1086400	3066600	1812500	1717100	0	722530	662000	756900	677480	1670100	1795800	1671900	3831000	4825200	3141100	11221000	17976000	15752000	17725000	47853000	4128200	0	0	0	VaGs33343	N-terminal acetyltransferase A, auxiliary subunit	1	40	22
805	0	247170	347200	304250	470310	402690	470780	0	0	0	0	1334300	284730	1843700	446210	4277900	2302100	2024300	2414400	1322900	8433700	8234500	10040000	20114000	6690100	10653000	9181600	31106000	34005000	71111000	105930000	114530000	103320000	137080000	183890000	379600000	464930000	494540000	669720000	1287800000	160520000	0	0	0	VaGs08608	Thylakoid membrane protein slr0575	17	192	36
806	0	0	0	0	0	0	0	0	0	0	0	0	0	0	0	0	0	0	0	0	0	0	0	0	0	0	0	0	0	0	0	0	0	0	2230600	2216000	4298800	6444700	5811100	11902000	3806500	0	0	0	VaGs37602	PsbO	1	141	7
807	217480	259420	792200	820430	354440	1000200	653090	613010	362660	329030	479920	875390	0	1454700	0	0	0	2210800	1647800	4591300	4192200	2679700	6443300	7590300	1820200	7547100	15373000	20406000	18140000	26672000	51993000	45838000	65570000	93667000	111960000	146760000	258140000	446750000	619100000	759760000	183660000	4490700	0	0	VaGs31248	unknown	17	225	38
808	5938600	11066000	19515000	14707000	15224000	9666800	13081000	11262000	8704900	8111900	6403900	6328400	7358800	5358500	5084700	0	0	6434500	9018500	7809400	14296000	28366000	46571000	23095000	12189000	16883000	18543000	15662000	18077000	20794000	35031000	32102000	33146000	48205000	81810000	218640000	373620000	720920000	973740000	1276200000	156220000	6520100	883730	0	VaGs03630	Mitochondrial outer membrane protein porin of 34 kDa (VDAC)	10	205	41
809	0	224600	279980	312010	494490	263940	429050	461970	322050	487390	0	503290	0	628760	0	0	0	858700	0	1008700	1091700	821730	0	0	0	1082200	1094400	1457700	0	1965900	3242300	3482700	4671400	5546300	1338800	13240000	15023000	43714000	43315000	64791000	13409000	0	0	0	VaGs10910	Rhodanese-like domain-containing protein 11	7	60	30
810	0	0	0	0	0	0	0	0	0	0	0	0	0	0	0	0	0	0	0	107910	0	0	0	0	0	0	0	0	0	0	0	0	0	361240	206400	2830800	7419900	13341000	13280000	20734000	974990	0	0	0	VaGs10776	Transaldolase	13	41	9
811	0	0	0	0	0	0	0	0	0	0	0	0	0	0	0	0	0	0	0	0	0	0	0	0	0	0	0	0	0	0	0	0	0	0	0	1060700	9738700	16135000	21233000	35050000	2026600	0	0	0	VaGs29115	Soluble inorganic pyrophosphatase 6	11	28	6
812	0	0	0	0	579490	640090	460870	825010	637270	536700	654900	869690	0	0	0	0	0	0	0	1050700	436540	1329900	0	2460700	1203800	0	393960	0	0	0	0	0	0	0	0	7918400	5362500	11089000	12520000	20714000	3214600	0	0	0	VaGs28294	Hydroxyacylglutathione hydrolase 1	7	43	20
813	0	0	0	0	0	0	0	0	0	0	0	0	0	0	0	0	0	0	0	0	593210	0	0	0	0	0	0	845910	2074000	3039800	897130	961910	0	0	1110300	4218400	4214800	6830200	10362000	11834000	972370	0	0	0	VaGs30786	Ubiquinone biosynthesis O-methyltransferase	6	30	13
814	0	0	0	0	0	0	0	0	0	0	0	0	0	0	0	0	0	0	0	0	0	0	0	0	1267900	0	0	1366800	0	0	0	3545800	0	4072100	2468100	14495000	24501000	16878000	65123000	70653000	18709000	718700	0	0	VaGs03074	Short-chain dehydrogenase TIC 32	8	32	12
815	0	0	0	0	0	0	0	0	0	0	0	0	0	0	0	0	0	0	0	0	0	0	0	0	0	0	0	0	0	0	0	0	0	0	0	2680600	2544100	0	8555700	10107000	4497800	1093300	0	0	VaGs36787	Haloacid dehalogenase-like hydrolase domain-containing protein	6	15	6
816	0	0	0	0	0	0	0	0	0	0	0	0	0	0	0	0	0	0	0	0	0	0	0	0	0	0	0	0	0	846510	461600	0	0	0	112370	2184500	1923100	5248000	19252000	22535000	11283000	638290	170560	0	VaGs28864	PsbP domain-containing protein 7	7	27	11
817	0	0	0	0	0	0	0	0	0	0	0	0	0	0	0	0	0	0	0	0	0	0	0	0	0	0	0	0	0	0	0	0	0	0	7259800	11636000	12080000	38798000	46232000	79451000	44885000	10096000	0	0	VaGs37449	30S ribosomal protein S20	3	21	8
818	0	0	0	0	0	0	0	0	0	0	0	0	0	0	0	0	0	0	0	0	0	0	0	0	0	0	0	0	0	0	0	0	0	0	1045500	2484600	12843000	38068000	53231000	73265000	28580000	3430400	1376100	0	VaGs37712	unknown	3	18	9
819	0	0	0	0	0	0	0	0	0	0	0	0	0	0	0	0	0	0	0	0	0	0	0	0	0	0	0	0	0	0	0	0	0	0	0	0	1283600	4034400	5260900	4587000	2490100	452840	0	0	VaGs35141	50S ribosomal protein L24	2	9	6
820	191870	244230	368990	381470	0	325010	487990	612570	659010	657000	685580	758290	629540	743200	718270	0	998180	874470	0	0	0	1161800	0	2951800	0	0	2221400	0	0	1493000	0	1624100	0	1584400	4410500	3025600	14053000	21707000	37582000	33588000	18967000	3371600	0	0	VaGs22534	Proline synthase co-transcribed bacterial homolog protein	4	42	30
821	0	1153200	1107400	2271600	3249500	2611500	1315300	1744200	1421300	1094300	0	0	1281300	0	0	0	0	0	0	2375500	0	3412600	0	2651900	2497600	0	3198400	3232100	3813700	2656000	16041000	15451000	10259000	30750000	42008000	69909000	155940000	249160000	572440000	449760000	176260000	206330000	95168000	18984000	VaGs38010	unknown	6	80	32
822	0	0	0	0	0	0	0	0	0	0	0	0	0	0	0	0	0	0	0	0	0	0	0	0	0	0	0	0	0	0	0	0	0	0	3808100	13382000	3343100	14184000	52551000	42794000	10747000	0	0	0	VaGs21134	Lactoylglutathione lyase	10	30	7
823	0	0	0	0	0	0	0	0	0	0	0	0	0	0	0	0	0	0	0	0	0	0	0	0	0	0	0	0	0	0	0	0	0	0	0	325450	0	1195400	3808400	2326600	0	0	0	0	VaGs21390	lipoate-protein ligase A	4	7	4
824	0	0	0	0	0	0	0	0	0	0	0	0	0	0	0	0	0	0	0	0	0	0	0	0	0	0	0	0	86391	0	0	0	0	0	0	0	0	0	2046200	1696600	0	0	0	0	VaGs06777	Peptidyl-prolyl cis-trans isomerase FKBP62	2	3	3
825	0	0	0	0	0	0	0	0	0	0	0	0	0	0	0	0	0	0	0	0	0	0	0	0	0	0	0	0	0	0	0	0	0	0	0	0	619500	0	5329600	4434300	0	0	0	0	VaGs23223	Glutathione S-transferase T2	2	4	3
826	0	0	0	0	0	0	0	0	0	0	0	0	0	0	0	0	0	0	0	0	0	0	0	0	0	0	0	0	0	0	144860	375560	0	0	633690	540780	815700	1127100	7541000	6597600	0	0	0	0	VaGs03331	Stress-related protein	4	12	8
827	0	0	0	0	0	0	0	0	0	0	0	0	0	0	0	0	0	0	0	0	0	0	0	0	148610	0	0	0	0	0	0	583820	1652200	1569600	4937200	5946400	10469000	22300000	115230000	111740000	9428500	0	0	0	VaGs26053	2-methylene-furan-3-one reductase	19	72	11
828	0	273580	550770	279330	0	0	544340	732410	730520	556620	0	517230	0	0	0	0	0	0	0	0	0	420050	0	0	0	0	0	0	0	0	0	3442400	4753500	5383200	0	0	5540300	9967500	33134000	44250000	4537600	0	0	0	VaGs28019	Peroxisomal membrane protein 11C	4	23	17
829	0	0	0	0	0	0	0	0	0	0	0	0	0	0	0	0	0	0	0	0	0	0	0	0	0	0	0	0	0	0	0	0	0	0	0	0	1313600	54998000	151330000	208830000	39036000	0	0	0	VaGs27004	Lactoylglutathione lyase	10	36	5
830	0	0	0	0	0	0	0	0	0	0	0	0	0	0	0	0	0	0	0	0	0	0	0	0	0	0	0	0	0	0	0	0	0	0	0	0	0	1248800	3981000	4808400	0	0	0	0	VaGs34239	30S ribosomal protein S18	3	6	3
831	0	0	0	0	0	0	0	0	0	0	0	0	0	0	0	0	0	0	0	0	0	0	0	0	0	0	0	0	0	0	0	0	0	0	0	0	0	0	5172200	5611500	0	0	0	0	VaGs23063	not identified	1	2	2
832	0	0	0	0	0	0	0	0	0	0	0	0	0	0	0	0	0	0	0	0	0	0	0	0	0	0	0	0	0	0	0	0	0	0	0	0	0	0	2022200	2454800	0	0	0	0	VaGs34192	(+)-neomenthol dehydrogenase-like isoform X1	1	4	2
833	0	0	0	0	0	0	0	0	0	0	0	0	0	0	0	0	0	0	0	0	0	0	0	0	0	0	0	0	0	0	0	0	0	0	0	0	0	0	9415800	14501000	0	0	0	0	VaGs20975	Glutathione S-transferase	1	7	2
834	0	0	0	0	0	0	0	0	0	0	0	0	0	0	0	0	0	0	0	0	0	0	0	0	0	0	0	0	0	0	0	0	0	0	0	0	0	0	19300000	29938000	0	0	0	0	VaGs34626	Allene oxide cyclase	6	10	2
835	0	0	0	0	0	0	0	0	0	0	0	0	0	0	0	0	0	0	0	0	0	0	0	0	0	0	0	0	0	0	0	0	0	0	0	0	0	0	1535000	2539100	0	0	0	0	VaGs32939	(+)-neomenthol dehydrogenase	1	4	2
836	0	0	0	0	0	104160	0	231060	0	0	0	0	0	0	0	0	0	0	0	0	0	0	0	0	0	0	0	0	0	0	0	0	0	0	0	0	0	0	527830	896510	0	0	0	0	VaGs21690	Protein Iojap-related	2	6	4
837	0	0	0	0	0	0	0	0	0	0	0	0	0	0	0	0	0	0	0	0	0	0	0	0	0	0	0	0	0	0	0	0	1417300	0	0	0	0	0	2181200	3667000	0	0	0	0	VaGs30465	LHC like protein 3	1	100	3
838	120570	905620	1201700	1226700	1548000	2763700	3272100	1628300	1271700	1296100	323860	987180	955600	2005000	0	972870	0	860810	2365200	5006000	6632400	12067000	11749000	18549000	23281000	57955000	70795000	63054000	40377000	66743000	85189000	97026000	98148000	24165000	15190000	30308000	59485000	110860000	294980000	493650000	65721000	0	0	0	UER43481.1	SDH2-2	19	260	39
839	1202600	2111300	2868400	2727200	2097900	2851900	4750400	3809500	4714200	3708400	5039600	6452900	4245300	5237500	3784100	1082800	2105600	3102100	4551900	6245000	7433100	6146500	5785700	8126300	5401600	2498100	4895300	6726300	4251400	6805300	8563400	5247600	5292700	2923000	6413700	8815200	6303700	11617000	15039000	21056000	5023300	0	0	0	VaGs29799	NTF2-like domain containing protein	7	129	41
840	0	1926500	4148000	619670	729350	2880100	3246200	5466200	0	6232900	1070800	8085900	7831200	1134400	0	0	0	4310500	17844000	35438000	26236000	16785000	9296600	4950600	2746500	3136400	1925500	1910600	1400100	2136400	0	0	0	4752800	0	12611000	0	28740000	33836000	51398000	27555000	5333400	0	1544300	VaGs35253	Histone H2B.1	3	55	33
841	2902700	2486500	4053200	3708100	5337000	3250000	4714200	5605500	5675500	5918100	5742300	6669100	5796200	6409900	6157400	5454300	2797000	7868400	12804000	18486000	11786000	7164800	6889800	3561600	2373000	2115600	0	2582200	0	0	2800000	2461500	2478600	3788400	4764900	6750100	10910000	19221000	25414000	43601000	23500000	15017000	5125800	0	VaGs37638	histone H2A.3	1	45	40
842	0	0	0	0	0	0	0	0	0	0	0	0	0	0	0	0	0	0	0	0	0	0	0	0	0	0	291390	540530	0	0	326180	769440	0	1648400	3072700	1833300	1226900	0	2688000	4228900	0	0	0	0	VaGs25146	ATP-dependent Clp protease proteolytic subunit-related protein 3	3	19	10
843	0	0	0	0	0	0	0	0	0	0	0	0	0	0	0	0	0	0	0	0	0	0	0	0	0	0	0	0	0	0	0	0	0	0	0	0	1306200	0	577240	1251500	0	0	0	0	VaGs31282	Protein DCL	2	3	3
844	0	0	0	0	0	0	0	0	0	0	0	0	0	0	0	0	0	0	0	0	0	0	0	0	0	0	0	0	0	0	0	0	0	0	0	0	11663000	0	0	7429300	5345400	0	0	0	VaGs25691	Rac-like GTP-binding protein 5	2	4	3
845	0	0	0	0	0	0	0	0	0	0	0	0	0	0	0	0	0	0	0	0	0	704740	1701700	1991200	0	1932200	9160700	11722000	11161000	13005000	45692000	64696000	192000000	66281000	49323000	81331000	105770000	99179000	56887000	138060000	39537000	10503000	0	0	VaGs30466	LHC like protein 3	1	111	20
846	0	0	0	0	0	0	0	0	0	0	0	0	0	0	0	0	0	0	0	0	0	0	0	0	0	0	0	0	0	0	2536900	40603000	98100000	89360000	10265000	14835000	38515000	48958000	112590000	111850000	1908700	0	0	0	VaGs29480	Adenylate kinase 4	16	98	11
847	0	0	0	0	0	0	0	0	0	0	0	0	0	0	0	0	0	0	0	0	0	0	0	0	0	995790	590220	978050	5046100	1395600	21859000	34860000	20291000	0	0	2131100	6419600	15809000	27051000	29974000	699010	0	0	0	VaGs21534	Protein LOW PSII ACCUMULATION 1	10	44	14
848	2803600	5178000	5993600	7564300	8735800	6064900	11738000	11120000	13671000	10890000	11532000	15514000	9800200	9086000	11379000	4241300	3296700	11824000	15393000	19069000	16416000	20823000	13343000	11926000	4491300	13120000	14450000	14549000	13438000	18961000	25512000	19258000	16166000	12792000	16695000	7515400	12268000	21524000	37487000	14949000	5682500	0	0	0	VaGs07347	Hydroxymethylglutaryl-CoA lyase	13	354	41
849	378250	1664000	3385800	2723600	4343700	3146700	4014600	5798100	5617000	4382600	6275000	8699100	6496400	8107000	4856100	2128800	0	2210400	7395300	7754100	7748100	5948200	7120400	8322600	5718500	9380200	9145300	13428000	7874900	9345400	12372000	8978800	5610200	7535400	10452000	15024000	12412000	25682000	20006000	13485000	0	0	0	0	VaGs28902	Magnesium protoporphyrin IX methyltransferase	2	254	39
850	0	0	0	0	0	0	0	0	0	0	0	0	0	0	0	0	0	0	0	0	0	0	0	0	0	0	0	0	0	0	821720	346680	0	0	0	0	0	1272600	1106400	0	0	0	0	0	VaGs28787	Ornithine carbamoyltransferase	3	6	4
851	0	0	0	0	0	0	0	0	0	0	0	0	0	0	0	0	0	0	0	0	0	0	272770	0	0	0	0	0	0	0	2425900	3697100	0	0	0	0	871120	2004700	2777400	0	0	0	0	0	VaGs16873	N-acetyl-gamma-glutamyl-phosphate reductase	4	13	6
852	0	564410	736340	796850	1085800	809390	1281000	726740	620110	1245700	647320	637410	557820	0	0	0	0	0	0	0	0	0	0	0	0	0	547190	646780	0	0	970430	949740	0	0	0	3177700	0	6511000	4086200	0	0	0	0	0	VaGs25608	60S ribosomal protein L18-2	2	28	19
853	141930	487470	1031300	534220	447430	845280	1088300	937910	1321500	347740	237160	493910	0	0	0	0	0	0	0	0	0	0	0	0	0	0	0	0	0	0	0	0	0	0	149500	0	0	2046300	2298500	0	0	0	0	0	VaGs29761	50S ribosomal protein L15	8	48	15
854	0	0	0	0	0	0	0	0	0	0	0	0	0	0	0	0	0	0	0	0	0	0	0	0	0	0	0	750940	0	0	0	0	0	0	0	0	0	0	915180	0	0	0	0	0	VaGs33548	Plasma membrane ATPase	2	33	2
855	0	217200	302500	206070	312500	0	0	0	0	0	0	0	0	0	0	0	0	0	0	0	0	0	0	0	0	0	0	0	0	0	0	0	0	0	0	0	0	598800	1298200	580620	0	0	0	0	VaGs33817	39S ribosomal protein L28	4	11	7
856	0	0	0	0	0	0	0	0	0	0	0	0	0	0	0	0	0	0	0	0	0	0	0	0	0	0	0	0	0	0	0	0	0	0	0	0	2346500	4003200	10522000	1187000	0	0	0	0	VaGs22203	Monodehydroascorbate reductase 1	1	76	4
857	0	0	0	0	0	0	0	0	0	0	0	0	0	0	0	0	0	0	0	0	0	0	0	0	0	0	0	0	0	0	0	0	0	0	0	0	402530	961070	2275300	0	0	0	0	0	VaGs08942	Porphobilinogen deaminase	2	4	3
858	0	0	0	0	0	0	0	0	0	0	0	0	0	0	0	0	0	0	0	0	0	0	0	0	0	0	0	0	0	0	0	0	0	0	0	0	456920	1832800	4508900	0	0	0	0	0	VaGs31324	Metallo-beta-lactamase	4	7	3
859	0	0	0	0	0	0	0	0	0	0	0	0	0	0	0	0	0	0	0	0	0	0	0	0	0	0	0	0	0	0	0	0	0	0	0	0	0	8369300	19082000	0	0	0	0	0	VaGs20522	Putative lactoylglutathione lyase	5	9	2
860	0	0	0	0	0	0	0	0	0	0	0	0	0	0	0	0	0	0	0	0	0	0	0	0	0	0	0	0	0	0	0	0	0	0	0	0	0	446540	828280	0	0	0	0	0	VaGs24165	Peroxisomal and mitochondrial division factor 2	3	4	2
861	0	0	237050	0	0	0	0	0	0	0	0	0	0	0	0	0	0	0	0	0	0	0	0	0	0	0	0	0	0	0	0	0	0	0	0	0	0	500010	1572000	0	0	0	0	0	VaGs20863	annexin	2	4	3
862	0	0	0	0	0	0	0	0	0	0	0	0	0	0	0	0	0	0	0	0	0	0	0	0	0	0	0	0	0	0	0	0	0	0	0	0	104660	144550	2093700	195930	0	0	0	0	VaGs29742	Protein GrpE	2	211	4
863	0	0	0	0	0	0	0	0	0	0	0	0	0	0	0	0	0	0	0	0	0	0	0	0	0	0	0	0	0	0	0	0	0	0	0	0	0	0	4514700	0	0	0	0	0	VaGs38551	Sec-independent protein translocase protein TATA	2	3	1
864	0	0	0	0	0	0	0	0	0	0	0	0	0	0	0	0	0	0	0	0	0	0	0	0	0	0	0	0	0	0	0	0	0	0	0	0	0	0	708190	0	0	0	0	0	VaGs21749	Divinyl chlorophyllide a 8-vinyl-reductase	1	24	1
865	0	0	0	0	0	0	0	0	0	0	0	0	0	0	0	0	0	0	0	0	0	0	0	0	0	0	0	0	0	0	0	0	0	0	0	0	0	0	407220	0	0	0	0	0	VaGs07328	inactive shikimate kinase like 2	2	3	1
866	0	0	0	0	0	0	0	0	0	0	0	0	0	0	0	0	0	0	0	0	0	0	0	0	0	0	0	0	0	0	0	0	0	0	0	0	0	0	1959100	0	0	0	0	0	VaGs20278	ATP-dependent Clp protease proteolytic subunit 3	1	1	1
867	0	0	0	0	0	0	0	0	0	0	0	0	0	0	0	0	0	0	0	0	0	0	0	0	0	0	0	0	0	0	0	0	0	0	0	0	0	0	5921800	0	0	0	0	0	VaGs33915	UDP-glucose flavonoid 3-O-glucosyltransferase 6	4	4	1
868	0	0	0	0	0	0	0	0	0	0	0	0	0	0	0	0	0	0	0	0	0	0	0	0	0	0	0	0	0	0	0	0	0	0	0	0	0	0	704500	0	0	0	0	0	VaGs27985	Protein FATTY ACID EXPORT 2	1	1	1
869	0	0	0	0	0	0	0	0	0	0	0	0	0	0	0	0	0	0	0	0	0	0	0	0	0	0	0	0	0	0	0	0	0	0	0	0	0	0	84554	0	0	0	0	0	VaGs37492	acyl-coenzyme A thioesterase 13	1	1	1
870	0	276460	0	0	0	0	0	0	0	0	0	0	0	0	0	0	0	0	0	0	0	0	0	0	0	0	0	0	0	0	0	0	0	0	0	0	0	0	5791800	0	0	0	0	0	VaGs21564	60S ribosomal protein L10a	2	3	2
871	0	0	0	0	0	0	295600	0	0	0	0	0	0	0	0	0	0	0	0	0	0	0	0	0	0	0	0	0	0	0	0	0	0	0	3160400	2224100	0	0	14088000	0	0	0	0	0	VaGs24910	Calreticulin	6	24	4
872	0	0	0	0	0	0	0	0	0	0	0	0	0	0	0	0	0	0	0	0	0	0	0	0	0	0	0	0	0	0	0	0	0	0	0	2052800	1219300	0	4030000	0	0	0	0	0	VaGs25209	Succinate--CoA ligase [ADP-forming] subunit alpha-2	2	160	3
873	0	0	0	0	0	0	0	0	0	0	0	0	0	0	0	0	0	0	0	0	0	0	0	0	0	0	0	0	0	0	0	0	0	0	0	1129100	181090	854220	1510000	350030	0	0	0	0	VaGs27063	Protein GrpE	5	10	5
874	0	0	0	0	0	0	0	0	0	0	0	0	0	0	0	0	0	0	0	0	0	0	0	0	0	0	0	0	0	0	0	0	0	0	0	553610	0	622650	880940	0	0	0	0	0	VaGs26560	Indole-3-glycerol phosphate synthase	4	4	3
875	0	0	0	0	0	0	0	0	0	0	0	0	0	0	0	0	0	0	0	0	0	0	0	0	0	0	0	0	0	0	0	0	0	0	0	0	0	813060	461730	591650	532580	0	0	0	VaGs22419	Non-functional NADPH-dependent codeinone reductase 2	3	5	4
876	0	0	0	0	0	0	0	0	0	0	0	0	419850	0	0	0	0	0	0	0	1338100	0	0	0	0	0	874810	0	0	0	1862200	0	0	0	0	0	2355300	12687000	3575300	8969400	0	0	0	0	VaGs36207	60S ribosomal protein L26-1	5	17	8
877	0	0	0	0	0	0	0	0	0	0	0	0	0	0	0	0	0	0	0	0	0	0	0	0	0	0	0	232400	0	0	0	421850	0	568750	0	751010	0	2593200	1593200	3115500	0	0	0	0	VaGs34507	N-terminal acetyltransferase A, auxiliary subunit	2	45	7
878	15913000	28736000	40772000	53110000	66360000	56166000	70950000	75075000	69334000	65465000	61369000	82934000	54984000	51899000	48909000	25649000	29165000	43212000	62560000	93098000	61135000	74394000	69293000	83640000	50152000	89110000	80161000	103510000	66131000	103050000	123280000	78983000	131980000	132790000	65916000	91453000	169600000	238920000	344910000	348410000	27737000	0	0	808950	VaGs12320	L-ascorbate peroxidase 3	20	499	42
879	0	256110	647590	1378500	2351500	2075600	1651700	2992700	3210700	2734000	1540800	3777300	3120500	1587000	728590	0	0	2076000	1104500	3452800	2564000	944040	1929500	3511600	1093100	2145000	2950400	5854300	8861400	6669100	8284200	2055500	2324600	3414500	6189700	16569000	27393000	37311000	65686000	33667000	0	0	0	0	VaGs25377	Elongation factor Ts	13	151	37
880	0	0	0	0	0	0	0	0	0	0	0	0	0	0	0	0	0	0	0	0	0	0	0	0	0	0	0	0	0	0	0	0	0	0	0	1851600	8467800	11356000	18006000	8371900	0	0	0	0	VaGs00164	S-adenosylmethionine carrier 1	5	14	5
881	0	0	0	0	0	0	0	0	0	0	0	0	0	0	0	0	0	0	0	0	0	0	0	0	0	0	0	0	0	0	0	0	0	0	916600	1952500	13181000	18648000	37776000	20751000	911510	497890	0	0	VaGs30841	50S ribosomal protein L4	7	21	8
882	0	0	0	0	0	0	0	0	0	0	0	0	0	0	0	0	0	0	0	267520	0	0	0	0	0	0	0	0	0	0	236660	0	0	731520	1566500	2022800	2851100	6033900	13006000	6266000	0	0	0	0	VaGs10968	Carboxyl-terminal-processing peptidase 2	13	43	9
883	0	0	0	0	0	0	0	0	0	0	0	0	0	966820	0	0	0	0	486900	2865700	1600100	0	1101900	3325800	0	0	4143100	5512100	5897500	10011000	28318000	29735000	28784000	29513000	47102000	79915000	107840000	159220000	280720000	216960000	8706800	4686400	0	0	VaGs25115	Protease Do-like 5	16	141	22
884	0	135180	205200	228880	301440	232200	286430	595240	774870	0	914750	2255000	1171800	303870	1139600	0	0	2471000	416810	5506800	4871100	8330000	6992000	11038000	2644700	4178900	7435000	7896100	3895100	7314200	14528000	16125000	16123000	35587000	63603000	89962000	160070000	266180000	473600000	365800000	6591100	822690	372510	279600	VaGs29744	Protein GrpE	2	216	40
885	0	0	0	0	0	0	0	0	0	0	0	0	0	0	653740	0	0	0	0	1336400	0	0	342210	565580	0	0	0	581120	899740	661240	5515100	8284400	6292100	22748000	53802000	96505000	125140000	284720000	439240000	285950000	11154000	3764600	5363500	182670	VaGs24252	Peptidyl-prolyl cis-trans isomerase CYP37	19	128	21
886	8994700	18606000	21455000	26649000	27045000	19084000	19793000	16550000	14113000	10151000	12734000	15875000	9012400	8953100	7125100	3052000	0	11152000	19724000	34102000	38965000	79003000	124790000	88798000	68194000	77686000	77552000	65933000	66597000	73073000	91295000	82293000	42740000	117740000	183030000	398010000	769080000	1362400000	1658200000	1317600000	51407000	5962800	3450200	578810	VaGs35257	Mitochondrial outer membrane protein porin of 36 kDa (VDAC)	13	342	43
887	0	0	0	0	0	0	0	0	0	0	0	0	0	0	0	0	0	0	0	0	0	0	0	0	0	0	0	0	0	0	0	0	0	3406700	13172000	43220000	89610000	157040000	205330000	151700000	1185400	0	0	0	VaGs25729	Heme-binding-like protein	18	75	8
888	0	0	0	0	0	0	0	0	0	0	0	0	0	0	531900	743830	0	0	0	462400	516170	0	0	528460	0	0	0	355740	0	743930	2653000	2992300	5237100	1827500	9730500	39158000	57415000	103590000	120830000	100800000	3367300	0	0	1975500	VaGs28891	Ycf3-interacting protein 1	14	72	19
889	0	0	0	0	0	0	0	0	0	0	0	0	0	0	0	0	0	0	0	0	0	0	0	0	0	0	0	0	0	0	0	0	0	0	0	0	427000	3132900	5020000	3593100	973870	0	0	0	VaGs23329	Ferredoxin-thioredoxin reductase	3	13	5
890	0	0	0	0	0	0	0	0	0	0	0	0	0	0	0	0	0	0	0	0	0	0	0	0	0	0	0	0	0	0	0	0	0	0	0	0	0	1005000	1114200	1330600	0	0	0	0	VaGs28008	DNA (cytosine-5)-methyltransferase CMT2-like	1	3	3
891	0	0	0	0	0	0	229430	0	0	0	0	0	0	0	0	0	0	0	0	0	550640	0	0	0	0	0	0	0	0	0	1361200	1549200	0	1210300	3640600	1107600	3406000	18742000	22259000	19564000	1280600	0	0	0	VaGs18501	Peroxisomal 2,4-dienoyl-CoA reductase	4	18	12
892	0	0	0	0	0	0	0	0	0	0	0	0	0	0	0	0	0	0	0	0	0	0	0	0	0	0	0	0	0	0	0	0	0	0	0	0	504570	1511400	1704500	1479200	0	0	0	0	VaGs30874	unknown	3	7	4
893	2384600	5524500	9405000	8579400	9543800	9193600	9981000	9085700	5839600	4903900	13704000	10859000	7194200	9502800	6168400	4450100	1074600	7503800	14676000	24592000	14700000	19382000	15984000	22777000	24375000	27091000	18576000	26381000	30644000	43268000	50766000	25757000	32561000	15102000	22644000	50673000	168760000	341240000	569440000	446110000	1702700	1892700	2610900	0	VaGs26501	Mitochondrial carnitine/acylcarnitine carrier-like protein	18	308	43
894	686490	5346700	8261100	7046400	7990300	5959100	4570800	4737600	3828200	2950200	2621800	4418100	3171300	2571100	3443700	0	1444800	5919600	13030000	24184000	29472000	42864000	70273000	39480000	31267000	21758000	24995000	13971000	11151000	14546000	15969000	15121000	14754000	19792000	26904000	37832000	125130000	308870000	547200000	550650000	8315000	0	0	0	VaGs00338	Mitochondrial outer membrane protein porin of 36 kDa (VDAC)	11	217	40
895	0	0	0	0	0	0	0	0	0	0	0	0	0	0	0	0	0	0	0	0	0	0	0	0	0	0	0	0	0	0	0	0	0	0	0	2368800	11593000	31121000	47083000	55560000	0	0	0	0	VaGs22597	TIM22-like	8	28	5
896	0	364640	364470	243090	316740	305370	400510	593810	658410	671800	0	0	815450	751670	633340	0	0	0	1024800	0	1040300	0	0	0	0	0	917530	0	0	0	1541800	0	0	0	0	0	3613900	5433100	8498900	9356200	0	0	0	0	VaGs19225	Protein phosphatase 2C 57	3	27	20
897	0	0	0	0	0	0	0	0	0	0	0	0	0	0	0	0	0	0	0	0	0	0	0	0	0	0	0	0	0	0	0	0	0	0	0	0	2122300	2503700	2818400	3612600	0	0	0	0	VaGs12888	unknown	1	7	4
898	0	0	0	0	0	0	0	0	0	0	0	0	0	0	0	0	0	0	0	0	0	0	0	0	0	0	0	0	0	0	0	0	0	0	0	0	3480300	4232500	4274800	3758600	0	0	0	0	VaGs00806	30S ribosomal protein S21	1	4	4
899	0	0	0	0	0	205800	395640	344590	258090	0	0	594620	0	410440	0	0	0	0	0	0	0	0	0	0	0	0	991800	1829400	0	933830	2760600	1652800	1458600	2366400	0	1886000	7761900	13703000	12483000	6363200	1020100	0	0	0	VaGs33968	Rhodanese-like domain-containing protein 4A	4	31	19
900	0	0	0	0	0	0	0	0	0	0	0	350340	0	548980	543390	0	0	0	675990	763370	713180	0	0	707910	0	0	0	764470	663670	0	0	974990	1033000	3506800	3451800	5908000	9925700	11651000	12735000	4168300	0	0	0	899490	VaGs21115	Flagellar radial spoke protein 5	5	66	19
901	0	0	0	0	0	0	0	0	0	0	0	0	0	0	0	0	0	0	0	0	0	0	0	0	0	0	0	0	0	0	967690	2452200	1398600	5505900	5438200	13792000	20376000	26712000	31733000	13533000	0	0	0	0	VaGs21169	unknown	4	27	10
902	0	167470	387340	380620	521780	147410	447130	443050	974890	2042000	2597300	4290300	8989000	17259000	57825000	18277000	0	3653900	7711200	13712000	4664500	1105600	1938800	1213100	2061100	3992400	8124900	12231000	7540400	11896000	19280000	20705000	20730000	27695000	34548000	82597000	135990000	193750000	250850000	108480000	0	0	0	0	VaGs21367	Probable plastid-lipid-associated protein 12	22	318	38
903	0	0	0	0	0	0	0	0	0	0	0	0	0	0	0	0	0	0	0	0	0	0	747800	0	0	0	0	0	0	516160	2490100	841530	2572100	12077000	23888000	60218000	122340000	201590000	225070000	95156000	715520	0	845030	591300	VaGs07455	protein MET1	24	116	15
904	0	0	140680	126950	284790	135750	152420	182460	187150	258160	0	679180	223100	0	0	0	0	0	487710	635510	0	0	814790	0	393930	571890	672310	542270	558310	798270	1149500	0	0	1365000	2815300	8025100	9820000	19933000	17259000	9379300	0	0	0	0	VaGs21114	Flagellar radial spoke protein 5	5	62	27
905	0	0	0	0	0	0	0	0	0	0	0	956640	1684400	4452900	9237700	862640	0	849170	3382800	6144200	12828000	5017700	14158000	18135000	4776800	12978000	27541000	26209000	4806900	5034900	9621500	18090000	17128000	34519000	56579000	138920000	239070000	385920000	341970000	230260000	7899800	0	0	0	VaGs01637	PS II stability/assembly factor HCF136	24	347	29
906	0	0	0	0	0	0	0	0	0	0	0	0	0	0	0	0	0	0	0	0	0	0	0	0	0	0	0	0	0	0	0	0	0	190850	0	1311900	2697100	4030100	4074100	2783800	0	0	0	0	VaGs20537	unknown	5	13	6
907	0	0	0	0	0	0	0	0	0	0	0	0	0	0	0	0	0	0	0	0	0	0	0	0	0	0	0	0	0	0	0	0	0	0	0	3420800	6574800	7621200	9422500	7700000	0	0	0	0	VaGs36872	Mitochondrial 28S Ribosomal protein	5	16	5
908	0	0	0	0	0	0	0	0	0	0	0	0	0	0	0	0	0	0	0	0	0	0	0	0	0	0	0	0	0	0	0	0	0	0	0	3921500	5913300	8396500	8248200	7800500	0	0	0	0	VaGs25182	D-glycerate 3-kinase	2	9	5
909	0	0	0	0	0	0	0	0	0	0	0	0	0	0	0	0	0	0	0	0	0	0	0	0	0	0	0	237480	0	393850	651600	732070	0	0	0	2955800	4646300	7089200	4387200	5409400	0	0	0	0	VaGs09175	Probable phytol kinase 1	2	11	9
910	0	0	0	0	0	0	0	0	0	0	0	0	0	0	0	0	0	0	0	0	0	0	0	0	0	0	0	0	0	0	0	0	3501900	3712500	5437100	11139000	17147000	18603000	15636000	13450000	4949400	0	0	0	VaGs23131	Protein LOW PSII ACCUMULATION 2	1	9	9
911	0	156290	0	276670	109680	0	1539800	400490	447290	0	931620	965660	1612700	816070	885570	0	0	3106400	1582500	9174200	8787700	7685000	7429300	5905900	1157000	4631300	2861400	7021000	14970000	6247500	16048000	14235000	8462200	28438000	41502000	69737000	127450000	121590000	93949000	84096000	11399000	655980	0	0	VaGs13367	PGR5-like protein 1A	10	128	36
912	0	0	0	0	0	0	0	0	0	0	0	0	0	0	0	0	0	0	0	0	0	0	0	0	0	0	413540	1083900	0	251110	0	0	1514800	5200800	3473000	10700000	16814000	10237000	10263000	10415000	722250	0	0	0	VaGs34961	Probable plastid-lipid-associated protein 11	7	32	12
913	2057600	3948700	8250300	5709600	9492600	9555300	12180000	13370000	15258000	14109000	14537000	15116000	5538300	13852000	6689000	4585400	0	18893000	19782000	22642000	26005000	30800000	15008000	23282000	27051000	14543000	10508000	13927000	6549300	18621000	43399000	44069000	56734000	76004000	35215000	113340000	173100000	191300000	175840000	178680000	141350000	22389000	10603000	1771300	VaGs16197	unknown	4	150	43
914	144520	0	708100	1206900	1492500	921590	1816500	1520900	1268500	909950	1357400	1174300	1388400	1184900	0	0	0	1194600	0	833500	831540	0	1011400	979050	0	599800	0	683680	2121200	0	2588900	2888000	1634100	4424800	5160400	10717000	18119000	16972000	14141000	16795000	15113000	6972400	0	0	VaGs14298	FLUCTUATING-LIGHT- ACCLIMATION PROTEIN1	5	69	33
915	2570200	8655100	10548000	14456000	17983000	38536000	49839000	302990000	463240000	723880000	977680000	988320000	739320000	217700000	419460000	524490000	297220000	93659000	92668000	293170000	671470000	477180000	208690000	103820000	85649000	106080000	178940000	251520000	310340000	436600000	721730000	996100000	1538300000	3552600000	4781000000	8902000000	10197000000	11891000000	11962000000	15425000000	9667700000	4523700000	573700000	28270000	VaGs37605	PsbO	22	708	44
916	0	0	0	0	0	0	0	0	0	0	0	0	0	0	1758200	0	0	0	0	0	0	7052900	5443700	0	0	0	0	2151600	2922900	2850000	4014000	8325300	5758000	16331000	92839000	526750000	777550000	619320000	557180000	878140000	335820000	71391000	9304100	5768400	VaGs33076	Superoxide dismutase [Cu-Zn]	8	73	20
917	0	0	0	0	0	0	0	0	0	0	0	0	0	0	0	0	0	0	0	0	0	0	0	0	0	0	0	0	789500	0	0	0	0	0	3895800	4056200	10197000	13119000	7481800	15285000	2375600	0	0	0	VaGs27565	transmembrane protein	3	12	8
918	0	0	0	0	0	0	0	0	0	0	0	0	0	0	0	0	0	0	0	0	0	0	0	0	0	0	0	0	0	0	0	0	0	0	0	0	12877000	6814500	7816000	10708000	3757000	0	0	0	VaGs37609	Peptidyl-prolyl cis-trans isomerase FKBP15-1	3	10	5
919	0	0	0	0	0	0	0	0	0	0	0	0	0	0	0	0	1573400	0	0	0	0	0	0	0	0	0	0	0	0	0	0	0	0	0	0	0	12854000	8303000	9358700	7409200	4623900	2945400	0	1908600	VaGs22870	Thioredoxin F-type	1	11	8
920	0	0	0	0	0	0	0	0	0	0	0	0	0	0	0	0	0	0	0	992690	1953000	1864900	556530	13356000	0	0	0	0	0	0	0	0	0	0	0	1767100	6263000	14355000	14679000	2633900	0	0	0	0	VaGs22900	Haloalkane dehalogenase	10	32	10
921	0	0	0	0	0	0	0	0	0	0	0	0	0	0	0	0	0	0	0	0	0	0	0	0	0	0	0	0	0	0	0	0	0	0	0	0	0	999550	1364200	0	0	0	0	699010	VaGs33615	Glutaredoxin-C5	1	4	3
922	0	0	0	0	0	0	0	0	0	0	0	0	0	0	0	0	0	0	0	0	0	0	0	0	0	0	0	0	0	0	0	0	0	0	0	511890	0	5630800	4371200	1654600	0	0	0	0	VaGs23218	NADH-cytochrome b5 reductase 1	3	7	4
923	0	285750	339930	313820	0	0	0	0	339960	0	0	0	0	0	0	0	0	0	0	517520	0	0	783010	829590	0	0	0	0	1576100	2487800	582640	2557700	1924000	3530600	8556200	11912000	21357000	61608000	52832000	12636000	0	0	0	0	VaGs26886	Methyltransferase type	11	59	19
924	0	0	0	0	0	0	0	0	0	0	0	0	0	0	0	0	0	0	0	0	0	0	0	0	0	0	0	0	0	0	0	0	0	0	855550	1685100	4186100	8316200	8031800	1781900	0	0	0	0	VaGs23280	Caffeoylshikimate esterase	4	14	6
925	0	0	0	0	0	0	0	137570	0	0	0	0	0	0	0	0	0	0	0	407930	284080	371360	0	1833300	6294000	667090	284560	801590	637910	1065500	3066100	931600	1003500	3896600	9838600	15859000	27274000	44550000	51983000	10722000	0	0	0	0	VaGs23933	unknown	9	59	21
926	0	0	0	0	0	0	0	0	0	0	0	0	0	0	0	0	0	0	0	0	0	0	0	0	0	860140	0	258660	299650	1430700	7496800	23787000	15774000	19722000	36311000	61498000	92273000	162560000	275260000	34449000	1710100	0	0	107000	VaGs32499	Protein GrpE	18	152	16
927	0	0	0	0	0	0	0	0	0	0	0	0	0	209940	0	0	0	0	0	0	407730	271230	1348600	576230	0	392700	699710	686140	0	0	836290	502960	488240	2153400	8329000	22750000	68710000	215710000	263180000	41164000	665040	0	0	0	VaGs21003	Monodehydroascorbate reductase 1	7	115	19
928	0	0	0	0	0	0	0	0	0	0	0	0	0	0	0	0	0	0	0	0	0	0	0	0	0	0	0	0	0	0	0	0	0	0	0	0	819980	1398200	1842600	0	0	0	0	0	VaGs02127	Caffeoylshikimate esterase	3	5	3
929	0	2770300	4337300	4335000	6010000	6496600	6158800	10948000	12766000	10752000	6739300	15379000	9023700	14407000	9953900	2590800	6626600	22495000	18514000	37378000	30418000	29820000	47223000	94221000	14737000	11199000	19134000	10570000	5806100	11110000	31397000	15098000	27699000	26294000	23686000	116190000	244240000	720590000	827410000	69814000	233220000	263730000	1931400	0	VaGs12587	Malate dehydrogenase	4	190	42
930	0	0	0	704260	1223600	799110	1044700	1336100	1546700	1349400	1524600	1712300	1454700	1483000	0	0	0	2428800	0	2980600	0	3856200	3672200	7299600	0	1813500	1636300	0	0	2119000	3479700	0	0	0	3526900	6144900	20206000	99262000	92758000	0	17705000	30050000	1434100	0	VaGs12589	Malate dehydrogenase	3	154	28
931	0	0	0	0	0	0	0	0	0	0	0	0	0	0	0	0	0	0	0	0	0	0	0	0	0	0	0	0	0	0	0	0	0	586250	818610	0	0	1220900	1926800	0	0	0	0	0	VaGs12914	unknown	3	5	4
932	347860	370090	1264100	1986900	2577900	839180	1357100	1864900	1069500	716040	772900	1697900	986390	605600	516150	0	0	340180	0	514770	132560	1402400	434770	344630	0	612460	1002100	2039700	579840	794020	2899800	1667600	1962400	346020	389590	4063800	5595200	3011800	4038300	1016300	0	0	0	0	VaGs35786	Phospholipid scramblase family protein C343.06c	11	102	36
933	0	0	0	0	0	0	0	0	0	0	0	0	0	0	0	0	0	0	0	0	0	0	0	0	0	0	0	0	0	3557300	4623400	1050400	1425600	4693900	3077100	10030000	15566000	5777100	16739000	6937000	0	0	0	0	VaGs26606	Protein FATTY ACID EXPORT 3	3	19	11
934	0	0	0	0	0	0	0	0	0	0	0	0	0	0	0	0	0	0	0	0	0	0	0	0	0	0	354850	0	0	0	0	0	0	0	1147200	3428600	5510600	3360500	9113100	797720	0	0	0	0	VaGs17444	Short-chain dehydrogenase TIC 32	4	14	7
935	0	0	0	0	0	0	0	0	0	0	0	0	0	0	0	0	0	0	0	0	0	0	0	0	0	0	201020	0	0	0	622600	0	1084100	2299100	4547600	1890700	12551000	7322800	11923000	2224100	0	0	0	0	VaGs06581	unknown	9	33	10
936	0	0	0	0	0	0	0	0	0	0	0	0	0	0	0	0	0	0	0	0	0	0	0	0	0	0	0	0	0	0	0	0	0	0	0	0	1784800	1084800	1366300	0	0	0	0	0	VaGs14762	Peroxisomal membrane protein 2	2	3	3
937	0	0	0	0	0	0	0	0	0	0	0	0	0	0	0	0	0	0	0	0	0	0	0	0	0	0	0	0	0	0	0	0	0	0	0	0	952430	0	896100	0	0	0	0	0	VaGs11307	unknown	1	2	2
938	0	0	0	0	0	0	0	0	0	0	0	0	0	0	0	0	0	0	0	0	0	0	0	0	0	0	0	0	0	0	580690	0	0	0	0	0	1365000	0	788390	0	0	0	0	0	VaGs28525	Protein FATTY ACID EXPORT 1	1	3	3
939	4714800	12934000	13476000	8849800	13451000	11742000	20846000	12030000	16939000	6002500	5135900	7115500	7083500	4869300	3046500	0	0	0	10317000	15199000	1569800	0	0	9754900	0	0	22811000	28890000	16391000	543050	14580000	16596000	3052600	23041000	63596000	277080000	49583000	41308000	170070000	73281000	133790000	174590000	217320000	75115000	VaGs37401	Defensin J1-2	2	73	37
940	0	0	0	0	0	0	0	0	0	0	0	0	0	0	0	0	0	0	0	0	0	0	0	0	0	0	0	0	0	0	0	0	2112600	0	2936500	20835000	2212800	5815100	5118600	7466900	18123000	20155000	12145000	705210	VaGs35671	mitochondrial pyruvate carrier 1-like isoform X1	3	14	11
941	540370	2987100	2341200	1779600	11640000	9866800	8957000	20847000	10649000	7668300	31048000	19394000	15047000	15050000	18037000	3277000	2415400	2510700	19990000	3563400	15599000	13266000	29119000	36993000	4636400	7459600	37527000	88808000	6492000	7287600	85166000	198310000	235550000	318830000	267610000	492180000	311550000	574490000	553770000	224860000	563500000	1081600000	890980000	292400000	VaGs23744	Early light-induced protein 1	2	100	44
942	0	0	0	0	0	0	0	0	0	0	0	0	0	0	0	0	0	0	0	0	0	2097100	1410300	0	0	2593100	2516000	0	2621600	3714300	5111700	3710900	0	0	0	0	2724800	0	4405200	9161800	8504400	8862900	7623800	1993900	VaGs13938	putative Glucan endo-1,3-beta-glucosidase precursor	1	15	15
943	0	0	0	0	0	0	0	0	0	0	0	0	0	0	955210	0	0	0	0	0	0	1110400	0	0	1463200	0	0	0	0	0	128700000	185720000	49219000	17026000	28446000	19863000	24263000	24211000	69211000	107710000	141470000	189720000	197270000	56933000	VaGs31846	Peptidyl-prolyl cis-trans isomerase FKBP13	7	78	17
944	0	0	0	0	0	0	0	0	0	0	0	0	0	0	0	0	0	0	0	0	0	0	0	0	0	0	0	0	1203100	0	0	0	0	0	3800100	3744600	0	0	0	0	7799200	7822900	7844200	1929200	VaGs38521	unknown	1	7	7
945	362290	2128200	1350400	2644900	3142000	2338200	3716400	1133900	1732100	6985800	20006000	1479800	8380000	886150	0	1403400	0	0	1518500	4779600	0	6353100	4735100	5531600	7995600	5895500	12858000	8270300	5124600	21118000	13772000	55701000	26765000	101390000	85206000	165500000	304040000	12189000	259650000	192560000	172820000	419020000	754850000	22178000	VaGs23192	Early light-induced protein 1	1	114	40
946	0	0	0	0	801440	707290	1169400	0	1787600	1998700	2224700	3924600	3201800	2062400	2109600	0	0	5981100	0	12003000	12404000	19211000	13238000	18246000	41557000	75536000	51591000	33019000	7845700	7595900	20548000	17363000	22519000	27371000	50827000	57376000	81884000	77970000	57138000	108970000	197600000	262430000	242060000	0	VaGs36004	unknown	1	36	35
947	0	0	0	0	0	0	588140	872630	0	752980	0	3544100	1602200	1542000	1805300	2131500	0	9215700	9375500	20171000	18945000	10285000	4072700	22726000	4006200	25717000	24146000	23794000	16171000	26749000	24414000	22366000	8001700	11428000	14245000	24457000	84242000	143430000	103820000	173360000	231320000	401410000	278910000	4945600	VaGs35361	Mitochondrial pyruvate carrier 4	7	92	35
948	21173000	26514000	25380000	41487000	51245000	59311000	45397000	61677000	58883000	90694000	59213000	114740000	101120000	115910000	154650000	191600000	189840000	113710000	96298000	139900000	64598000	128730000	188840000	251490000	311600000	164380000	98048000	210820000	250870000	163390000	346310000	350190000	417040000	631600000	800100000	1575500000	1781300000	2200500000	2500200000	3936000000	5399500000	7105200000	3895800000	1324300000	VaGs23441	PsbR	8	142	44
949	5563600	7136200	10310000	6696800	15546000	13315000	20282000	31150000	36506000	59730000	62842000	90271000	82685000	112610000	208220000	154530000	84921000	108000000	125970000	228820000	309910000	207490000	211510000	389130000	155060000	93549000	84104000	159280000	122360000	202480000	310580000	325800000	344440000	543890000	735620000	1608400000	2607600000	4748200000	6297800000	9799200000	13593000000	16977000000	12947000000	589860000	VaGs02376	PsbP	8	531	44
950	0	0	0	0	0	0	0	0	0	0	0	0	1443900	0	0	0	0	0	0	4602000	0	2516300	0	0	0	0	0	0	0	0	0	0	0	0	3655200	12460000	9022100	15260000	19120000	39654000	41206000	53070000	45375000	13502000	VaGs31899	Protein EMBRYO SAC DEVELOPMENT ARREST 3	5	36	13
951	0	645940	1012300	849650	848390	2837600	4542200	2393400	6955800	2143700	3920600	15113000	22332000	18267000	27254000	11607000	7118900	14695000	49656000	48731000	11256000	7875600	38293000	27598000	8483600	0	12499000	11148000	7654000	10863000	6928700	0	5626800	5588700	8706300	9354600	17204000	31390000	39997000	82153000	108390000	154960000	163080000	6320900	VaGs34977	unknown	3	68	41
952	0	0	0	0	0	0	0	0	0	0	0	2976100	0	0	0	0	0	0	6597500	11875000	19609000	4612800	8010900	5156700	7745300	10368000	7167700	8473500	3588600	3805600	5210700	0	0	11057000	10385000	12887000	12297000	4570400	19637000	21602000	95758000	115350000	135020000	0	UER43503.1	COX6a	5	63	24
953	0	0	0	0	0	0	0	0	0	0	0	0	0	0	0	0	0	0	0	0	0	0	0	0	0	0	0	0	0	0	0	0	0	0	0	0	0	0	890960	1380300	8217600	9500700	9586100	548200	VaGs19107	Cytochrome c oxidase biogenesis protein Cmc1-like	3	9	6
954	0	0	0	0	0	0	0	0	0	0	0	0	0	0	0	0	0	0	0	0	0	0	0	0	0	0	0	0	0	0	0	0	0	0	0	0	0	0	0	0	23165000	31333000	33918000	1218500	VaGs34857	UvrABC system protein A	3	9	4
955	0	0	0	0	329780	0	0	0	0	0	0	0	0	0	0	0	0	0	0	0	0	0	0	0	0	0	0	0	0	1185200	0	0	0	0	0	0	2256700	0	1092100	1030100	18493000	29558000	38574000	2118600	VaGs35545	Mitochondrial fission 1 protein A	2	28	9
956	0	0	0	0	0	0	0	0	0	0	0	0	0	0	0	0	0	0	0	0	0	0	0	0	0	0	0	0	0	0	0	0	0	0	0	0	0	0	3315900	3046200	44640000	81620000	94204000	6303500	VaGs38204	cytochrome oxidase assembly protein	3	13	6
957	0	0	0	0	0	0	0	0	0	0	0	0	0	0	0	0	0	0	0	0	0	0	0	0	0	0	0	0	0	0	0	0	0	0	0	0	0	0	0	7003100	56984000	113830000	140740000	22499000	VaGs24944	unknown	13	39	5
958	0	0	0	0	0	0	0	0	0	0	0	0	0	0	0	0	0	0	0	0	0	0	0	0	0	0	0	0	0	0	0	0	0	0	0	0	0	0	0	5968400	4077700	11973000	10990000	0	VaGs33118	F0 subunit g	1	57	4
959	0	0	0	0	0	0	0	0	0	0	0	0	0	0	0	0	0	0	0	0	0	0	0	0	0	0	0	0	0	0	0	0	0	0	0	0	0	2108000	7721900	15261000	19162000	41281000	34665000	865490	VaGs27395	Ycf54-like protein	8	23	7
960	0	0	0	0	0	0	61687	0	82875	0	0	585010	0	0	0	0	0	0	607230	341420	245620	581440	0	0	1173000	0	1413400	912400	522300	807610	1082400	930160	424540	498750	818690	4949800	3879400	8670600	9658800	26540000	46116000	96716000	78609000	9938900	VaGs14889	SDH assembly factor 2	7	56	26
961	0	489080	0	1000200	1388600	779460	0	988170	1128000	1256600	0	0	1680200	0	0	0	0	2490600	2112100	2715400	2874800	2156800	2929300	3015700	2379500	3092700	3166100	4246000	4599200	5373800	7336600	7009400	6314200	9471100	14900000	16876000	0	29792000	37296000	64248000	123700000	183420000	183600000	25076000	VaGs34929	PGR5	2	37	34
962	0	0	0	0	0	0	0	0	0	0	0	936730	653030	0	4899600	6446800	0	0	0	741610	8169500	6266200	2764100	7066100	1610100	0	0	366950	468080	743220	0	806990	0	1930900	1731500	5297700	15826000	26516000	75338000	246310000	381210000	521980000	634930000	143460000	VaGs18167	Thylakoid lumenal 17.4 kDa protein	13	99	25
963	0	0	0	0	0	0	0	0	0	0	0	0	0	0	0	0	0	0	0	0	0	0	0	0	0	0	0	0	0	0	0	0	0	0	0	0	0	0	1949100	6861500	9055500	17204000	19744000	2243100	VaGs38871	unknown	2	8	6
964	0	0	0	0	0	0	0	0	0	0	0	0	0	0	0	0	0	0	0	0	0	0	0	0	0	0	0	0	0	0	0	0	0	0	0	0	0	0	1484200	7324000	10043000	13642000	11045000	0	VaGs31809	Cold-inducible RNA-binding protein	4	9	5
965	0	0	0	0	0	0	0	0	0	0	0	0	0	0	0	0	0	0	0	3326400	1395800	0	0	0	0	0	0	0	0	0	0	0	0	0	3397600	12580000	29711000	65950000	107500000	222020000	334520000	543680000	378720000	3392500	VaGs29442	PsbP domain-containing protein 1	13	80	12
966	0	0	0	0	0	0	0	0	0	0	0	0	0	0	0	0	0	0	0	0	0	0	0	0	627810	0	0	1350100	0	0	1787500	0	2143600	3355800	4196400	12029000	31451000	68715000	119800000	243970000	297120000	426150000	374060000	22494000	VaGs20491	unknown	10	74	15
967	0	0	0	0	0	0	0	0	0	0	0	0	0	0	0	0	0	0	0	0	0	0	0	0	0	0	0	0	0	0	0	0	0	0	257030	777560	10499000	21407000	30837000	55611000	58870000	145970000	94679000	12077000	VaGs36049	Psb27-H2	6	32	10
968	0	0	0	0	0	0	0	0	0	0	0	0	0	0	0	0	0	0	0	0	0	0	0	0	0	0	0	0	0	0	2010000	0	0	2665700	3373400	8842500	6891900	12748000	17646000	35561000	36835000	50604000	62909000	17166000	UER43491.1	cytochrome c-2	5	25	12
969	0	0	250520	0	0	440200	436040	0	0	0	0	0	0	0	542790	0	0	0	0	0	464410	607340	0	0	1077200	1734900	4841600	7059900	8013500	15390000	7246300	9207500	19345000	27989000	39138000	77341000	82086000	105360000	118570000	210570000	249570000	375500000	511190000	176190000	VaGs37793	unknown	4	67	26
970	0	0	0	185490	478230	0	651900	659450	827520	591570	2531000	4085300	3417900	4785900	2034000	4162400	6320100	5432300	5880900	6504300	0	4063200	4884300	6436100	5151200	5243700	1033800	0	2666000	8085200	8242900	5506900	3620800	10549000	10322000	36094000	16354000	13931000	22610000	36158000	57354000	63077000	106910000	10765000	VaGs38808	F0 subunit g	2	84	38
971	0	1954900	1765100	981250	2323500	630880	2506900	1723500	4019500	1051900	3228300	4094200	4953300	1634900	3186700	1815400	0	3833300	5173800	9489800	6116100	8000600	9826700	16559000	18814000	10623000	11145000	14016000	16985000	23799000	23313000	16918000	8100800	14680000	18113000	28059000	29999000	60419000	73034000	171130000	254590000	372970000	459130000	199340000	VaGs27204	Peroxiredoxin-2E	11	167	42
972	669230	2380300	1789300	1191100	2603900	423210	3270000	1947100	5022500	6254000	4449500	12578000	13682000	14019000	41858000	37897000	4039400	8245700	5072600	15335000	12356000	3859800	5239500	0	8392300	21876000	6818400	11001000	11366000	23184000	18040000	28683000	26154000	21991000	50981000	96989000	176410000	396640000	654610000	1857200000	3724000000	5949500000	6246400000	3190700000	VaGs37242	PsaN	16	211	43
973	0	0	0	0	0	0	0	0	0	0	0	0	0	0	0	0	0	0	0	0	0	0	0	0	0	0	0	0	0	0	0	0	0	0	0	1805600	3761800	15343000	58228000	207090000	591600000	1027300000	1206300000	421450000	VaGs32928	Thylakoid lumenal 16.5 kDa protein	13	54	9
974	0	0	0	0	0	0	0	0	0	0	0	0	0	0	0	0	0	0	0	0	0	0	0	0	0	0	0	0	0	0	0	0	0	0	0	0	0	0	0	0	1272000	1614900	2462600	1071100	VaGs35935	Complex 1 family protein (LYR)	2	5	4
975	0	0	0	0	0	0	0	0	0	0	0	0	0	0	0	0	0	0	0	0	0	0	0	0	0	0	0	0	0	0	0	0	0	0	0	0	0	720300	0	3687000	9670700	21595000	34564000	19431000	VaGs17128	Thylakoid lumenal 15.0 kDa protein 2	7	20	6
976	0	421450	1056600	674150	886580	762000	0	2209300	1041800	1038000	1195900	1018200	1369000	1127600	0	0	0	1631700	1289400	1627700	1363600	1286300	0	1512400	0	1595000	1203500	0	0	0	0	0	0	0	0	0	0	0	0	0	4375000	8530300	9158800	0	VaGs20472	Putative glutathione peroxidase 7	5	35	23
977	0	292100	1118900	963350	818590	571350	596700	528740	0	0	0	0	0	0	0	0	0	0	0	0	0	0	0	0	0	0	0	0	0	0	0	0	0	0	0	0	0	0	1243300	4079000	7266600	12774000	18682000	899450	VaGs37798	Tim16	6	31	13
978	0	0	0	0	0	0	271610	0	0	0	0	0	379930	0	480990	0	0	0	0	1936700	2174700	4120700	2264400	6171200	4015000	2350000	647880	0	0	0	2130200	2260200	0	2278100	2301200	1910400	1662200	6371600	9946900	22289000	30796000	75645000	112590000	14834000	VaGs27101	Probable phospholipid hydroperoxide glutathione peroxidase	9	68	24
979	0	0	0	0	0	0	0	0	0	0	0	0	0	0	0	0	0	0	0	0	0	0	0	0	0	0	0	0	0	0	0	0	0	0	0	0	0	0	0	1228900	2809100	8339500	15049000	0	VaGs26415	Glutathione S-transferase L3	8	14	4
980	0	0	0	0	0	0	0	0	0	0	0	0	0	0	0	0	0	0	0	0	0	0	0	0	0	0	0	0	0	0	0	0	0	0	0	0	0	0	0	0	0	18895000	30553000	3579300	VaGs34923	Glycine-rich RNA-binding protein 2	3	22	3
981	0	0	0	0	0	0	0	0	0	0	0	0	0	0	0	0	0	0	0	0	0	0	0	0	0	0	0	0	0	0	0	0	0	0	0	0	0	0	0	0	0	9776400	12760000	0	VaGs38782	Cox19-like CHCH family protein	1	12	2
982	0	0	0	0	0	0	0	0	0	0	0	0	0	0	0	0	0	0	0	0	0	0	0	0	0	0	0	0	0	0	0	0	0	0	0	0	0	0	0	0	0	1159700	980360	352780	VaGs16023	3-isopropylmalate dehydratase small subunit 3	2	3	3
983	0	0	0	0	0	0	0	0	0	0	0	0	0	0	0	0	0	0	0	0	0	0	0	0	0	0	0	0	0	0	0	0	0	0	0	0	0	0	0	0	1797400	12653000	10631000	4288500	VaGs38952	Thioredoxin X	3	8	4
984	0	0	0	0	0	0	0	0	0	0	0	0	0	0	0	0	0	0	0	0	0	0	0	0	0	0	0	0	0	0	0	0	0	0	0	0	841760	1265300	974110	2385200	2765000	11333000	10272000	1690200	VaGs38202	unknown	5	15	8
985	0	0	0	0	0	0	0	0	0	0	0	0	0	0	0	0	0	0	0	0	0	0	0	0	0	0	0	0	0	0	0	0	0	0	0	0	0	0	0	896670	1165500	4005000	2845600	0	VaGs02197	50S ribosomal protein L33	2	6	4
986	0	0	0	0	0	0	0	0	0	0	0	0	0	0	0	0	0	0	0	0	0	0	0	0	0	0	0	0	0	0	0	0	0	0	0	0	0	0	0	0	1215800	5322200	3663400	0	VaGs33632	GTP-binding protein YPTM2	2	28	3
987	0	0	0	0	0	0	0	0	0	0	0	0	0	0	0	0	0	0	0	0	0	0	0	0	0	0	0	0	0	0	0	0	0	0	0	0	0	0	0	331740	449740	3957700	2752500	282760	VaGs23286	TIM14-2	2	8	5
988	0	0	0	0	0	0	0	0	0	0	0	0	0	0	0	0	0	0	0	0	0	0	0	0	0	0	0	0	0	0	0	0	0	0	0	0	0	0	0	1567200	3160300	15453000	13580000	981480	VaGs22204	ATP-dependent Clp protease ATP-binding subunit CLPT1	11	21	5
989	0	0	0	0	0	0	0	0	0	0	0	0	0	0	0	0	0	0	0	0	0	0	0	0	0	0	0	0	0	0	0	0	0	0	0	0	0	0	0	0	0	6826500	5400500	378410	VaGs37308	Probable phospholipid hydroperoxide glutathione peroxidase	3	12	3
990	0	0	0	0	0	0	0	0	0	0	0	0	0	0	0	0	0	0	0	0	0	0	0	0	0	0	0	0	0	0	0	0	0	0	0	0	0	0	0	0	0	4778500	2872500	0	VaGs36591	Ribosomal_60s domain-containing protein	1	2	2
991	0	0	0	0	0	0	0	0	0	0	0	0	0	0	0	0	0	0	0	0	0	0	0	0	0	0	0	0	0	0	0	0	0	0	0	0	0	0	0	0	0	2142100	1255400	0	VaGs35159	Tim9	2	4	2
992	0	0	0	0	0	0	0	0	0	0	0	0	0	0	0	0	0	0	0	0	0	0	0	0	0	0	0	0	0	0	0	0	0	0	0	0	0	0	0	0	0	5400500	2423200	0	VaGs20520	Gamma-interferon-inducible lysosomal thiol reductase	2	3	2
993	0	0	0	0	0	0	0	0	0	0	0	0	0	0	0	0	0	0	0	0	0	0	0	0	0	0	0	0	0	0	0	0	0	0	0	0	1955700	4916900	12157000	21794000	6367800	41943000	10560000	1266800	ALD84741.1	ribosomal protein S19	4	15	8
994	0	0	0	0	0	0	0	0	0	0	0	0	0	0	0	0	0	0	0	0	0	0	0	0	0	0	0	0	0	0	0	0	0	0	0	0	0	0	2810600	5617200	4111800	12061000	4029500	220150	VaGs38543	HSP 15.7	5	13	6
995	0	0	0	0	0	0	0	0	0	0	0	0	0	0	0	0	0	0	0	0	0	0	0	0	0	0	0	0	0	0	0	0	0	0	0	0	1285600	0	1158600	0	3860900	19949000	6255500	1158400	VaGs19610	Universal stress protein PHOS32	5	13	6
996	0	0	0	0	0	0	0	0	0	0	0	0	0	0	0	0	0	0	0	0	0	681820	0	0	0	0	0	383470	0	0	0	0	860700	0	0	0	1835000	3968000	1454100	4094300	19600000	71642000	32867000	1894200	VaGs25427	GTP-binding protein YPTM2	5	51	11
997	0	0	0	0	0	0	0	0	0	0	0	0	0	0	0	0	0	0	0	0	0	0	0	0	0	0	0	0	0	0	0	0	0	0	0	0	0	0	0	0	3346900	9543500	4428300	0	VaGs22654	unknown	1	3	3
998	0	0	0	0	0	0	0	0	0	0	0	0	0	0	0	0	0	0	0	0	0	0	0	0	0	0	0	0	0	0	0	0	0	0	0	0	0	0	0	0	1324300	3511900	1417600	0	VaGs28038	Peptidyl-prolyl cis-trans isomerase FKBP16-3	2	43	3
999	0	0	0	0	0	0	0	0	0	0	0	0	0	0	0	0	0	0	0	0	0	0	0	0	0	0	0	0	0	0	0	0	0	0	0	0	0	0	634960	3747100	12611000	34408000	12693000	0	VaGs28366	50S ribosomal protein L10	5	15	5
1000	0	0	0	0	0	0	0	0	0	0	0	0	0	0	0	0	0	0	0	0	0	0	0	0	0	0	0	535080	664720	0	3977700	2853200	5511500	4935400	12576000	21737000	36950000	54096000	79353000	151760000	279170000	611110000	284570000	3976800	VaGs00250	PsbP-like protein 1	17	128	16
1001	0	199320	286910	340760	443320	574190	329070	427160	388800	0	311480	295750	0	0	0	0	0	478040	758480	1173100	857290	455950	0	0	529920	0	446190	444500	0	0	0	0	0	0	1141700	1588600	1474100	3802800	2441300	23731000	33419000	69491000	29723000	1067100	ALD84692.1	putative chloroplast RF34	10	54	28
1002	0	0	0	0	0	0	0	0	0	0	0	0	0	0	0	0	0	0	0	0	1374500	0	0	0	0	0	1478600	0	0	4427000	5017700	2341500	0	0	0	0	0	0	0	6763900	27272000	47318000	11451000	0	VaGs02343	unknown	1	13	9
1003	0	0	0	0	0	0	0	0	0	0	0	947460	0	1399400	0	0	0	0	0	0	0	0	0	0	0	0	0	0	0	0	0	0	0	0	0	1547100	0	0	0	1899800	24330000	46554000	5717700	3902500	VaGs24158	hypothetical protein	1	14	8
1004	0	0	0	0	0	0	0	0	0	0	0	0	0	0	0	0	0	0	0	0	0	0	0	0	0	0	0	0	0	0	0	0	0	0	0	0	0	0	0	0	1246300	2639800	620470	0	VaGs21915	carboxylesterase	1	3	3
1005	0	0	0	0	0	0	0	0	0	0	0	0	0	0	0	0	0	0	0	0	0	0	0	0	0	0	0	0	0	0	0	0	0	0	0	0	0	0	0	0	5502900	13289000	3641200	0	VaGs11055	Calcium-binding protein	2	6	3
1006	0	0	0	0	0	0	0	0	0	0	0	0	0	0	0	0	0	0	0	0	0	0	0	0	0	0	0	0	0	0	0	0	0	0	0	0	0	0	1160900	4748500	10336000	26454000	4838400	0	VaGs32946	Elongation factor P	8	24	5
1007	0	0	0	0	0	0	0	0	0	0	0	0	0	0	0	0	0	0	0	0	0	0	0	0	0	0	0	0	0	0	0	0	0	0	0	0	0	0	931940	2260400	13056000	26867000	0	0	VaGs22110	ATP-dependent Clp protease proteolytic subunit-related protein 4	5	12	4
1008	0	0	0	0	0	0	0	0	0	0	0	0	0	0	0	0	0	0	0	0	0	0	0	0	0	0	0	0	0	0	0	0	0	0	0	0	0	0	0	1860000	11803000	29035000	0	0	VaGs20020	ACT domain-containing protein ACR11	4	8	3
1009	0	0	0	0	0	0	0	0	0	0	0	0	0	0	0	0	0	0	0	650030	0	0	0	0	0	0	0	0	0	0	0	0	0	0	0	0	0	0	0	0	2823200	7481000	0	0	VaGs35903	Histone H2A.6	2	44	3
1010	0	0	0	0	932660	0	0	0	0	0	0	0	0	0	0	0	0	0	0	0	0	0	0	0	0	0	0	0	0	0	0	0	0	0	0	0	0	0	0	0	1838100	3661100	623310	0	VaGs34738	40S ribosomal protein S15a-1	3	5	4
1011	0	0	0	0	0	0	0	0	0	0	0	0	0	0	0	0	0	0	0	0	0	0	0	0	0	0	0	0	0	0	0	0	0	0	0	0	0	0	0	1174700	24832000	27448000	9731800	0	VaGs27773	Ras-related protein RABC1	6	39	4
1012	0	0	0	0	0	0	0	0	0	0	0	0	0	0	0	0	0	0	0	0	0	0	0	0	0	0	0	0	0	0	0	0	0	0	0	0	0	0	0	0	2815000	3064600	1591800	0	VaGs38500	60S ribosomal protein L22-2	1	3	3
1013	0	0	0	0	0	0	0	0	0	0	0	0	0	0	0	0	0	0	0	0	0	0	0	0	0	0	0	0	0	0	0	0	0	0	0	0	0	0	0	0	3786500	3621900	1916000	0	VaGs34116	Coenzyme Q-binding protein COQ10 homolog A	2	5	3
1014	0	0	0	0	0	365430	0	0	0	0	0	0	0	0	0	0	0	0	0	0	0	0	0	0	0	0	0	0	0	0	0	0	0	0	0	0	0	0	0	0	3811200	6107600	3559500	0	VaGs02614	COX6b like	2	4	4
1015	0	0	0	0	0	0	0	0	0	0	0	0	0	0	0	0	0	0	0	0	0	0	0	0	0	0	0	0	0	0	0	0	0	0	0	0	0	0	472250	3079400	15427000	16270000	12432000	4333200	VaGs38783	putative cysteine alpha-hairpin motif superfamily	1	15	6
1016	0	0	352290	0	0	0	0	0	0	0	0	0	0	0	0	0	0	0	0	0	0	0	0	0	0	0	0	0	0	0	0	0	0	0	0	0	275330	0	4284200	1368500	9129300	15195000	7568800	1107600	VaGs25191	Multiple organellar RNA editing factor 2	3	16	8
1017	205510	562920	955700	936040	1312000	943310	275040	2122300	2677400	1125700	2629400	5094200	4767000	1148100	3194400	4493500	2618500	4156800	9141300	7681200	7516600	8169500	4247700	6616400	5940000	4584900	5167300	5371300	3113200	5765900	8599800	7253900	8545000	10170000	9591800	11271000	8326200	22647000	26629000	16585000	66348000	85647000	51174000	6400000	VaGs38387	F0 subunit g	3	114	44
1018	0	2057700	1942000	2597700	0	2668300	3500500	3611800	3744900	5358200	5254300	8784400	8158300	7323400	5553900	0	0	19259000	26725000	39564000	47328000	37721000	5912900	26721000	32292000	67967000	62603000	48497000	31613000	78543000	107150000	14964000	4451400	16773000	27650000	32525000	49733000	35086000	82846000	28358000	290500000	370340000	183910000	104340000	UER43502.1	COX5c	5	75	40
1019	1499500	2157600	3001500	3159500	4621600	4452600	5242500	9601200	12471000	25077000	20651000	47673000	41375000	39632000	89489000	45715000	64133000	52212000	46936000	72081000	146350000	136070000	101140000	193410000	76784000	30976000	36177000	65996000	46637000	62579000	95218000	96214000	115840000	160420000	269340000	638490000	1385100000	3140400000	3883300000	7315400000	8755400000	9131900000	3643200000	248900000	VaGs27359	PsbQ	28	427	44
1020	0	0	0	0	0	0	0	0	0	0	0	0	0	0	0	0	0	0	0	0	0	0	0	0	0	0	0	0	0	0	773310	1020200	0	0	824580	2555300	3570200	6947300	14927000	40239000	54987000	46910000	30508000	2742300	VaGs31369	Thylakoid lumenal 17.9 kDa protein	6	41	12
1021	0	0	0	0	0	0	0	0	0	0	0	0	0	0	0	0	0	0	0	0	0	0	0	0	0	0	0	0	0	0	0	0	0	0	0	0	0	8083200	0	29253000	41200000	45132000	25842000	3649000	VaGs37282	unknown	3	11	6
1022	0	0	275260	278480	235970	0	0	0	0	0	0	0	0	0	0	0	0	0	0	0	0	0	0	0	0	0	0	0	0	0	0	0	0	0	0	0	0	3213400	0	7663300	11710000	9410900	5582400	545090	VaGs36299	Glycine-rich RNA-binding protein 7	4	13	9
1023	0	0	0	6410900	8103400	0	0	0	0	0	20179000	0	20409000	20305000	16692000	19058000	0	0	0	41107000	30841000	0	19179000	0	0	0	15077000	0	10541000	16533000	0	0	0	0	30037000	0	0	111460000	0	133170000	263280000	233010000	108570000	6218900	VaGs37457	F0 subunit e	1	20	20
1024	0	0	0	0	0	0	0	0	0	0	0	0	0	0	0	0	0	0	0	0	0	0	0	0	0	0	0	0	0	0	0	0	0	0	0	0	6130900	4347300	0	10834000	27271000	28894000	11651000	0	VaGs37062	unknown	1	7	6
1025	0	633570	2017800	981800	3518700	1568000	2438800	2290400	2648500	1692700	3391100	3777100	2027600	3469600	0	0	0	0	0	4777000	3111600	5569200	9390800	14137000	8126100	13636000	14403000	25757000	21106000	30551000	46215000	36993000	30486000	38719000	72529000	91684000	86963000	115520000	120400000	203890000	424310000	615500000	230150000	4346400	VaGs23540	unknown	6	115	38
1026	0	0	0	0	0	0	0	0	0	0	0	699900	0	0	913240	0	0	0	0	509550	0	2679700	2426500	4486200	1827100	1690400	2542900	5596700	6714600	4145100	5624600	4267900	5137300	7226300	6378700	15262000	18256000	18374000	32918000	76261000	134550000	152920000	78328000	19712000	VaGs35499	LHC like protein OHP2	7	63	26
1027	0	0	0	0	0	0	0	0	0	0	0	0	376190	0	0	0	0	0	0	0	0	0	0	0	0	0	0	0	0	0	0	0	0	0	0	0	3625900	0	12838000	30592000	86810000	108410000	34857000	1995700	VaGs30922	Macro domain-containing protein XCC3184	8	37	8
1028	0	0	0	0	0	0	0	0	0	0	0	0	0	0	0	0	0	0	0	0	0	0	0	0	0	0	0	0	0	0	0	0	0	0	0	0	2005900	1879500	6233500	10573000	22630000	34422000	8916400	0	VaGs23315	HSP 17.8	5	32	7
1029	0	0	0	0	0	0	0	0	0	0	0	0	0	0	0	0	0	0	0	0	0	0	0	0	0	0	0	0	0	0	0	0	0	0	0	6875200	19416000	44226000	73181000	149960000	248000000	335920000	55385000	1014800	VaGs28039	Peptidyl-prolyl cis-trans isomerase FKBP16-3	2	57	9
1030	0	0	0	0	0	0	0	0	0	0	0	0	0	0	0	0	0	0	0	0	0	0	0	0	0	0	0	0	0	0	64548	0	0	116820	0	1655300	2167100	5527000	9976200	15159000	30393000	33721000	7805800	0	VaGs24270	PNSL5	9	40	10
1031	0	0	0	0	0	0	0	0	0	0	0	0	0	0	0	0	0	3353800	2021900	0	0	0	0	4231600	5215900	0	3396000	0	0	0	0	0	0	0	0	0	0	0	9283300	43976000	108740000	100530000	27024000	11399000	VaGs35619	COX6b-1	1	11	11
1032	0	0	0	0	0	0	0	0	0	0	0	0	0	0	0	0	0	0	0	0	0	0	0	653900	0	0	0	0	0	0	0	0	0	0	0	0	1644400	0	7982600	80413000	157380000	130010000	59064000	26697000	VaGs26743	Thylakoid lumenal 15 kDa protein 1	6	30	8
1033	0	0	0	0	0	0	0	0	0	0	0	0	0	0	0	0	0	0	0	0	0	0	0	0	0	0	0	0	0	0	0	0	0	0	0	0	0	0	0	13437000	15556000	20217000	4581900	3398300	VaGs33760	not identified	1	5	5
1034	0	0	0	0	0	0	0	0	0	0	0	0	0	0	0	0	0	0	0	0	0	0	0	0	0	0	0	0	0	0	0	0	0	0	0	0	0	0	0	7404600	9223500	13888000	4573500	0	VaGs02373	PsbP	1	147	4
1035	0	0	0	0	0	0	0	0	0	0	0	0	0	0	0	0	0	0	0	0	0	0	0	0	0	0	0	0	0	0	0	0	0	0	0	0	0	0	3489500	22401000	32035000	45159000	20185000	799900	VaGs23440	Peptide methionine sulfoxide reductase B1	7	27	6
1036	0	483880	782970	996680	1467800	941450	2069900	1365200	1627400	3055200	4437100	4715400	4166500	973410	2921300	0	2987100	7061800	14159000	17305000	14913000	15776000	18777000	22244000	31733000	66220000	49609000	30954000	15396000	22596000	5215700	13287000	17257000	20015000	32805000	27894000	59281000	93368000	99745000	106340000	226210000	359470000	105730000	0	VaGs34763	unknown	5	66	41
1037	0	0	0	0	0	0	0	0	0	0	0	0	0	0	0	0	0	0	0	0	0	0	0	0	0	0	0	0	0	0	0	0	0	0	0	0	0	1316500	3556300	1631400	4902100	10657000	0	0	VaGs30152	glutathione S-transferase	4	14	5
1038	0	0	0	0	0	0	0	0	0	0	301830	433720	226670	0	0	0	0	0	0	0	0	0	0	0	0	737260	870260	1197500	0	0	1432600	0	1198000	0	1372000	1861600	5029400	5634400	8219900	10569000	15801000	35815000	3940900	273760	VaGs23287	Probable plastid-lipid-associated protein 8	7	39	18
1039	0	0	0	0	0	0	0	0	0	0	0	0	0	0	0	0	0	0	0	0	0	0	0	0	0	0	0	0	0	0	0	0	0	0	0	0	0	0	963910	1502400	2306600	3947200	0	0	VaGs33927	Iron-sulfur cluster co-chaperone protein HscB	2	5	4
1040	0	0	0	0	0	0	0	0	0	0	0	0	0	0	0	0	0	0	0	0	0	0	0	0	0	0	0	0	0	0	0	0	0	0	0	1306100	0	1533800	1574400	5654300	7801300	11340000	0	0	ALD84713.1	clp protease proteolytic subunit	3	11	6
1041	0	0	0	0	0	0	0	0	0	0	0	0	0	0	0	0	0	0	0	0	0	0	0	0	0	0	0	0	0	0	0	0	0	0	0	0	0	2114900	0	4053700	5317900	10967000	0	0	VaGs33755	MATH and LRR domain-containing protein	2	5	4
1042	0	0	0	0	0	0	0	0	0	0	0	0	0	0	0	0	0	0	0	0	0	0	0	0	0	0	0	0	0	378040	509480	0	0	0	0	0	0	159630	0	967200	3071800	5328000	0	0	VaGs37702	50S ribosomal protein L7/L12	3	8	6
1043	0	0	0	0	0	0	0	0	0	0	0	0	0	0	0	0	0	0	0	0	0	0	0	0	0	0	0	0	0	0	0	0	0	0	0	0	0	2710200	3070500	4515500	13734000	25079000	0	0	VaGs35302	unknown	3	8	5
1044	0	0	0	0	0	0	0	0	0	0	0	0	0	0	0	0	0	0	0	0	0	0	0	0	0	0	0	0	0	0	0	0	0	0	0	0	1145900	2001300	2707100	3676200	17890000	25924000	933150	1527600	ALD84735.1	ribosomal protein S15	5	14	8
1045	0	0	0	0	0	0	0	0	0	0	0	0	0	0	0	0	0	0	0	0	0	0	0	0	0	0	0	0	0	0	0	0	0	0	0	2255900	8811400	15019000	22281000	44957000	169180000	227370000	19787000	752260	VaGs28772	PsbP domain-containing protein 4	7	30	9
1046	0	0	0	0	0	0	0	0	0	0	0	0	0	0	0	0	0	0	0	0	1074100	0	0	0	0	850440	1874300	0	0	0	0	0	0	0	0	0	2300200	1228000	7430200	8805100	23416000	34210000	1164700	0	VaGs30381	ATP-dependent Clp protease proteolytic subunit 5	6	25	10
1047	0	0	0	0	0	0	0	0	0	0	0	0	0	0	0	0	0	0	0	0	0	0	0	0	0	0	0	0	0	0	0	0	0	0	0	0	2735400	0	953350	4155600	24681000	32543000	6349200	0	VaGs06123	ADP-ribosylation factor 2	6	21	6
1048	0	0	0	0	0	0	0	0	0	0	0	0	0	0	0	0	0	0	0	0	0	0	0	0	0	0	0	0	0	0	0	0	0	0	0	0	0	0	0	14902000	303210000	377260000	19119000	3409800	VaGs26771	50S ribosomal protein L12	5	18	5
1049	0	0	0	0	0	0	0	0	0	0	0	0	0	0	0	0	0	0	0	0	0	0	0	0	0	0	0	0	0	0	0	0	0	0	0	0	0	0	0	0	1717300	2167800	0	0	VaGs35158	HSP 17.8	2	16	2
1050	0	0	0	0	0	0	0	0	0	0	0	0	0	0	0	0	0	0	0	0	0	0	0	0	0	0	0	0	0	0	0	0	0	0	0	0	0	0	0	0	1705700	1969100	0	0	VaGs12964	29 kDa ribonucleoprotein A	1	2	2
1051	0	0	0	0	0	0	0	0	0	0	0	0	0	0	0	0	0	0	0	0	0	0	0	0	0	0	0	0	0	0	243680	2304900	2099300	2289100	7653200	7863300	10925000	15480000	36570000	105280000	736030000	747880000	14909000	112070	VaGs28353	Plastid-lipid-associated protein	1	67	14
1052	0	0	0	0	0	0	0	0	0	0	0	0	0	0	0	0	0	0	0	0	0	0	0	0	0	0	0	0	0	0	1620000	1282000	1541700	1471200	1785400	3208300	3330200	6851900	0	7420000	22923000	25437000	3260400	0	VaGs36530	unknown	3	19	12
1053	0	0	0	0	0	0	0	0	0	0	0	0	0	0	0	0	0	0	0	0	0	0	0	0	0	0	0	347140	0	0	0	0	0	0	2318700	856770	490160	0	0	4232900	10142000	9013100	0	0	VaGs29421	ATP-dependent Clp protease proteolytic subunit-related protein 2	5	16	7
1054	0	0	0	0	0	0	0	0	0	0	407520	0	463840	619370	669550	0	0	851880	0	1222200	826710	0	727440	1002800	0	1363200	0	1167100	1010600	1172900	1279500	954300	1201400	1301300	242370	2802100	6138800	5442400	11326000	22281000	41574000	42072000	1512200	241600	VaGs29516	Glutathione S-transferase DHAR3	9	59	27
1055	0	0	0	0	0	0	0	0	0	0	0	0	0	0	0	0	0	0	0	0	0	0	0	0	0	0	0	0	0	0	756950	0	0	0	0	0	0	1422300	2854900	5866200	13797000	13596000	0	0	VaGs24914	Ras-related protein RABB1c	7	49	6
1056	260350	1131300	1520600	1734700	2762100	1463900	4726900	2968900	2334700	4721900	8737600	13408000	10394000	22916000	17827000	0	0	2232300	2537200	2398200	2285300	1374600	1207600	1741600	0	1551400	3495900	4420700	1206000	3835300	19650000	12962000	5540900	5604500	10304000	26661000	40406000	67730000	125970000	203550000	591080000	535290000	50445000	0	UER43511.1	F1 delta	16	159	40
1057	0	0	1633800	874070	0	511090	780000	687770	714620	619250	703690	0	0	523220	0	0	0	0	0	0	0	0	0	0	0	0	0	0	0	0	1242200	0	0	1207600	3012900	0	0	4000500	8826200	18977000	51057000	61006000	8113900	0	VaGs11624	GTP-binding protein SAR1A	5	43	18
1058	0	0	0	0	0	0	0	0	0	0	0	0	0	0	0	0	0	0	0	0	0	0	0	0	0	0	0	0	0	0	0	0	0	0	0	0	0	0	445520	2890700	7503500	7644400	0	0	VaGs29338	Transmembrane protein	2	7	4
1059	0	0	0	0	0	0	0	0	0	0	0	0	0	0	0	0	0	0	0	0	0	0	0	0	0	0	0	0	0	0	0	0	0	0	0	0	0	0	0	2917400	5855700	6562600	0	311710	VaGs27543	Isopentenyl-diphosphate Delta-isomerase II	5	12	4
1060	0	0	0	0	0	0	0	0	0	0	0	0	0	0	0	0	0	0	0	0	0	0	0	0	0	0	0	0	0	0	0	0	0	0	0	0	0	0	0	3945100	6794500	9820800	1404800	0	VaGs35286	SufE-like protein 1	4	8	4
1061	0	1521400	0	1254300	0	4084200	2473600	2247500	1678100	0	0	0	0	0	0	0	0	0	0	0	0	0	0	0	0	0	0	0	0	0	0	0	0	0	0	0	0	1389800	1570700	11379000	18461000	24191000	0	0	ALD84709.1	ribosomal protein S18	3	18	11
1062	0	0	0	0	0	0	0	0	0	0	0	0	0	0	0	0	0	0	0	0	0	0	0	0	0	0	0	0	0	0	0	0	0	0	0	0	0	262750	0	0	1723100	2543800	0	1060100	VaGs10089	Ankyrin repeat domain-containing protein 2A	3	5	4
1063	0	0	0	0	0	0	0	0	0	0	0	0	0	0	0	0	0	0	0	0	0	0	0	0	0	0	0	0	0	0	0	0	0	0	0	0	1222800	0	0	0	2873600	2381200	0	0	VaGs34246	Peptide deformylase 1A	2	5	3
1064	0	0	0	0	0	0	0	0	0	0	0	0	0	0	0	0	0	0	0	0	0	0	0	0	0	0	0	0	279130	0	451130	0	0	769890	892200	738070	0	0	0	0	0	2446500	0	0	VaGs16770	not identified	3	7	6
1065	0	0	0	0	0	0	0	0	0	0	0	0	0	0	0	0	0	0	0	0	0	0	0	0	0	0	0	0	0	0	0	0	0	5766400	0	41655000	0	0	6286000	0	17159000	113130000	41981000	18490000	VaGs23812	Early light-induced protein 1	1	85	7
1066	0	0	0	0	0	0	0	0	0	0	0	0	0	0	0	0	0	0	0	723740	0	0	0	0	0	0	0	0	0	0	0	0	0	0	0	0	0	0	0	0	0	1795800	0	0	VaGs22552	ER membrane protein complex subunit 8/9 homolog	2	3	2
1067	0	0	0	0	0	0	0	0	0	0	0	0	0	0	0	0	0	0	0	0	0	0	0	0	0	0	0	0	0	0	0	0	0	0	0	0	0	0	0	0	0	8518800	0	2511400	VaGs35446	40S ribosomal protein S28-1	1	2	2
1068	0	0	0	0	0	0	0	0	0	0	0	0	0	0	0	0	0	0	0	0	0	0	0	0	0	0	0	0	0	0	0	0	0	0	0	0	0	0	0	0	0	14391000	2805900	1791100	VaGs35168	Thioredoxin Y1	4	8	3
1069	0	0	0	0	0	0	0	0	0	0	0	0	0	0	0	0	0	0	0	0	0	0	0	0	0	0	0	0	137220	0	0	0	0	0	0	0	0	0	0	0	0	1468600	0	0	VaGs27309	Adenylosuccinate lyase	2	2	2
1070	0	0	0	0	0	0	0	0	0	0	0	0	0	0	0	0	0	0	0	0	0	0	0	0	0	0	0	0	0	0	0	0	0	0	0	0	0	0	0	0	0	2825700	0	0	VaGs24512	Endo-1,3;1,4-beta-D-glucanase	2	2	1
1071	0	0	0	0	0	0	0	0	0	0	0	0	0	0	0	0	0	0	0	0	0	0	0	0	0	0	0	0	0	0	0	0	0	0	0	0	0	0	0	0	0	3192500	0	0	VaGs22925	Mitochondrial acidic protein MAM33	1	2	1
1072	0	0	0	0	0	0	0	0	0	0	0	0	0	0	0	0	0	0	0	0	0	0	0	0	0	0	0	0	0	0	0	0	0	0	0	0	0	0	0	0	0	599410	0	0	VaGs12158	Probable protein phosphatase 2C 55	1	4	1
1073	0	0	0	0	0	0	0	0	0	0	0	0	0	0	0	0	0	0	0	0	0	0	0	0	0	0	0	0	0	0	0	0	0	0	0	0	0	0	0	0	0	933080	0	0	VaGs30139	Phosphoserine phosphatase	1	1	1
1074	0	0	0	0	0	0	0	0	0	0	0	0	0	0	0	0	0	0	0	0	0	0	0	0	0	0	0	0	0	0	0	0	0	0	0	0	0	0	0	0	0	912000	0	0	VaGs37173	Mitochondrial fission 1 protein A	1	19	1
1075	0	0	0	0	0	0	0	0	0	0	0	0	0	0	0	0	0	0	0	0	0	0	0	0	0	0	0	0	0	0	0	0	0	0	0	0	0	0	0	482150	1043300	8647800	0	0	VaGs26065	Ras-related protein RABF2b	3	8	3
1076	0	0	0	0	0	0	0	0	0	0	0	0	0	0	0	0	0	0	0	0	0	0	0	0	0	0	0	0	0	0	0	0	0	0	0	0	0	0	758800	0	0	2315300	0	0	VaGs31448	Maf-like protein	1	2	2
1077	0	401990	553480	0	1092800	0	0	0	0	0	0	793470	0	0	0	0	0	0	0	0	0	0	0	0	0	0	0	0	0	0	0	0	0	0	0	0	0	1987900	0	3820800	0	10715000	0	0	VaGs19951	50S ribosomal protein L17	2	9	7
1078	0	259230	0	0	0	364970	748010	0	0	0	0	791590	0	0	0	0	0	0	0	0	0	0	0	0	0	0	0	0	0	0	0	0	0	0	0	0	0	0	0	0	0	2049200	0	0	VaGs38690	50S ribosomal protein L28	2	6	5
1079	0	0	0	0	0	0	0	0	0	0	0	0	0	0	0	0	0	0	0	0	0	0	0	0	0	0	0	0	0	0	0	0	0	0	0	0	1075000	5521000	3185100	0	0	8574300	1161600	0	VaGs37955	Annexin D1	6	9	5
1080	284220	1723000	1297100	1261000	2782200	1156200	825300	902680	856310	0	0	7139500	7182300	1172500	2057700	0	0	0	0	0	0	0	0	0	0	0	0	0	0	0	0	0	0	0	0	0	0	0	2394600	0	1276500	12932000	5397000	0	VaGs06206	unknown	5	36	17
1081	22268000	82198000	114160000	138440000	211020000	305790000	353990000	1301900000	1576000000	3409600000	6534600000	6379600000	6112000000	3201500000	4549600000	12487000000	14789000000	13977000000	5359200000	1810300000	4971700000	9043500000	5822000000	6725300000	17919000000	3830500000	201340000	279410000	368530000	529400000	666030000	686900000	858710000	1091600000	1382400000	2218000000	1761800000	2758000000	2862000000	5147400000	12252000000	26888000000	7792700000	39870000	ALD84717.1	PsbH	4	102	44
1082	0	0	0	0	0	5608200	4590200	29103000	43976000	90049000	146090000	176770000	157210000	79623000	0	280630000	0	143340000	42467000	0	0	939340000	87790000	147470000	537130000	102520000	0	0	0	0	11610000	15289000	0	23743000	46540000	66642000	62745000	72639000	125770000	213350000	510980000	824700000	246980000	19390000	VaGs34297	PsbH	1	30	30
1083	0	0	1690300	2407100	3903200	2672000	4526700	0	0	0	0	1684000	646050	0	0	0	0	0	0	0	0	0	0	0	0	0	0	0	0	0	0	0	0	0	0	0	0	5520300	0	3893600	8889200	8460100	0	0	ALD84689.1	ribosomal protein S14	2	15	11
1084	613760	1399000	2199000	1321700	2215200	1551900	2458800	1625100	2661400	0	0	2562800	2324600	1162300	0	0	0	0	0	0	0	0	0	0	0	0	0	0	0	0	0	0	0	0	0	0	0	0	0	0	8176900	5748800	0	0	ALD84673.1	ribosomal protein S16	3	15	14
1085	930740	1240900	1904900	1670000	2759300	2016100	2822100	2393500	1867700	1515600	1582100	1536400	1508000	0	0	0	0	1780000	0	0	0	0	0	0	0	0	0	0	0	0	0	0	0	0	0	0	0	0	0	0	5893800	4168500	0	0	VaGs32814	40S ribosomal protein S14	3	25	16
1086	0	0	0	953880	1028200	784610	0	1198600	0	0	799490	0	886070	0	0	0	0	1292100	0	0	0	1195100	0	0	0	0	0	525390	0	0	0	0	0	0	0	0	0	0	0	0	1357000	2183900	735000	0	VaGs38264	Histone H4.1	1	75	12
1087	3330600	5638600	7120300	6225200	7981400	5098100	6768400	8195700	6758400	2578700	6992000	2958300	6061900	0	0	0	0	0	2512400	2913600	3008100	3324900	1494200	7874700	3782700	226120	0	4072500	3198100	3717400	3486600	3497100	0	0	228310	3395400	0	0	0	227320	5116300	20477000	3775100	11257000	VaGs03388	Polyubiquitin	1	71	33
1088	3429200	7213900	9063200	7434100	15060000	12026000	17835000	17602000	18123000	20129000	26804000	34630000	31404000	38553000	37739000	32079000	36560000	109340000	109240000	256670000	270310000	400830000	283020000	281340000	388940000	624080000	580880000	470350000	390300000	668170000	1328800000	343180000	87025000	102940000	39964000	80357000	107040000	144670000	151930000	306150000	607830000	1190700000	813310000	830630000	VaGs37547	ozone-responsive stress related protein	8	137	44
1089	0	0	0	0	0	0	0	0	0	0	0	0	0	0	0	0	0	0	0	0	0	0	0	0	0	0	0	0	0	2016100	0	0	0	0	0	0	0	0	0	3723600	3251700	1111100	0	2909800	VaGs22764	Iron-sulfur assembly protein IscA-like 2	3	8	5
1090	0	0	0	0	0	0	0	0	0	0	0	0	0	0	0	0	0	0	0	0	0	0	0	2002900	0	0	0	0	867990	0	0	0	3019900	9290400	10957000	16843000	30771000	26486000	30993000	299670000	109720000	119600000	139710000	203380000	VaGs29695	Protein SPA	6	47	14
1091	968330	2071200	4551300	3082700	4921600	3849900	5862000	7050500	6590300	1079300	2549700	3209200	4288500	8741300	12236000	10902000	3642600	20590000	10965000	31140000	25991000	40290000	40711000	47734000	46037000	47835000	39932000	25129000	33517000	26570000	43946000	20714000	21905000	44128000	58693000	98145000	99855000	94465000	132700000	234060000	276780000	295620000	279990000	331080000	VaGs19669	hypothetical protein	5	151	44
1092	0	0	0	0	0	0	0	0	0	0	0	0	0	0	0	0	0	0	0	0	0	0	0	0	0	0	0	0	0	0	0	0	0	0	0	0	642910	0	1503800	2959900	0	2245700	0	0	VaGs31398	Fatty-acid-binding protein 1	1	10	4
1093	0	0	0	448040	554520	0	0	0	0	0	0	0	0	0	0	0	0	0	0	0	0	0	0	0	0	0	0	0	0	0	0	0	0	0	0	0	2329600	5012000	5160200	28675000	17416000	31006000	7060300	0	VaGs37108	HSP 17.8	1	31	9
1094	0	553290	966240	1073500	1397000	1308900	2621500	3236400	2019900	1114900	704910	2032400	1374000	539270	703320	0	0	0	0	1203800	805740	4832000	437780	3889800	647930	892060	384170	244150	302630	534740	465550	265150	0	375010	0	0	207340	0	2245300	24775000	21819000	20092000	3415300	3201900	VaGs36350	Iron-sulfur cluster assembly protein 1	8	85	35
1095	0	0	0	0	0	0	0	0	0	0	0	0	0	0	0	0	0	0	0	0	0	0	0	0	0	0	0	0	0	0	0	0	0	0	0	0	0	0	1747800	10844000	5898800	4509900	0	0	VaGs36610	Glutathione S-transferase DHAR2	7	44	4
1096	0	0	0	0	0	0	0	0	0	0	0	0	0	0	0	0	0	0	0	0	0	0	0	0	0	0	0	0	0	0	0	0	0	0	0	0	0	0	1843000	6429800	3592100	2470500	0	0	VaGs34881	50S ribosomal protein L18	3	6	4
1097	606670	904890	733270	439310	484680	799700	899580	1022900	2272500	2484200	2503300	2798800	2566300	1876200	2072100	1407900	0	0	0	1509400	0	2612400	1437700	2442800	0	2306600	1630200	0	0	1664400	1150200	0	1719600	1964800	0	3555200	6735100	15453000	23336000	69694000	40219000	33591000	12150000	14379000	VaGs38674	Defensin-like protein	2	37	35
1098	0	0	0	0	0	0	0	0	0	0	0	0	0	0	0	0	0	0	0	0	0	0	0	0	0	0	0	0	0	0	0	0	0	0	0	0	2644900	0	9419800	7424100	9274900	0	0	384960	VaGs35863	unknown	3	10	5
1099	0	0	0	0	0	0	0	0	0	0	0	0	0	0	0	0	0	0	0	0	0	0	0	0	0	0	0	0	0	0	0	0	0	0	293070	1306200	4898000	9924500	15857000	12036000	12873000	7980500	0	0	VaGs23181	Protein ABHD11	9	35	8
1100	0	1084700	1233600	1165500	624940	2448300	2080400	3167000	2555600	0	0	0	0	0	0	0	0	0	0	0	0	0	0	0	4770600	3321200	0	0	0	0	3817500	0	0	0	0	0	12183000	14950000	20646000	27323000	20177000	18121000	5165600	2360300	VaGs36865	unknown	2	27	19
1101	0	0	0	320260	0	0	522970	577630	0	0	135550	605980	0	0	0	0	0	0	0	0	0	0	0	0	0	0	0	619950	0	0	0	0	0	0	1248500	2821400	5452100	4883600	5745900	10844000	7417400	2498400	0	0	VaGs33029	30S ribosomal protein S17	4	29	14
1102	0	455410	767110	562110	2240700	2635900	2420500	5092600	3500700	3941900	868900	3335900	3022100	2552100	4762100	4861900	1808300	1372500	1045200	16172000	40531000	14039000	6109800	10842000	1487000	3261200	7495100	11784000	11104000	24057000	39962000	47158000	45172000	83662000	139500000	274820000	416530000	644000000	780790000	1157600000	857430000	393520000	20193000	1452200	VaGs21469	thylakoid lumen 18.3 kDa protein	13	280	43
1103	800830	196410	0	342440	296280	1314900	2514800	2509600	1856300	2132200	1676100	2055800	1601300	2339600	3994000	2496000	2366500	0	0	4092900	5599100	0	3859500	5983800	0	0	3954100	6475000	4955300	15441000	30455000	30777000	29214000	61164000	97445000	85669000	108260000	140690000	197110000	285240000	276090000	25956000	0	0	VaGs26308	unknown	9	104	36
1104	0	0	0	597260	0	612100	1022500	1425300	0	0	0	0	0	0	0	0	0	0	0	0	0	0	0	0	0	0	0	0	0	0	0	0	0	0	0	8840600	14685000	10197000	6029300	15018000	24037000	9687900	4408300	0	VaGs38523	unknown	3	22	12
1105	0	71226	116500	142780	0	114280	160200	232600	281930	0	0	431080	547050	500560	3862200	4838800	0	0	0	5301100	21340000	19176000	0	4432300	0	2179000	7365300	7442300	7119000	11365000	25517000	27239000	37322000	83220000	119110000	251530000	358160000	368600000	345320000	445390000	559410000	327430000	37506000	1321100	VaGs31249	Peptidyl-prolyl cis-trans isomerase FKBP16-4	9	123	35
1106	0	0	0	0	0	0	201520	207520	222950	0	0	244850	215820	0	0	0	0	0	409830	740580	0	678030	1342400	622360	657950	0	1520300	3845900	3344800	8273100	22748000	28249000	34294000	95188000	198730000	369280000	423000000	310920000	258930000	568300000	562150000	513330000	88278000	4303100	VaGs25999	unknown	18	187	29
1107	2650900	6576900	7331300	5877600	8254900	6033300	9637200	6490700	8796500	8101200	8116800	8482600	7664500	5589500	5587800	10687000	13013000	16573000	17408000	16642000	20767000	19870000	13061000	11281000	13237000	19445000	14083000	18668000	17926000	32946000	43331000	41347000	55309000	56175000	81741000	136590000	96973000	109350000	101000000	157200000	154030000	133180000	86871000	0	VaGs38643	Defensin-like protein	1	88	43
1108	0	0	0	0	0	0	0	0	0	0	0	0	0	0	0	0	0	0	0	0	0	0	0	0	0	0	0	0	0	0	0	0	0	0	0	315350	435360	2092300	789010	3294100	1954200	366070	0	0	VaGs31315	Multiple organellar RNA editing factor 3	2	12	7
1109	0	0	0	0	0	0	0	0	0	0	0	0	0	0	0	0	0	0	0	0	0	0	0	0	0	0	0	0	0	0	0	0	0	0	0	1281100	0	4769300	908200	7408300	5845400	0	0	0	VaGs32359	Protein CHAPERONE-LIKE PROTEIN OF POR1	3	7	5
1110	0	0	0	0	0	0	0	0	0	0	0	0	0	0	0	0	0	0	0	0	0	0	0	0	0	0	0	0	0	0	0	0	0	0	0	0	0	5581700	2489300	11288000	8429400	0	1295800	0	VaGs29409	ATP-dependent Clp protease proteolytic subunit 4	5	16	5
1111	0	0	0	0	0	0	0	0	0	0	0	0	0	0	0	0	0	0	0	0	345220	0	0	0	399220	0	0	0	0	0	0	0	0	0	0	0	0	2289200	906710	7401900	5526100	0	0	0	VaGs32996	ABC transporter I family member 1	4	12	6
1112	0	0	0	0	0	0	0	0	0	0	0	0	0	0	0	0	0	0	0	0	0	0	0	0	0	0	0	0	0	0	0	0	0	0	0	0	0	5176900	0	17568000	13914000	0	0	0	VaGs37293	outer envelope membrane protein 7	3	5	3
1113	0	0	0	0	0	0	0	0	0	0	0	0	0	0	0	0	0	0	0	0	0	0	0	0	0	0	0	0	0	0	0	0	0	0	0	0	0	1288600	0	3649400	3766800	0	0	0	VaGs28823	Beta-carotene isomerase D27	2	9	3
1114	0	0	0	0	0	157560	0	0	0	259630	0	657740	0	0	0	0	0	0	0	0	0	1272500	1338000	1505800	0	0	0	1142500	2036900	0	0	0	0	0	2143900	1653900	1159800	0	2757500	36312000	26251000	7771400	0	0	VaGs01509	Peroxiredoxin-2F	1	128	15
1115	0	0	0	0	0	0	0	0	0	0	0	0	0	0	0	0	0	0	0	380720	507460	0	0	0	0	0	0	0	0	0	0	0	0	0	0	622930	0	3572400	7868700	37808000	32592000	7239200	2521800	0	VaGs35352	14 kDa zinc-binding protein	6	24	9
1116	0	0	0	0	0	0	0	0	0	0	0	0	0	0	0	0	0	0	0	0	0	0	0	0	0	0	0	0	0	0	0	0	0	0	0	0	2258000	2269000	9088100	38944000	30963000	2186500	0	0	VaGs37156	30S ribosomal protein S7	5	17	6
1117	0	0	0	0	0	0	0	0	0	0	0	0	0	0	0	0	0	0	0	0	0	0	0	0	0	0	0	0	0	0	0	0	0	0	0	0	0	0	0	1328400	1088400	0	0	0	VaGs21139	Peptidyl-tRNA hydrolase	2	3	2
1118	0	0	0	0	0	0	0	0	0	0	0	0	0	0	0	0	0	0	0	0	0	0	0	0	0	0	0	0	0	0	0	0	0	0	0	0	0	0	0	40153000	25628000	0	0	743030	VaGs26896	Glycine-rich RNA-binding protein 3	1	23	3
1119	0	0	0	0	0	0	0	0	0	0	0	0	0	0	0	0	0	0	0	0	0	0	0	0	0	0	0	0	0	0	0	0	0	0	0	0	0	0	0	3445100	1921700	0	0	0	VaGs36534	40S ribosomal protein S24-1	3	4	2
1120	0	0	0	0	0	0	0	0	0	0	0	0	0	0	0	0	0	0	0	0	0	0	0	0	0	0	0	0	0	0	0	0	0	0	0	0	0	0	0	8904700	3587900	0	0	0	VaGs02457	unknown	2	3	2
1121	0	1395900	0	814800	3130000	0	0	1388800	2398000	0	1663400	0	0	0	0	0	0	0	0	0	0	0	0	0	0	0	0	0	0	0	0	0	0	0	0	0	0	2667800	2013200	12241000	8020400	0	0	0	ALD84711.1	ribosomal protein S12	5	18	10
1122	0	448840	496800	1386200	1027000	1462200	1319700	573970	682110	357200	0	0	0	0	0	0	0	0	0	0	0	0	0	0	0	0	0	0	0	0	0	0	0	0	0	577660	277390	2927900	4403800	11066000	7130400	1382700	0	0	VaGs38912	60S ribosomal protein L28-1	6	36	16
1123	0	0	1057100	380860	665480	353990	535740	593990	774000	0	0	0	0	0	0	0	0	0	0	0	0	0	0	0	0	0	0	0	0	0	0	0	0	0	0	0	0	0	2458200	4309700	3260600	0	0	0	VaGs25528	60S ribosomal protein L11-2	2	12	10
1124	0	0	0	0	216320	0	0	0	0	0	0	0	0	0	0	0	0	0	0	0	0	0	0	0	0	0	0	0	0	0	0	0	0	0	0	0	0	0	457850	700390	809770	0	0	0	VaGs11661	DEAD-box ATP-dependent RNA helicase 48	2	4	4
1125	0	0	0	0	0	0	0	183480	271470	0	0	0	0	0	0	0	0	0	0	934040	761500	0	0	0	0	0	0	0	0	0	0	0	0	0	0	0	0	779850	3411900	6353200	6481800	0	0	0	VaGs33676	Adenylate kinase	5	16	8
1126	0	0	0	0	0	0	0	0	0	0	0	0	0	0	0	0	0	0	0	1541400	0	1129100	2032900	2812600	3188300	1096000	0	855700	688090	0	542680	0	0	588380	0	2269400	3816300	8365800	12771000	23796000	26936000	5779800	0	0	VaGs26478	Thiol-disulfide oxidoreductase DCC	4	31	17
1127	0	0	0	0	0	0	0	0	0	0	0	0	0	0	0	0	0	0	0	0	0	0	0	0	0	0	0	0	0	0	0	0	0	0	0	1035900	4841300	10044000	16894000	27055000	30656000	8185300	0	0	VaGs35487	50S ribosomal protein L27	3	16	7
1128	0	0	0	0	0	0	0	0	0	0	0	0	0	0	0	0	0	0	0	0	0	0	0	0	0	0	0	221550	0	0	0	0	0	449090	964010	966470	22814000	65716000	94138000	166690000	151660000	31771000	1854200	1332300	VaGs23397	29 kDa ribonucleoprotein A	9	48	12
1129	0	0	0	0	0	0	0	0	0	0	0	0	0	0	1684800	0	0	0	0	0	5113900	2684300	7356700	8035500	0	0	0	0	0	0	0	0	0	0	1835100	18304000	51442000	137260000	138700000	344340000	353490000	33990000	0	0	VaGs23416	protein MAINTENANCE OF PSII UNDER HIGH LIGHT 1	9	37	13
1130	0	0	0	738190	0	0	0	0	0	0	0	0	0	0	0	0	0	0	0	0	0	0	0	0	0	0	0	0	0	0	0	0	0	0	0	2329500	7332800	13881000	27143000	49671000	61692000	3305900	0	0	VaGs33688	2-phytyl-1,4-beta-naphthoquinone methyltransferase	10	31	8
1131	0	0	0	0	0	0	0	0	0	134950	165480	173010	283540	211750	206450	0	0	0	382840	360800	0	0	0	0	0	0	0	0	0	0	0	0	0	0	0	0	885260	1781700	2361700	3992700	4006400	0	0	0	UER43506.1	ATP synthase FAD subunit	2	331	13
1132	0	0	335390	0	0	115080	0	0	507890	0	0	0	0	0	0	0	0	0	0	0	0	0	0	0	0	0	0	0	0	0	0	0	0	0	0	0	1179600	2047700	3082300	6418300	4452700	1099700	0	0	VaGs36142	40S ribosomal protein S18	3	12	9
1133	720400	1302600	877340	2297600	2831700	3439800	5937400	9787000	10918000	13408000	13879000	28953000	27910000	26178000	32926000	14664000	14229000	26876000	36863000	36997000	23336000	41143000	18584000	8176500	5858700	6652900	13715000	9455800	4979300	4678300	6313200	4775500	0	12053000	6663000	64611000	120990000	172320000	269760000	610750000	540040000	43338000	1991000	0	VaGs32332	F0 subunit FAD	3	336	42
1134	0	0	0	0	0	0	0	0	0	0	0	0	0	0	0	0	0	0	0	0	0	0	0	0	0	0	0	0	0	0	0	0	0	0	0	2031200	3567100	3409500	5857200	17932000	13567000	0	0	0	VaGs28769	unknown	6	19	6
1135	0	0	0	0	184090	0	190570	210460	0	0	0	0	0	0	0	0	0	0	0	0	0	0	0	0	0	0	0	0	0	0	0	0	0	0	0	0	0	3322800	4327600	16860000	18414000	0	0	0	VaGs29380	Ribosome-recycling factor	5	17	7
1136	0	0	0	0	0	0	0	0	0	0	0	0	0	0	0	0	0	0	0	0	0	0	0	0	0	0	0	0	0	0	0	0	0	0	0	0	1382300	2060000	6274300	16380000	22326000	2586900	0	0	VaGs29916	Peptidyl-prolyl cis-trans isomerase CYP20-1	5	14	6
1137	0	0	0	0	0	0	0	0	0	0	0	0	0	0	0	0	0	0	0	0	0	0	0	0	0	0	0	0	0	0	0	0	0	0	0	0	0	1301900	4466300	7456600	11448000	0	0	0	VaGs35107	L-ascorbate peroxidase 2	4	47	4
1138	0	0	0	0	0	0	0	0	0	0	0	0	0	0	0	0	0	0	0	0	0	0	0	534260	508550	406990	0	887160	3670900	5768900	8577400	5842100	12859000	25007000	18454000	14366000	19747000	52822000	58953000	143600000	227320000	17751000	404090	0	VaGs35031	Rhodanese-like domain-containing protein 9	11	71	19
1139	0	0	0	0	0	339380	496890	0	697060	792840	1948000	1018500	5384100	8645600	1854800	0	0	2219600	0	0	0	0	1677000	0	0	2844700	2747100	4799200	3743700	10534000	8634000	18780000	17894000	32314000	35136000	90901000	124480000	223380000	232130000	641230000	804070000	172400000	1700300	0	VaGs38672	Protein THYLAKOID FORMATION1	9	85	29
1140	0	0	0	0	0	0	0	0	0	0	0	0	0	0	0	0	0	482400	0	0	0	0	0	0	0	0	0	0	0	0	0	506070	0	0	1082800	6968700	19354000	11297000	26395000	102650000	116520000	34316000	2650100	0	VaGs20873	Ricin B-like lectin R40G3	1	40	11
1141	0	0	294360	391230	0	244800	604800	535660	0	0	0	0	0	829020	0	0	0	0	0	1349300	0	0	1572100	0	0	0	1383000	1833200	2227400	3271200	2782400	2782800	3470800	7978300	9859900	16827000	41498000	31866000	44219000	85599000	120820000	15491000	2735900	911190	VaGs36210	Frataxin	7	56	26
1142	0	0	0	0	0	0	0	0	0	0	0	305260	0	176900	1086400	1024100	0	0	0	643620	695630	800180	0	749830	491810	746050	709510	598390	5620500	5538200	12158000	13793000	10280000	28799000	48547000	99836000	128050000	159430000	159640000	299880000	459560000	66661000	0	0	VaGs33867	Chloroplast processing peptidase	17	139	26
1143	0	0	0	0	0	0	0	0	0	0	0	0	0	0	0	0	0	0	0	0	0	0	0	0	0	0	0	0	0	0	0	0	0	0	0	0	0	261640	276850	300260	510760	0	0	0	VaGs19101	Probable aldo-keto reductase 4	1	4	4
1144	0	0	0	0	0	0	0	0	0	0	0	0	0	0	0	0	0	0	0	0	0	0	0	0	0	0	0	0	0	164540	2704900	1484800	329170	522880	190720	739370	1128900	2258800	2883700	5188500	7502500	678010	0	0	VaGs21628	triosephosphate isomerase	6	29	13
1145	0	0	0	0	0	359240	0	789310	1067100	889950	0	1254000	1016500	0	0	0	0	0	998060	1160800	1013900	1481900	936830	0	0	1907400	1599600	2262300	2128800	3741000	3999200	3277000	0	4613900	0	8715900	8675800	9956000	8740000	16964000	22195000	0	0	0	VaGs28717	Protein TIC 20-v	1	25	25
1146	0	0	0	0	0	0	0	0	0	0	0	0	0	0	0	0	0	1139900	0	0	0	347350	0	0	0	0	0	0	0	0	0	0	0	0	0	2362300	3292600	4998300	0	9384900	16816000	1479700	0	0	VaGs36097	2,3-bisphosphoglycerate-independent phosphoglycerate mutase	2	12	8
1147	0	0	0	0	0	0	0	0	0	0	0	0	0	0	0	0	0	0	0	0	0	0	0	0	0	0	0	0	0	0	0	0	0	1173000	0	2951600	3897100	4934800	0	13321000	16009000	0	0	0	VaGs23078	Probable mitochondrial import inner membrane translocase subunit TIM21	3	8	6
1148	0	0	0	0	0	0	0	0	0	0	0	0	0	0	0	0	0	0	0	0	0	0	696930	2653800	862130	1138700	3490500	1015000	2739700	4041700	59213000	98029000	47684000	46760000	62211000	67621000	59849000	75715000	87133000	976070000	960060000	17679000	21450000	36864000	VaGs28712	Plastoglobulin-1	11	115	22
1149	0	0	0	0	0	0	0	0	0	0	0	0	0	0	0	0	0	0	0	0	0	0	0	0	0	0	0	0	0	0	0	0	0	0	0	0	0	0	0	3004600	3537800	0	0	0	VaGs29843	Heme-binding protein 2	4	4	2
1150	0	0	0	0	0	0	0	0	0	0	0	0	0	0	0	0	0	0	0	0	0	0	0	0	0	0	0	0	0	0	0	0	0	0	0	0	0	0	0	7627500	9144300	0	0	0	VaGs03608	Altered inheritance of mitochondria protein	3	6	2
1151	0	0	0	0	0	0	0	0	0	0	0	0	0	0	0	0	0	0	0	0	0	0	0	0	0	0	0	0	0	0	0	0	0	0	0	0	0	0	0	1586000	1911900	0	0	0	VaGs26608	stress-induced protein C29B12.11c	1	2	2
1152	0	0	0	0	0	0	0	0	0	0	0	0	0	0	0	0	0	0	0	0	0	0	0	0	0	0	0	0	0	0	0	0	0	0	0	0	0	0	0	1596500	2188100	0	0	0	VaGs22057	Ricin B-like lectin R40G3	1	35	2
1153	0	0	0	0	0	0	0	0	0	0	0	0	0	0	0	0	0	0	0	0	0	0	0	0	0	0	0	0	0	0	0	0	0	0	0	0	0	0	0	6839500	9471800	0	0	0	VaGs09529	ATP-dependent Clp protease proteolytic subunit-related protein 1	4	5	2
1154	0	0	0	0	0	0	0	0	0	0	0	0	0	0	0	0	0	0	0	0	0	0	0	0	0	0	0	0	0	0	0	0	0	0	0	0	0	0	0	4324500	4687400	1243900	0	527590	VaGs35792	unknown	2	6	4
1155	529290	1315800	4465700	2502700	2821100	7293300	3085900	3694700	5007500	9272000	5818900	14963000	12608000	8447300	9550800	6217300	3833600	17354000	14462000	18626000	27425000	19125000	29474000	18741000	23376000	18327000	18518000	22291000	5282900	7768500	32663000	19653000	26711000	32367000	37784000	93842000	31813000	17244000	84908000	573650000	820320000	185410000	21408000	468110	VaGs01511	Peroxiredoxin-2F	1	149	44
1156	0	0	0	0	0	0	0	0	0	0	0	0	0	0	0	0	0	0	0	0	0	0	0	0	0	0	0	0	0	0	0	0	0	0	0	0	1644400	1704400	0	9649400	14760000	1694600	0	0	VaGs31400	Fatty-acid-binding protein 1	1	9	5
1157	0	0	0	0	0	0	0	0	0	0	0	0	0	0	0	0	0	0	0	0	0	0	0	0	0	0	0	0	0	0	0	0	0	0	0	0	0	0	0	1645200	2786000	0	0	0	VaGs24081	unknown	1	2	2
1158	0	0	0	0	0	0	0	0	0	0	0	0	0	0	0	0	0	0	0	0	0	0	0	0	0	0	0	0	0	0	0	0	0	0	0	0	0	0	0	3031500	5824300	0	0	0	VaGs28358	Uracil phosphoribosyltransferase	4	8	2
1159	0	0	0	0	0	0	0	0	0	0	0	0	0	0	0	0	0	0	0	0	0	0	0	0	0	0	0	0	0	0	0	0	0	0	0	0	0	0	1502600	7994800	16697000	0	0	0	VaGs28587	Ras-related protein RABA5d	2	7	3
1160	0	0	0	0	0	0	0	0	0	0	0	0	0	0	0	0	0	0	0	0	0	0	0	0	0	0	0	0	0	0	0	0	0	0	1414200	0	2351800	3088900	9112900	45362000	82581000	0	0	0	VaGs34339	Probable ribose-5-phosphate isomerase 3	7	19	6
1161	0	0	0	0	0	0	0	0	0	0	0	0	0	0	0	0	0	0	0	0	0	0	0	0	0	0	0	0	0	0	0	0	0	0	0	0	0	0	829630	4673200	7306600	0	0	0	VaGs37194	60S ribosomal protein L35	3	7	3
1162	0	0	0	0	0	0	0	0	0	0	0	0	0	0	0	0	0	0	0	0	0	0	0	0	0	0	0	0	0	0	0	0	0	0	0	0	0	0	984900	3199400	5633100	503030	0	0	VaGs11683	Protein HHL1	3	7	4
1163	0	0	0	0	201550	0	199390	249710	0	0	0	109530	0	0	0	0	0	0	0	0	0	0	0	0	0	0	0	0	0	0	0	315520	0	0	0	0	424880	1445000	3242100	8936000	17600000	754770	0	0	VaGs34521	Ubiquinone biosynthesis protein COQ4 homolog	7	26	11
1164	0	0	0	98206	151210	802100	4574800	1558100	7562200	12215000	14029000	12390000	30846000	31187000	33852000	14746000	17139000	28890000	32323000	109690000	23986000	10822000	5348500	14837000	4975400	4193700	10174000	12424000	25061000	5279100	812640	5037800	2522000	5023400	32654000	82158000	5065700	3940100	7249300	230460000	323440000	8354900	0	0	VaGs25731	F1 delta	12	171	39
1165	0	0	0	0	0	0	0	0	0	0	0	0	0	0	0	0	0	0	0	0	0	0	0	0	0	0	0	626710	826330	839580	0	0	0	0	2046200	5594200	2224800	0	3780800	12857000	12560000	5332700	0	0	VaGs23714	Protein-L-isoaspartate O-methyltransferase 1	5	20	10
1166	0	0	0	0	0	0	0	0	0	0	0	0	0	0	0	0	0	0	8195600	21308000	15154000	2869200	0	0	0	0	0	0	0	0	0	0	0	0	2537600	3837800	4017300	6853000	8468400	21308000	40512000	16313000	0	1694500	VaGs36546	Differentiation-associated protein 1 putative isoform 1	4	22	13
1167	0	0	0	0	0	0	0	0	0	0	0	0	0	0	0	0	0	0	0	0	0	0	0	0	0	0	0	0	0	1621300	0	0	0	6748900	4786100	7357700	8094700	9360500	0	10805000	28725000	19028000	6110400	0	VaGs12825	Protein COFACTOR ASSEMBLY OF COMPLEX C SUBUNIT B CCB3	2	13	10
1168	0	0	0	0	0	0	0	0	0	0	0	0	0	0	0	0	0	0	0	0	0	0	0	0	0	0	0	0	0	0	0	0	0	0	0	0	1281000	3010200	1313700	4446000	9169600	3356500	0	0	VaGs32307	Protein PAM68	3	7	6
1169	0	0	0	0	0	0	0	0	0	0	0	0	0	0	0	0	0	0	0	538450	0	0	0	836350	0	0	0	0	0	1173400	1892600	0	742200	7413800	11646000	16198000	27617000	65863000	45098000	112910000	257290000	129060000	2748100	462970	VaGs29374	Tetratricopeptide repeat-containing domain (TPR)	9	59	16
1170	0	0	0	0	0	0	0	0	0	0	0	0	0	0	0	0	0	0	0	0	0	0	0	0	0	0	987160	0	1470100	3761400	4932700	6461900	1466700	3767700	8067400	14142000	21824000	27732000	29732000	48761000	129530000	71166000	11073000	385630	VaGs09082	unknown	7	52	17
1171	0	0	0	0	0	0	0	0	0	0	0	0	0	0	0	0	0	0	0	0	0	0	0	0	0	0	0	0	0	0	0	0	0	0	0	1095500	3943600	4900700	6988800	9159000	19649000	7291100	2865400	0	VaGs22722	MLP-like protein 31	5	17	8
1172	197570	0	0	271620	0	0	0	0	0	0	0	0	0	0	0	0	0	0	0	0	0	0	0	0	0	0	0	0	0	0	0	1032400	3401300	6938200	3720200	7782900	6644600	7741800	11199000	36421000	92875000	34383000	14234000	377600	VaGs24228	Ras-related protein RABH1b	9	41	15
1173	0	144300	0	0	390680	673150	621390	1561600	820890	1123800	2671400	3629800	4801100	3390000	3051300	0	0	2575400	4697700	21187000	15658000	26620000	16386000	7105100	4854400	8809100	10808000	18613000	17981000	15141000	33721000	35834000	25727000	43076000	98872000	175810000	108030000	101830000	108450000	260000000	839100000	333310000	18597000	1493600	VaGs27240	Rieske (2Fe-2S) domain-containing protein (PHOTOSYSTEM B PROTEIN 33; PSB33)	14	224	39
1174	0	161390	204830	192550	369850	220340	326970	377640	264980	310690	0	0	465560	541440	947450	0	0	0	0	0	0	0	555500	923510	0	0	888170	1170800	944180	1413300	1705000	1736000	1472600	2679500	2778000	3589100	5796000	6536300	6291100	14404000	36233000	7894000	0	0	VaGs34301	Ras-related protein RABA5d	1	33	30
1175	0	408270	557430	0	616990	0	744650	935480	0	948280	974080	841670	2443600	0	2303500	1758000	0	1793100	0	2776000	2793500	6754200	7596200	11903000	3427600	3566100	8763700	11422000	7944400	11025000	35458000	24097000	56130000	68686000	126570000	243360000	292470000	448040000	558380000	885000000	1824800000	383840000	14876000	175890	VaGs20860	Temperature-induced lipocalin-1	10	138	37
1176	0	0	0	0	0	0	0	0	0	0	0	0	0	0	0	0	0	0	0	0	0	0	0	0	0	0	0	0	0	0	1695500	881960	1611800	2402800	5503300	11680000	23074000	30413000	34973000	66874000	146620000	37636000	1407600	0	VaGs29740	Protein FAM210B	5	36	13
1177	0	249440	226000	0	123590	0	0	0	0	0	0	1172700	0	0	2231200	0	0	0	0	1096700	0	3457000	3123800	4799100	3333600	0	12062000	18850000	9498300	29977000	60278000	61774000	106240000	136870000	151300000	232310000	402240000	525120000	696900000	1856600000	3575700000	1011200000	98726000	1537700	VaGs12111	Plastid-lipid-associated protein 6	13	143	28
1178	0	0	0	0	0	0	0	0	0	0	0	0	0	0	0	0	0	0	0	0	0	0	0	0	0	0	557090	752720	1200300	2123100	1389700	1324800	2813100	3318500	4760000	6098200	3710000	9583700	15876000	32099000	59687000	14632000	3905300	0	VaGs23455	Ras-related protein Rab7	4	42	17
1179	0	0	0	0	0	0	0	0	0	0	0	0	0	0	0	0	0	0	0	0	0	0	0	0	0	0	0	0	0	0	0	0	0	0	0	0	657270	6213400	7671900	23922000	43672000	8194500	2236800	0	VaGs36715	Putative phosphatidylglycerol/phosphatidylinositol transfer protein DDB_G0282179	2	10	7
1180	0	111030	0	137920	212460	197370	190070	214070	315050	0	226960	293170	286370	0	0	0	0	0	0	442340	648220	611320	527830	1227700	528180	505200	1041600	1457400	749780	1018900	1058800	786110	1801300	1328700	2027600	3693500	4480700	6318800	8317700	23187000	54538000	10403000	0	0	VaGs20242	Ubiquinone biosynthesis protein COQ9-B	5	111	33
1181	0	207940	305940	767860	1021200	453260	419170	557330	577450	759490	1428300	1649100	1513700	890740	908770	0	0	1554500	1038900	3159800	2154400	2991500	1406600	3070800	3417500	3774100	3436100	4347400	2996400	4315700	6040700	5049600	5344000	8134300	5594000	9863900	15032000	10307000	31574000	121340000	275410000	34611000	771440	0	VaGs20241	Ubiquinone biosynthesis protein COQ9	5	116	40
1182	145360	975980	261500	292210	232810	223560	0	0	0	0	0	0	0	0	0	0	0	0	0	0	0	0	0	0	0	0	0	0	0	0	0	0	0	0	0	1339300	0	1223200	923580	5630000	13715000	1786000	0	0	VaGs25297	protein SLOW GREEN 1	1	23	12
1183	0	0	0	62163	0	338240	499600	390240	0	710130	0	422180	355720	305210	490800	988640	0	0	0	2909800	1693200	897220	1280300	8971200	0	0	1303600	2384000	966250	0	2037700	0	0	0	2200800	10033000	8095000	10903000	13895000	28042000	74742000	11119000	0	0	VaGs20935	Stress-response A/B barrel domain-containing protein UP3	8	60	27
1184	0	0	0	0	0	0	0	0	0	0	0	0	0	0	0	0	0	0	0	0	0	0	0	0	0	0	0	0	0	0	0	0	0	0	5844400	6594700	0	0	0	23003000	42189000	14900000	0	327390	VaGs32245	Ubiquitin-conjugating enzyme E2 variant 1A	2	8	6
1185	0	0	0	0	0	0	0	0	0	0	0	0	0	0	0	0	0	0	0	0	0	0	0	0	0	0	0	0	0	0	0	0	0	0	0	0	0	0	0	944440	4098400	2204600	0	0	VaGs28764	glutathione peroxidase 4	2	5	3
1186	0	0	0	0	0	219380	611890	0	0	0	0	0	0	0	951770	0	0	0	0	115840	0	0	0	98381	0	0	946830	122250	126460	1932300	4040300	3178600	3386600	5685100	5194300	7568000	8247500	11324000	11304000	34433000	122560000	64491000	73756	0	VaGs30456	Ras-related protein RABB1b	7	83	22
1187	0	0	0	0	0	0	0	0	0	0	0	0	0	0	0	0	0	0	0	0	0	0	0	0	0	0	0	0	0	0	0	0	0	0	0	1112200	1236200	3044700	12491000	37574000	102520000	45875000	0	0	VaGs22304	Ribosome-recycling factor	10	36	7
1188	0	0	0	0	0	0	0	0	0	0	0	0	0	0	0	0	0	0	0	0	0	0	0	0	0	0	0	0	0	0	0	0	0	0	0	0	0	0	4228400	5121800	17049000	10820000	1368300	0	VaGs35073	Putative thiol-disulfide oxidoreductase DCC	6	13	5
1189	0	0	0	0	315490	314670	329280	361220	0	0	0	504100	524840	678940	178460	790770	903530	0	584530	1175800	1094400	787340	0	343480	312690	0	778150	0	0	0	2106500	2212900	2607000	1001700	4046000	5192500	6878300	7088100	11683000	27843000	79998000	56749000	12414000	0	VaGs26827	Ras-related protein RABE1c	11	63	30
1190	337250	635320	1692800	2402700	1203500	2443500	3057000	3741000	2369800	3655500	1986000	4116400	2755100	4503500	2023400	420980	327320	6194600	5021800	2463000	5935300	4452900	4885800	1584600	1205300	1848700	4282100	4076800	2170900	3562100	7495800	2149600	4600300	5059500	12529000	33035000	24074000	23032000	28068000	89964000	169330000	112930000	1251000	0	VaGs26354	Carbonic anhydrase	17	236	43
1191	0	0	0	0	0	0	0	0	0	0	0	0	0	0	0	0	0	0	0	1221100	0	1418500	1566000	2019600	1234600	0	1163800	1962200	0	0	0	0	0	3139200	1081200	4408500	2946700	3061200	10587000	21142000	44813000	28494000	1767800	0	VaGs36737	Rubredoxin	5	30	17
1192	0	0	0	0	0	0	0	0	0	0	0	0	0	0	0	0	0	0	0	0	0	0	0	0	4025700	4366300	0	0	0	3705300	1380100	0	0	0	0	0	0	24530000	77349000	212790000	365700000	232910000	22924000	3021100	VaGs29276	small HSP	8	44	11
1193	0	0	0	0	0	0	0	0	0	0	0	0	0	0	0	0	0	0	0	0	0	0	0	0	0	0	0	0	0	0	0	0	0	2058200	1290600	8113600	8244900	18429000	22979000	77481000	137370000	82247000	3180200	0	VaGs23672	S-adenosyl-L-methionine-dependent methyltransferases superfamily protein	12	53	10
1194	0	0	0	0	0	0	0	0	0	0	0	0	0	0	0	0	0	0	0	0	0	0	0	0	0	0	0	0	0	0	0	0	0	0	0	0	1067100	1627200	2033400	5086700	9482900	5922100	0	0	VaGs31390	GTP-binding protein SAR1A	1	17	6
1195	0	0	0	0	0	0	0	0	0	0	0	0	0	0	0	0	0	0	0	0	0	0	0	1868000	9142000	6283800	2553300	0	0	8317600	0	0	0	0	0	8134300	31412000	78795000	103620000	300700000	501390000	389360000	74898000	11894000	VaGs02700	small HSP	8	50	14
1196	0	0	0	0	0	0	0	0	0	0	0	0	0	0	0	0	0	0	0	0	0	0	0	0	0	0	0	0	0	0	1025300	0	1177800	2314800	4878800	10295000	24548000	35768000	61050000	192450000	399680000	308720000	65299000	15481000	VaGs36730	Temperature-induced lipocalin-1	2	62	13
1197	0	0	0	0	0	0	0	0	0	0	0	0	0	0	0	0	0	0	0	0	0	0	0	0	0	0	0	0	0	0	0	0	0	0	0	0	0	0	2003500	7965500	15645000	12733000	0	0	VaGs29376	Ras-related protein Rab7	4	42	4
1198	0	0	0	0	0	0	355170	0	0	0	0	0	0	0	0	0	0	0	0	0	0	0	0	0	0	0	0	0	0	0	0	0	0	0	0	0	0	0	2215800	13703000	20143000	13327000	0	0	VaGs35406	30S ribosomal protein S13	6	14	5
1199	0	0	0	0	0	0	0	0	0	0	0	0	0	0	0	0	0	0	0	0	0	0	0	0	0	0	0	0	0	0	0	0	0	0	0	0	0	0	0	1230400	1936000	1228600	0	0	VaGs24720	photosystem I assembly factor PSA3	3	6	3
1200	0	0	0	0	0	0	0	0	0	0	0	0	0	0	0	0	0	0	0	0	0	0	0	0	0	0	0	0	0	0	0	0	0	0	0	0	636370	0	0	4125400	7656700	3478100	0	0	VaGs36635	Temperature-induced lipocalin-1	1	55	4
1201	503850	4764400	6987800	7793100	9691900	9650700	11108000	18883000	22848000	43676000	50777000	65407000	66396000	61399000	185920000	225340000	67136000	67297000	55928000	119450000	182070000	82143000	113960000	233040000	110270000	29187000	52034000	88054000	47109000	74017000	117250000	79442000	107010000	236290000	291690000	420590000	537690000	904400000	1166500000	2019900000	2729700000	2784600000	501020000	8862600	VaGs23023	Peroxiredoxin Q	5	358	44
1202	0	0	1126500	747320	927640	239170	1687200	817610	942800	2513600	4688100	8474800	2297700	4164000	9190700	8126600	9069700	8846300	11748000	15804000	28223000	29348000	14324000	35204000	18776000	6613000	6597300	11778000	4752700	7028500	17020000	11442000	15719000	27308000	33579000	59066000	97227000	144450000	146220000	182820000	340440000	304270000	72469000	2905700	VaGs23251	Peroxiredoxin Q	4	333	42
1203	0	0	0	0	0	0	0	0	0	0	0	0	0	0	0	0	0	0	0	0	0	0	0	0	0	0	1561100	5995100	0	0	1039000	0	1051500	4129100	1335300	4996900	5796500	13720000	17448000	18344000	49598000	41368000	4320100	0	VaGs30715	Rhodanese-like domain-containing protein 14	5	31	14
1204	0	0	0	0	0	0	0	0	0	0	0	0	0	0	0	0	0	0	0	0	0	0	0	0	0	0	0	0	0	0	0	0	0	877120	7489300	11934000	22458000	18699000	36077000	39623000	83047000	61382000	4016800	283350	VaGs33573	PsbP domain-containing protein 5	7	39	11
1205	0	0	0	0	0	0	0	0	0	0	0	0	0	0	0	0	0	0	0	0	0	0	0	0	0	0	0	0	0	0	0	0	0	0	0	0	18856000	23024000	37951000	56489000	106580000	67534000	2402900	2830600	VaGs37908	unknown	4	17	8
1206	2007500	2343000	3218700	2969900	3413200	3704800	4072300	4665600	4232500	4065100	5367300	9068800	6450000	6749000	5721400	11759000	37063000	8521600	0	0	0	3112400	33778000	36266000	40135000	30704000	37331000	39453000	38886000	66361000	130440000	92919000	100810000	259290000	247520000	560510000	748650000	814450000	877170000	1154700000	2289500000	1436400000	342260000	132210000	VaGs34513	unknown	4	90	41
1207	0	0	0	0	0	0	0	0	0	0	0	0	0	0	0	0	0	0	0	0	0	0	0	0	0	0	0	0	0	2074300	3858400	0	4081600	8885000	20011000	37083000	34104000	43777000	79626000	90320000	135550000	82878000	32489000	5935600	VaGs02684	inner membrane localized protein	4	34	14
1208	0	369640	224310	681190	183490	320080	363050	431130	0	0	0	0	0	0	0	0	0	0	0	0	0	0	0	0	0	0	0	0	0	0	0	0	0	0	0	0	0	3541100	13155000	15373000	15393000	5341700	0	0	VaGs29335	50S ribosomal protein L6	1	30	12
1209	0	369780	506690	354450	552950	411500	676790	431270	747980	802570	0	2307900	1085400	1040600	0	0	0	0	0	0	0	1421300	1525400	1197500	2291800	0	0	0	0	0	0	0	0	0	0	0	3615400	9675100	16239000	40010000	44183000	18661000	0	549700	VaGs36632	MICOS complex subunit MIC25a	9	57	23
1210	0	0	0	0	219400	154370	0	0	0	0	0	0	0	0	0	0	0	0	0	0	0	0	0	0	0	0	0	0	0	0	0	0	0	0	0	0	0	1845900	6160600	9166900	9979600	5373700	0	0	VaGs35272	60S ribosomal protein L12-like	3	16	7
1211	0	317770	248500	1039300	1512900	538480	618940	569370	561640	0	0	646960	0	572710	0	0	0	0	0	902870	0	1638500	2949400	5456100	3244800	3276000	18790000	6063400	2054600	5142700	6639100	5835000	7764900	11923000	19195000	59942000	72810000	122440000	185450000	311790000	373170000	208670000	18678000	0	VaGs02485	Peptidyl-prolyl cis-trans isomerase	9	95	33
1212	0	0	0	0	0	0	0	0	0	0	0	0	0	0	0	0	0	0	0	0	0	0	0	0	0	0	0	0	0	0	0	0	0	0	1057700	5591700	11544000	19660000	21216000	33730000	49578000	17581000	0	0	VaGs25723	Peptidyl-prolyl cis-trans isomerase FKBP18	6	28	8
1213	0	0	377070	404350	400660	405000	619100	701920	795380	0	0	0	0	0	865790	0	0	0	0	0	0	0	0	0	0	0	0	695070	0	0	0	0	0	0	0	1499200	2097600	3021600	3519200	7215700	8590600	7184900	1636800	0	VaGs31913	50S ribosomal protein L11	2	19	17
1214	0	0	0	0	0	0	0	0	0	0	0	0	0	0	0	0	0	0	0	0	0	0	0	0	0	0	0	0	0	0	0	0	0	0	0	0	0	6292200	4995700	12800000	12325000	10341000	0	0	VaGs35593	40S ribosomal protein S30	1	5	5
1215	0	0	0	0	0	0	0	0	0	0	0	0	0	0	0	0	0	0	0	0	0	0	0	0	0	0	0	0	0	0	0	0	0	0	0	0	0	0	6635800	16622000	17468000	12287000	0	0	VaGs37929	40S ribosomal protein S25-3	2	7	4
1216	0	0	0	0	0	0	0	0	0	0	0	0	0	0	0	0	0	0	0	0	0	0	0	0	0	0	0	0	0	0	0	0	0	0	0	0	0	2157400	6268400	12050000	16377000	12966000	2226500	0	VaGs22532	50S ribosomal protein L9	6	23	6
1217	0	421150	0	612690	625960	808110	1540900	0	514870	0	0	1863100	0	522240	4362300	2208600	0	2921200	2893800	6154100	1562700	1414300	972130	0	0	1473800	2121900	2110500	1374200	2329300	2649800	6322700	1622500	0	1957400	0	4514700	6498900	31820000	37922000	64873000	35754000	14168000	1082300	VaGs17967	Peptide methionine sulfoxide reductase	4	67	33
1218	0	0	0	0	0	0	0	0	0	0	0	0	0	0	2542200	0	0	0	0	579040	1106200	1486900	0	2619000	724150	0	0	0	0	0	0	2152100	0	1107300	910360	6453400	16309000	28486000	69041000	186340000	194210000	98807000	62251000	7488300	VaGs23769	Peptidyl-prolyl cis-trans isomerase FKBP19	10	82	18
1219	0	0	0	149500	230030	225860	1285400	1272600	942370	0	0	0	0	0	0	0	0	0	0	0	0	0	0	0	0	0	0	0	0	0	0	0	0	0	0	0	2329600	9879300	56269000	149620000	199870000	85308000	88635000	43379000	VaGs38099	Glycine-rich RNA-binding protein 3	8	39	14
1220	0	559140	0	310270	0	0	773630	0	0	0	0	0	1123900	0	0	0	0	0	0	4598800	0	0	0	0	0	0	0	0	0	0	0	0	0	0	0	0	0	0	24775000	18794000	85001000	38002000	12641000	32461000	VaGs36801	unknown	2	12	11
1221	0	0	0	0	0	0	0	0	0	0	0	0	0	0	0	0	0	0	0	0	0	0	0	0	0	0	0	0	0	0	0	0	0	218510	156070	2520200	331790	3686600	3413200	4890200	12498000	4875400	5539900	3090800	VaGs25342	Early nodulin-93	4	18	11
1222	0	0	0	0	0	0	0	0	0	0	0	0	0	0	0	0	0	0	0	0	0	0	0	0	0	0	0	0	0	0	0	0	0	0	0	0	0	0	0	3083000	5833400	3273200	3530400	1493300	VaGs26475	Thiosulfate sulfurtransferase 16	2	11	5
1223	0	0	0	0	0	0	0	0	0	0	0	0	0	0	0	0	0	0	0	0	0	0	0	0	0	0	0	0	0	0	0	0	0	0	0	0	0	4598000	7326500	11930000	50793000	30090000	34770000	1441200	VaGs02444	Peptidyl-prolyl cis-trans isomerase	8	26	7
1224	10584000	18136000	26533000	27850000	46343000	42208000	56360000	58840000	45106000	55246000	67600000	83286000	71602000	74367000	63281000	56337000	56631000	111290000	115990000	142530000	133250000	92409000	116490000	106690000	79030000	63091000	63179000	85586000	46931000	67443000	92229000	66204000	182510000	279160000	129340000	120630000	107670000	136120000	150530000	275990000	556430000	266600000	9668200	144640	VaGs25526	Superoxide dismutase [Mn]	10	315	44
1225	450720	1974000	1314900	3066300	2786700	3009800	4562300	4743700	7885400	4866700	6936800	12692000	5966100	13095000	11224000	6115400	2240300	19223000	15479000	21435000	22530000	6688300	20697000	5374300	10260000	3728100	3074600	4440700	2475900	4995100	6262900	10652000	35690000	55295000	8425200	5785500	10235000	11964000	16429000	57237000	176170000	63165000	2727900	0	VaGs24628	Superoxide dismutase [Mn]	4	185	43
1226	0	0	0	0	0	0	0	0	0	0	0	0	0	0	0	0	0	0	0	0	0	0	0	0	0	0	0	0	0	0	1503100	0	0	5929800	0	0	0	0	0	0	10180000	4685000	0	0	VaGs16569	1-acyl-sn-glycerol-3-phosphate acyltransferase	2	4	4
1227	0	0	0	0	0	0	0	0	0	0	0	0	0	0	0	0	0	0	0	0	0	0	0	0	0	0	0	0	0	0	0	0	0	0	0	0	4418600	950580	2295900	0	9085600	2380300	0	169550	VaGs27112	Ras-related protein RABF1	5	11	6
1228	0	0	0	0	0	0	0	0	0	0	0	0	0	0	0	0	0	0	0	0	0	0	0	0	0	0	0	0	0	0	0	0	0	0	308670	0	5923500	1309900	1768300	5210500	20873000	4659800	0	0	VaGs23947	Ras-related protein Rab11D	8	19	7
1229	0	0	0	0	0	0	0	0	0	0	0	0	0	0	0	0	0	0	0	0	0	0	0	0	0	0	0	0	0	0	0	0	0	0	0	0	0	0	0	0	8226100	5512700	0	0	VaGs23295	ADP-ribosylation factor-like protein 8a	3	5	2
1230	0	0	0	0	0	0	0	0	0	0	0	0	0	0	0	0	0	0	0	0	0	0	0	0	0	0	0	0	0	0	0	0	0	0	0	0	0	0	0	0	2171700	1325500	0	0	VaGs29163	Ras-related protein Rab7	2	19	2
1231	0	0	0	0	0	0	0	0	0	0	0	0	0	0	0	0	0	0	0	0	0	0	0	0	0	0	0	0	0	0	0	0	0	0	0	0	0	0	0	0	3422700	1952600	0	0	VaGs38686	Nodulin-related protein 1	2	3	2
1232	0	0	0	0	0	0	0	0	0	0	0	0	0	0	0	0	0	0	0	0	0	0	0	0	0	0	0	0	0	0	0	0	0	0	0	0	0	0	0	0	5025900	2742800	0	0	VaGs37704	chloroplastic import inner membrane translocase subunit TIM22-2	1	2	2
1233	0	0	0	0	0	0	0	0	0	0	0	0	0	0	0	0	0	0	0	0	0	0	0	0	0	0	0	784360	0	0	0	0	0	0	0	0	0	0	0	0	5223900	3011200	0	0	VaGs21141	ACT domain-containing protein ACR12	3	5	3
1234	0	0	0	0	0	0	0	0	0	0	0	0	0	0	0	0	0	0	0	0	0	0	0	0	0	0	0	0	0	0	0	0	0	0	0	0	0	0	0	0	2068400	858990	0	0	VaGs08073	40S ribosomal protein S19-3	2	2	2
1235	0	0	0	0	0	0	0	0	0	0	0	0	0	0	0	0	0	0	0	0	0	0	0	0	0	0	0	0	0	0	0	0	0	0	0	0	0	0	0	0	3450400	1116100	0	0	VaGs30869	glutathione S-transferase zeta class-like	2	3	2
1236	0	0	0	0	0	0	0	0	0	0	0	162600	0	0	0	0	0	0	0	0	0	0	0	359300	364650	0	0	270110	0	0	555950	0	0	0	0	540610	0	0	0	0	16430000	3955900	0	0	VaGs04652	Ultraviolet-B receptor UVR8	6	16	8
1237	0	0	0	0	0	0	0	0	0	0	0	0	0	0	0	0	0	0	0	0	0	0	0	0	0	1682600	0	0	0	0	0	0	0	0	0	0	0	0	2137400	12823000	1979900000	412810000	3037900	0	VaGs30771	2-Cys peroxiredoxin BAS1	11	28	6
1238	0	0	0	0	0	0	0	46941	0	0	0	0	0	0	0	0	0	0	0	0	0	0	0	0	0	0	0	0	117020	351980	0	0	0	0	0	0	0	360740	917560	2329700	23640000	4607100	0	0	VaGs28939	Ras-related protein RABA1c	6	57	8
1239	515690	2670200	3307700	2956700	3650700	2752100	1971700	3254000	2262700	3243900	967810	2229900	631920	2075400	0	0	0	0	0	0	0	0	0	0	0	0	0	0	0	0	0	0	0	0	0	0	2569600	0	0	10415000	177330000	38835000	31374000	9441100	VaGs02816	Late embryogenesis abundant protein Lea14-A	5	48	20
1240	0	209820	565970	177680	617620	0	0	0	0	0	0	1175200	503200	0	0	0	0	0	0	696280	0	0	0	0	334730	0	0	0	0	0	333090	0	0	0	0	0	0	0	0	0	5152200	1257200	0	0	VaGs28819	Haloacid dehalogenase-like hydrolase domain-containing protein 3	4	17	11
1241	0	0	0	0	0	0	0	0	0	0	0	0	0	0	0	0	0	0	0	0	0	0	0	0	0	0	0	0	0	0	0	0	0	0	0	0	0	0	0	2087900	7433700	675920	2422100	755930	VaGs35028	Non-specific lipid-transfer protein	6	9	5
1242	0	0	0	0	1167400	1208900	4687400	2903600	5319300	4037700	9301100	13238000	20180000	10299000	16319000	14115000	17721000	22408000	26885000	134020000	16659000	14102000	4097600	5399800	7849100	5482400	15660000	12347000	17884000	2075700	0	0	0	7774100	50745000	39232000	18837000	10899000	17989000	117130000	504050000	23628000	4271500	0	UER43509.1	F1 epsilon (partial)	5	71	36
1243	0	0	0	0	0	0	0	0	0	0	0	0	0	0	0	0	0	0	0	0	0	0	0	0	0	0	0	0	0	0	0	0	0	0	0	0	0	0	0	11252000	28472000	0	0	0	VaGs34237	3-hydroxyisobutyryl-CoA hydrolase-like protein 1	4	6	2
1244	0	0	0	0	0	0	0	0	0	0	0	0	0	0	0	0	0	0	0	0	0	0	0	0	0	0	1876200	0	0	0	0	0	0	0	0	0	1843900	536110	863320	12331000	37734000	4144500	0	0	VaGs32522	Ras-related protein RABA1f	4	57	7
1245	0	0	275420	282400	242230	0	214770	711090	395400	0	0	450950	477680	710550	1466200	0	0	571930	963500	0	0	0	0	1206400	0	0	441090	1637300	0	0	766020	1009900	0	1076400	2112800	233290	930170	938950	6418400	16523000	61511000	3226400	0	0	VaGs06499	Ras-related protein RABA2a	1	54	26
1246	0	0	0	0	73741	0	0	0	0	0	206640	0	0	0	0	0	0	0	0	242460	0	0	483320	336760	0	0	0	215770	251990	0	0	0	0	0	0	334880	458730	699980	0	33320000	156120000	5198300	0	0	VaGs20889	3-hydroxyisobutyryl-CoA hydrolase-like protein 3	20	46	13
1247	0	0	0	0	0	0	0	0	0	0	0	0	0	0	0	0	0	0	0	0	0	0	0	0	0	0	0	0	0	0	0	0	0	0	0	0	0	0	0	659790	3003400	0	0	0	VaGs32416	VAMP-like protein YKT61	3	4	2
1248	0	0	0	0	0	0	0	0	0	0	0	0	0	0	0	0	0	0	0	0	0	0	0	0	0	0	0	0	0	0	0	0	0	0	0	0	0	0	0	1051400	5398600	0	0	0	VaGs27087	Plastid-lipid-associated protein	1	61	2
1249	0	0	0	0	0	0	0	0	0	0	0	0	0	0	0	0	0	0	0	0	0	0	0	0	0	0	0	0	0	0	0	0	0	0	0	0	0	339670	190820	288950	1625800	0	0	0	VaGs01060	cathepsin B-like	1	4	4
1250	0	0	0	0	0	0	0	0	0	119030	0	197990	174810	1357400	3658200	0	0	0	1341900	3852200	2114800	2501100	1065100	730160	541350	2249400	3490000	5141000	6991400	9878200	19873000	26937000	26264000	52790000	64407000	98620000	114340000	98804000	63349000	179730000	2279200000	112440000	22856000	24232000	VaGs25887	Peptidyl-prolyl cis-trans isomerase CYP38	21	236	31
1251	0	0	0	0	0	0	0	0	0	0	0	0	0	0	0	0	0	0	0	0	0	0	0	0	0	0	0	0	0	0	0	0	0	0	0	0	0	0	0	0	3266400	0	0	0	VaGs37500	ribosome biogenesis NEP1-like protein	2	2	1
1252	0	0	0	0	0	0	0	0	0	0	0	0	0	0	0	0	0	0	0	0	0	0	0	0	0	0	0	0	0	0	0	0	0	0	0	0	0	0	0	0	3337600	0	0	0	VaGs33064	Haloacid dehalogenase-like hydrolase domain-containing protein 3	2	2	1
1253	0	0	0	0	0	0	0	0	0	0	0	0	0	0	0	0	0	0	0	0	0	0	0	0	0	0	0	0	0	0	0	0	0	0	0	0	0	0	0	0	662700	0	0	0	VaGs31032	Ras-related protein RABA1f	2	49	1
1254	0	0	0	0	0	0	0	0	0	0	0	0	0	0	0	0	0	0	0	0	0	0	0	0	0	0	0	0	0	0	0	0	0	0	0	0	0	0	0	0	4940800	0	0	0	VaGs30914	ATP-dependent Clp protease proteolytic subunit 6	3	4	1
1255	0	0	0	0	0	0	0	0	0	0	0	0	0	0	0	0	0	0	0	0	0	0	0	0	0	0	0	0	0	0	0	0	0	0	0	0	0	0	0	0	1220700	0	0	0	VaGs29082	glutathione S-transferase	1	10	1
1256	0	0	0	0	0	0	0	0	0	0	0	0	0	0	0	0	0	0	0	0	0	0	0	0	0	0	0	0	0	0	0	0	0	0	0	0	0	0	0	0	4266900	0	0	0	VaGs31003	GTP-binding protein SAR1B	1	7	1
1257	0	0	0	0	0	0	0	0	0	0	0	0	0	0	0	0	0	0	0	0	0	0	0	0	0	0	0	0	0	0	0	0	0	0	0	0	0	0	0	0	10845000	0	0	0	VaGs32330	F0 subunit FAD	2	105	1
1258	0	0	0	0	0	0	0	0	0	0	0	0	0	0	0	0	0	0	0	0	0	0	0	0	0	0	0	0	0	0	0	0	0	0	0	0	0	0	0	0	1079900	0	0	0	VaGs34105	not identified	1	1	1
1259	0	0	0	0	0	0	0	0	0	0	0	0	0	0	0	0	0	0	0	0	0	0	0	0	0	0	0	0	0	0	0	0	0	0	0	0	0	0	0	0	349560	0	0	0	VaGs24285	Copper chaperone for superoxide dismutase	1	1	1
1260	0	0	0	0	0	0	0	0	0	0	0	0	0	0	0	0	0	0	0	0	0	0	0	0	0	0	0	0	0	0	0	0	0	0	0	0	0	0	0	0	855930	0	0	0	VaGs20249	14-3-3-like protein D	1	1	1
1261	0	0	0	0	0	0	0	0	0	0	0	0	0	0	0	0	0	0	0	0	0	0	0	0	0	0	0	0	0	0	0	0	0	0	0	0	0	0	0	0	1107500	0	0	0	VaGs00178	Probable aldo-keto reductase 2	1	1	1
1262	0	0	0	0	0	0	0	0	0	0	0	0	0	0	0	0	0	0	0	0	0	0	0	0	0	0	0	0	0	0	0	0	0	0	0	0	0	0	0	0	1758900	0	0	0	VaGs22500	not identified	1	1	1
1263	0	0	0	0	0	0	0	0	0	0	0	0	0	0	0	0	0	0	0	0	0	0	0	0	0	0	0	0	0	0	0	0	0	0	0	0	0	0	0	0	1613400	0	0	0	VaGs24542	Aminoacyl tRNA synthase complex-interacting multifunctional protein 1	2	2	1
1264	0	0	0	0	0	0	121080	0	0	0	0	0	0	0	0	0	0	0	0	0	0	0	0	0	0	0	0	0	0	0	0	0	0	0	0	0	0	0	0	0	11664000	0	0	0	VaGs14582	fasciclin-like arabinogalactan protein 17	2	2	2
1265	0	196930	255490	249480	0	78767	0	0	0	0	0	0	0	0	0	0	0	0	0	0	0	0	0	0	0	0	0	0	0	0	0	0	0	0	0	0	0	0	0	0	1680800	0	0	0	VaGs30699	COX11	2	5	5
1266	0	0	300540	355230	0	157990	0	0	0	0	0	0	0	0	0	0	0	0	0	494530	0	427590	632000	1893800	1071600	3142400	3698500	2500700	4297100	2389100	192190	1139100	2769300	0	0	0	0	0	0	1622200	23382000	0	0	0	VaGs31981	Delta(3,5)-Delta(2,4)-dienoyl-CoA isomerase	7	34	18
1267	0	0	0	0	0	0	0	0	0	0	0	0	0	0	0	0	0	0	0	0	0	0	0	699580	0	0	0	0	0	0	0	0	0	0	0	0	1132100	2476300	2386000	0	8002600	0	0	0	VaGs29268	DNA-binding bromodomain-containing family protein	2	7	5
1268	0	0	0	0	0	0	0	0	0	0	0	0	0	0	0	0	0	0	0	0	0	0	0	0	0	0	0	0	0	0	0	0	0	0	0	0	0	0	617120	0	1974000	0	0	0	VaGs30614	Bifunctional monothiol glutaredoxin-S16	3	7	2
1269	0	0	0	0	0	0	0	0	0	0	0	0	0	0	0	0	0	0	0	0	0	0	0	0	0	0	0	0	0	0	0	0	0	0	0	1171200	0	0	2531400	0	5651000	0	0	0	VaGs37128	COX assembly mitochondrial protein 2 homolog	2	5	3
1270	0	1065000	1669800	1278800	1537500	1060600	2135000	0	0	0	0	0	0	0	0	0	0	0	0	0	0	0	0	0	0	0	0	0	0	0	0	0	0	0	0	0	0	0	0	0	7859200	0	0	0	VaGs12807	60S ribosomal protein L37a-2	1	8	7
1271	0	0	0	0	0	0	0	0	0	0	0	0	0	0	0	0	0	0	0	0	0	0	0	0	0	0	2410200	2777700	2331700	3144900	5194700	6137000	8647700	0	0	0	15326000	0	0	18269000	25648000	4314500	0	0	VaGs13681	Stress enhanced protein 1	1	11	11
1272	0	113280	175580	0	297440	104300	0	285000	0	414540	0	1426400	604220	640320	632780	0	0	828680	0	783990	1245900	868900	1894200	6702600	4737700	3419600	13841000	17775000	10132000	20785000	37589000	54734000	56090000	48850000	29982000	65753000	75622000	46046000	41655000	56357000	106700000	8271600	0	0	VaGs32253	microbial collagenase	9	105	34
1273	0	0	0	0	0	0	0	0	0	0	0	0	0	0	0	0	0	0	0	0	0	0	0	0	0	0	0	0	0	0	0	0	0	974450	1331900	4645900	5108900	0	0	1445200	7490600	1843900	0	161310	VaGs23636	Guanylate kinase 2	6	17	8
1274	0	0	0	0	0	0	0	0	0	0	0	0	0	0	0	0	0	0	0	0	0	0	0	0	0	0	0	0	528140	3340600	1732100	5159300	2705300	6881500	28201000	24310000	7095300	2767200	3735700	14256000	34429000	23912000	8390900	273070	VaGs32671	Putative 4-hydroxy-4-methyl-2-oxoglutarate aldolase 3	10	51	16
1275	0	258980	136090	499050	381520	368620	618670	515830	0	910510	638670	0	0	0	0	0	0	0	0	0	761110	0	0	0	0	909200	0	0	0	0	0	0	0	0	0	0	0	0	0	1446700	2100200	0	0	0	VaGs37030	Pectinesterase inhibitor 9	3	14	13
1276	0	0	0	0	0	0	0	0	0	0	0	0	0	0	0	0	0	0	0	0	0	0	0	0	0	0	0	0	0	0	0	0	0	0	0	0	0	1136600	1363500	0	1592100	0	0	0	VaGs38897	PsbO	1	226	3
1277	169980	0	0	0	0	0	0	0	0	0	0	0	0	0	0	0	0	0	853490	0	0	0	0	0	0	0	574200	0	0	0	0	4742000	0	0	0	0	580500	0	0	1950800	4709800	0	0	0	VaGs05495	14-3-3-like protein	4	11	7
1278	0	0	0	0	0	0	0	0	0	0	0	0	0	0	10928000	7173800	0	1117200	3970700	6987100	0	0	0	0	0	0	0	0	0	0	0	0	0	0	0	1212700	1355400	1654100	1778100	5600000	10394000	0	0	0	VaGs32733	phosphoglycerate mutase	6	23	11
1279	0	0	0	0	0	0	0	0	0	0	0	0	0	0	0	0	0	0	0	0	0	0	0	0	0	0	0	0	0	0	0	0	0	0	0	0	0	0	0	0	6628500	0	4545000	2271500	VaGs37363	Transcription factor bHLH14	3	4	3
1280	0	0	0	0	0	0	0	0	0	0	0	0	0	0	0	0	0	0	0	0	0	0	0	0	0	0	0	0	0	0	0	0	0	0	0	0	0	0	0	0	5622600	0	9567000	0	VaGs38389	unknown	2	70	2
1281	0	0	0	0	0	0	0	0	0	2001600	0	0	0	0	0	0	0	0	0	0	0	0	0	0	0	0	0	0	0	0	0	0	0	0	0	0	0	0	0	0	0	0	3047600	377040	VaGs02367	V-type proton ATPase subunit F	5	6	3
1282	0	0	0	0	0	0	0	0	0	0	0	0	0	0	0	0	0	0	0	0	0	0	0	0	0	0	0	0	0	0	0	0	0	0	0	0	0	533320	1900700	2403800	280970	0	4786400	1957100	VaGs31970	Universal stress protein PHOS32	4	10	6
1283	0	0	0	0	0	0	0	0	0	0	0	0	0	0	0	0	0	0	0	0	0	0	0	0	0	0	0	0	0	0	737860	346170	0	0	0	0	0	486920	567050	0	543140	966580	2075300	704550	VaGs31119	50S ribosomal protein L7/L12	3	13	8
1284	0	0	0	0	0	0	0	0	0	0	0	0	0	0	0	0	0	0	0	751820	0	0	0	0	0	0	0	0	0	0	0	0	0	0	0	0	0	0	0	0	744290	952750	3511300	142830	VaGs32964	unknown	3	7	5
1285	0	0	0	0	0	0	0	0	0	0	0	0	0	0	0	0	0	0	0	0	0	0	0	0	0	0	0	0	0	0	0	0	0	0	0	0	0	0	1408400	1645200	2679700	2824000	11275000	781240	VaGs22748	Potassium transporter 2	5	10	6
1286	156410	224400	282020	265190	523530	394160	484430	595200	0	0	441480	762640	0	0	0	0	0	0	0	1275000	1445800	1155600	1178800	2162500	4420600	15356000	12469000	5933100	0	2354900	2611400	1744300	0	0	0	1565500	0	2872400	3875800	19614000	39707000	72607000	215750000	60676000	UER43482.1	SDH5	8	61	30
1287	0	0	0	0	0	0	0	0	0	0	0	0	0	0	0	0	0	0	0	0	0	0	0	0	0	0	0	0	0	0	0	0	0	0	0	0	0	0	0	641140	875190	4606500	11256000	3076300	VaGs35774	Protein TRI1	4	10	5
1288	0	0	0	0	0	0	0	0	0	0	0	0	0	0	0	0	0	0	0	0	0	0	0	0	0	0	0	495480	0	0	0	0	0	0	738180	0	0	0	0	0	3754200	27639000	71627000	12447000	VaGs11177	Nucleoid-associated protein At2g24020	10	26	6
1289	0	0	0	0	0	0	0	0	0	0	0	0	0	0	0	0	0	0	0	0	0	0	0	0	0	0	0	0	0	0	0	0	0	0	0	0	0	0	0	0	0	3490800	14802000	3356900	VaGs29248	COX5b-1	3	45	3
1290	0	169400	176690	0	0	286090	0	0	0	0	0	0	0	0	0	0	0	0	0	0	0	0	0	0	0	0	0	0	0	0	0	0	0	0	0	0	0	0	0	12352000	25514000	174240000	658710000	111660000	VaGs35620	Glycine-rich RNA-binding protein 2	4	23	8
1291	0	0	0	0	707160	627940	998720	0	0	0	0	0	0	0	0	0	0	0	0	0	0	0	0	0	0	0	0	0	0	0	0	0	0	0	0	0	0	0	0	0	1538300	3316500	13663000	1742400	VaGs32666	Protein SCO1 homolog 2	6	13	7
1292	0	0	0	0	42111	0	0	0	0	0	0	0	0	0	0	0	0	0	0	0	0	0	0	0	0	0	0	0	0	0	0	0	0	0	0	0	0	0	0	0	0	738500	2563900	0	VaGs30080	protein SLOW GREEN 1	3	4	3
1293	0	0	0	0	0	0	0	0	0	0	0	0	0	0	0	0	0	0	0	0	0	0	0	0	0	0	0	0	0	0	0	0	0	0	0	0	0	0	0	0	0	1301100	3780700	0	VaGs38453	Glycine-rich RNA-binding protein 3	2	2	2
1294	0	0	0	0	0	0	0	0	0	0	0	0	0	0	0	0	0	0	0	0	0	0	0	0	0	0	0	0	0	0	0	0	0	0	0	0	0	0	0	0	0	0	3444900	0	VaGs22513	hypothetical protein	1	12	1
1295	0	0	0	0	0	0	0	0	0	0	0	0	0	0	0	0	0	0	0	0	0	0	0	0	0	0	0	0	0	0	0	0	0	0	0	0	0	0	0	0	0	0	705220	0	VaGs19012	Thiol protease aleurain-like	2	2	1
1296	0	0	0	0	0	0	0	0	0	0	0	0	0	0	0	0	0	0	0	0	0	0	0	0	0	0	0	0	0	0	0	0	0	0	0	0	0	0	0	0	0	0	778260	0	VaGs10894	Myosin-1	1	2	1
1297	0	0	0	0	0	0	0	0	0	0	0	0	0	0	0	0	0	0	0	0	0	0	0	0	0	0	0	0	0	0	0	0	0	0	0	0	0	0	0	0	0	0	3974600	464460	VaGs32967	Putative pterin-4-alpha-carbinolamine dehydratase	3	4	2
1298	0	0	0	0	0	0	0	0	0	0	0	0	0	0	0	0	0	0	0	0	0	0	0	0	0	0	0	0	0	0	0	0	0	0	0	0	0	0	0	0	0	0	1975400	280020	VaGs37028	60S acidic ribosomal protein P3	1	2	2
1299	0	0	0	0	0	0	0	0	0	0	0	0	0	0	0	0	0	0	0	0	0	0	0	0	0	0	0	0	0	0	0	0	0	0	0	0	0	0	0	599740	2376100	10195000	126550000	42346000	VaGs31417	PsbP domain-containing protein 2	7	26	5
1300	0	0	0	0	0	0	0	0	0	0	0	0	0	0	0	0	0	0	0	0	0	0	0	0	0	0	0	0	0	0	0	0	0	0	0	0	0	0	0	0	0	0	741150	247920	VaGs38914	Ubiquitin-conjugating enzyme E2 35	1	2	2
1301	0	0	0	0	0	0	0	0	0	0	0	0	0	0	0	0	0	0	0	0	0	0	0	0	0	0	0	0	0	0	0	0	0	0	0	0	0	0	0	0	0	0	37961000	13806000	VaGs36490	60S acidic ribosomal protein P2	6	10	2
1302	0	0	0	0	0	0	0	0	0	0	0	0	0	0	0	0	0	0	0	0	0	0	0	0	0	0	0	0	0	0	0	0	0	0	0	0	0	0	0	0	0	0	14285000	5501700	VaGs32787	Protein BOLA4	3	3	2
1303	0	0	0	472300	0	0	0	0	0	0	0	445780	0	958730	0	1621000	0	0	2041900	2335700	5058800	9755500	3704100	7610400	7074600	6081300	0	3405300	3351800	0	4984200	0	0	2261900	4546700	0	0	3056400	3928100	11436000	4914300	16424000	58024000	25039000	VaGs20814	Monothiol glutaredoxin-S15	9	49	24
1304	0	0	730070	436510	773050	517070	875030	1155400	3875100	1215200	1211300	1248100	4994900	4539800	0	0	0	3064900	3264000	19869000	16727000	2385800	6834000	8962700	11961000	20082000	58021000	43728000	17251000	0	0	0	0	0	0	0	3316400	6107000	6009100	8941900	15489000	72945000	194230000	78399000	VaGs03436	LYR motif-containing protein 4	5	60	32
1305	321430	0	0	0	755730	0	933730	0	1011000	1012200	2415200	1217200	1324100	2050000	4035000	0	2418300	1916700	3211700	4489600	4386200	5416200	2697700	4644200	2598100	4140000	2097000	0	4975300	4115300	6278300	2749900	3824800	8753400	11404000	4612100	10856000	3476500	2163600	0	5900700	7190900	33250000	15203000	VaGs36095	Thioredoxin H2	3	53	36
1306	0	0	0	0	0	0	0	0	0	0	0	0	0	0	0	0	0	0	0	0	0	0	0	0	0	0	0	0	0	928060	2419900	1843100	2234800	2597800	3772600	5104000	7160000	1177500	1233100	1105200	0	5024600	15451000	6158800	VaGs27165	Thiol-disulfide oxidoreductase LTO1	5	28	14
1307	0	0	0	0	0	0	0	0	0	0	0	0	0	0	0	0	0	0	0	0	0	0	0	0	0	0	0	0	0	0	0	0	0	0	0	0	0	891410	1049200	0	2806200	799530	7634600	4817000	VaGs06043	Peptide methionine sulfoxide reductase B5	3	10	6
1308	0	0	57013	52249	0	0	0	0	0	0	0	0	0	0	0	0	0	0	0	0	0	0	0	0	0	0	0	0	0	0	0	0	0	0	0	0	0	0	0	0	0	0	637360	441770	VaGs13604	PPR containing protein	2	4	4
1309	0	0	0	0	0	0	0	0	0	0	0	0	0	0	0	0	0	0	0	0	0	0	0	0	0	0	0	0	0	0	0	0	0	0	0	0	0	0	0	0	0	0	3895400	3872800	VaGs35654	Major pollen allergen Bet v 1-M/N	2	6	2
1310	0	192390	267630	204220	847630	1395300	1647000	2205200	1064400	4334600	1348100	0	1554400	1326600	2402400	3562200	2323200	7929700	7547000	13685000	7218100	7646200	15550000	23222000	3672700	50560000	11099000	0	1802300	0	10404000	20844000	9192800	20287000	7237700	15771000	10828000	4224600	2336000	3747000	30105000	47925000	83807000	97007000	VaGs36057	Glycine cleavage system H protein	6	95	40
1311	353710	1611200	1389000	1294200	1896300	1852100	1803600	1326300	1484300	3118200	4357800	9160500	7458100	2602900	4908800	4764700	0	15784000	26008000	43390000	47950000	59244000	44694000	51729000	51525000	76412000	52619000	34046000	23865000	16595000	15462000	22089000	32959000	6991100	5336400	7300400	11408000	11819000	15732000	32179000	45567000	130220000	276900000	312220000	VaGs29246	COX5b-1	5	110	43
1312	0	0	0	0	0	0	0	0	0	0	0	0	0	0	0	0	0	0	0	0	0	0	0	0	0	0	0	0	0	0	0	0	0	0	0	0	0	0	0	0	0	3540100	5652400	7154400	VaGs02476	Complex1_LYR domain-containing protein	4	5	3
1313	0	0	0	0	0	404240	738160	0	1414300	0	0	2605300	0	0	0	0	0	0	1119000	0	0	0	1474600	1450500	0	0	0	0	0	0	0	0	0	0	0	0	0	0	0	5850600	20023000	42115000	62683000	80659000	VaGs36030	unknown	3	30	12
1314	416080	883180	1659300	2382800	3169000	2436000	3200800	1406500	1465300	2256900	1735800	1391300	3255800	1458400	0	0	0	1241000	2346000	6305600	3130800	3910400	909200	4858000	2526600	3178400	1222400	1404400	1006700	1447200	4103600	3361600	2373300	3235500	1766700	4455200	1435700	3432000	3795000	5351500	12324000	22298000	45068000	65377000	VaGs34847	Thioredoxin O1	6	89	41
1315	0	0	0	0	0	0	0	0	0	0	0	0	0	0	0	0	0	0	0	0	0	0	1019000	1206900	863970	0	0	0	0	0	0	0	0	0	0	0	0	0	0	3685500	6616200	7410500	17371000	28987000	VaGs22996	Major allergen Pru ar 1	6	22	8
1316	0	0	0	0	202820	207060	350490	0	0	0	512100	402660	0	0	652340	0	0	0	0	0	0	0	0	933350	1155500	0	0	0	0	0	908850	1359900	1092100	1458500	1505600	0	2746300	0	3218300	1482700	4945900	5179400	13704000	16016000	VaGs19447	Putative pterin-4-alpha-carbinolamine dehydratase	3	25	20
1317	0	0	0	0	0	0	0	0	0	0	0	0	0	0	180630	409170	0	0	0	0	0	0	0	0	0	0	0	0	0	0	0	0	0	0	0	0	1748600	1047400	6830800	14070000	13104000	34419000	85067000	65694000	VaGs00575	PsbP domain-containing protein 3	6	29	10
1318	0	0	0	0	0	0	0	0	0	0	0	0	0	0	0	0	0	0	0	0	0	0	0	0	0	0	0	0	0	0	0	0	0	0	0	0	0	0	0	1678000	4322700	4045000	8416900	7672200	VaGs36624	Peroxiredoxin-2C	4	7	5
1319	0	0	0	0	0	0	0	0	0	0	0	0	0	0	0	0	0	0	0	0	0	1095600	0	0	0	0	0	0	0	0	0	0	0	0	0	0	0	3411500	7358300	21502000	31380000	45722000	56848000	55907000	VaGs27472	unknown	3	14	8
1320	0	0	0	0	0	0	0	0	0	0	0	0	0	8415300	6585800	0	0	0	0	0	0	0	0	0	0	0	1463600	0	0	0	2180000	0	0	3801500	0	0	5825400	0	0	7201100	13709000	15082000	17829000	37917000	VaGs34832	LHC like protein OHP1	4	13	11
1321	0	0	0	0	0	2431600	0	0	0	0	0	6516400	0	0	0	0	0	0	0	0	0	10975000	0	0	0	0	0	0	0	0	0	19594000	20656000	15958000	0	0	0	0	0	0	13943000	0	21869000	40866000	VaGs37736	ABC transporter A family protein	3	13	9
1322	0	0	0	0	0	0	0	0	0	0	0	0	0	0	0	0	0	0	0	0	0	0	0	0	0	0	0	0	0	0	0	0	0	0	0	0	0	0	0	0	0	0	6516400	9163800	VaGs38251	unknown	4	6	2
1323	0	0	0	0	0	0	0	0	0	0	0	0	0	0	0	2842700	0	0	0	0	0	0	0	0	0	0	0	0	0	0	0	0	0	0	0	0	0	0	0	0	0	0	15346000	29773000	VaGs30252	Peptide chain release factor 2	6	10	3
1324	0	0	0	0	0	0	0	0	0	0	0	0	0	0	0	0	0	0	0	0	0	0	0	0	0	0	0	0	0	0	0	0	0	0	0	0	0	0	3158300	0	0	23173000	209470000	385560000	VaGs04654	PsbY	1	4	4
1325	0	0	0	0	0	0	0	0	0	0	0	0	0	0	0	0	0	0	0	0	0	0	0	0	0	0	0	0	0	0	0	0	0	0	0	0	0	0	0	0	0	0	627470	1157600	VaGs37528	not identified	1	2	2
1326	0	0	0	0	0	0	0	0	0	0	0	0	0	0	0	0	0	0	0	0	0	0	0	0	0	0	0	0	0	0	0	0	0	0	0	0	0	0	0	0	0	0	3270000	5907600	VaGs36215	Subtilisin-like protease SBT3.17	2	3	2
1327	0	0	0	0	0	0	0	0	0	0	0	0	0	0	0	0	0	0	0	0	0	0	0	0	0	0	0	0	0	0	0	0	0	0	0	0	0	0	0	0	0	0	6239100	10248000	VaGs37437	unknown	1	2	2
1328	8450300	11463000	16528000	18838000	23230000	20478000	21725000	32397000	24600000	27085000	43388000	42502000	46500000	42516000	37892000	22665000	14482000	45262000	29536000	52021000	49172000	49475000	52186000	57156000	44966000	42934000	34482000	45080000	28100000	41624000	42270000	37011000	17297000	30922000	31957000	40042000	32207000	27130000	24777000	32475000	43012000	74063000	500820000	971420000	VaGs29065	Glycoprotein	16	265	44
1329	0	0	0	0	0	0	0	274600	0	0	0	0	0	0	0	0	0	0	0	0	0	1696900	0	0	1525700	2419300	0	0	0	0	0	0	0	0	0	1630400	950230	1110500	0	1252800	0	1170900	14222000	33271000	VaGs32970	Late embryogenesis abundant protein At5g17165-like	3	13	11
1330	0	0	0	0	0	0	0	0	0	0	0	0	0	0	0	0	0	0	0	0	0	0	0	0	0	0	0	0	0	0	0	0	0	0	9754000	16491000	19963000	11827000	13331000	17620000	20176000	31575000	362090000	1133200000	VaGs39081	unknown	3	19	10
1331	0	0	0	0	0	0	0	0	0	0	0	0	0	0	0	0	0	0	0	0	0	0	0	0	0	0	0	0	0	0	0	0	0	0	0	0	0	0	0	0	0	0	2910800	10601000	VaGs36893	unknown	3	4	2
1332	0	0	541710	0	0	0	0	0	0	0	0	0	0	0	0	0	0	0	0	0	0	0	0	0	0	0	0	0	0	0	1799900	0	0	0	2692900	3359500	0	0	3189300	0	12103000	17979000	29595000	107800000	VaGs38100	Chlorophyll A-B binding protein	2	13	9
1333	0	0	0	0	0	0	0	0	0	0	0	0	0	0	0	0	0	0	0	0	0	0	0	0	0	0	0	0	0	0	0	0	0	0	0	0	0	0	0	0	0	1459800	1111700	3773900	VaGs35963	Lactoylglutathione lyase / glyoxalase I family protein	3	5	3
1334	1083300	0	1011600	779340	0	0	859870	1285400	989550	1332700	2108600	0	1615800	0	2136500	0	6542200	1229900	3492700	0	1699600	11995000	3699700	3127000	10350000	5240800	1667400	1315800	1627400	0	1970000	0	0	1374200	1548200	0	945090	0	2576600	4148400	3619600	1818200	9396500	161320000	VaGs35173	PsbT	3	34	32
1335	0	461760	399920	504150	783400	754520	1258300	1510900	2253600	1816400	1388100	2831800	1642200	1691000	3160300	1414000	2212500	4452800	2559300	10847000	9531400	10128000	10750000	14811000	12416000	4394200	2169800	2111400	1389300	4548800	6643300	3447500	3020900	4045500	6673500	4290400	9124000	3431800	365020	1180700	5222700	0	7863600	607800000	VaGs22341	NifU-like protein 4	14	133	42
1336	0	0	0	0	0	0	0	0	0	0	0	0	0	0	0	0	0	0	0	0	0	0	0	0	0	0	0	0	0	0	0	0	0	0	0	0	0	0	0	0	0	0	0	205980000	VaGs38151	Leucine-rich repeat family protein isoform 1	1	1	1
1337	0	0	0	0	0	0	0	0	0	0	0	0	0	0	0	0	0	0	0	0	0	0	0	0	0	0	0	0	0	0	0	0	0	0	0	0	0	0	0	0	0	0	0	3950600	VaGs37131	Glycine-rich RNA-binding protein 2	1	1	1
1338	0	0	0	0	0	0	0	0	0	0	0	0	0	0	0	0	0	0	0	0	0	0	0	0	0	0	0	0	0	0	0	0	0	0	0	0	0	0	0	0	0	0	0	494830	VaGs36408	Seed trypsin/chymotrypsin inhibitor TI5-72	1	1	1
1339	0	0	0	0	0	0	0	0	0	0	0	0	0	0	0	0	0	0	0	0	0	0	0	0	0	0	0	0	0	0	0	0	0	0	0	0	0	0	0	0	0	0	0	505890	VaGs36029	unknown	2	3	1
1340	0	0	0	0	0	0	0	0	0	0	0	0	0	0	0	0	0	0	0	0	0	0	0	0	0	0	0	0	0	0	0	0	0	0	0	0	0	0	0	0	0	0	0	3789000	VaGs35776	Profilin	2	3	1
1341	0	0	0	0	0	0	0	0	0	0	0	0	0	0	0	0	0	0	0	0	0	0	0	0	0	0	0	0	0	0	0	0	0	0	0	0	0	0	0	0	0	0	0	2296400	VaGs35527	Protein canopy-1	3	3	1
1342	0	0	0	0	0	0	0	0	0	0	0	0	0	0	0	0	0	0	0	0	0	0	0	0	0	0	0	0	0	0	0	0	0	0	0	0	0	0	0	0	0	0	0	2489300	VaGs34950	co-chaperone protein p23-1	2	2	1
1343	0	0	0	0	0	0	0	0	0	0	0	0	0	0	0	0	0	0	0	0	0	0	0	0	0	0	0	0	0	0	0	0	0	0	0	0	0	0	0	0	0	0	0	705830	VaGs33979	Calcium-binding allergen Ole e 8	1	1	1
1344	0	0	0	0	0	0	0	0	0	0	0	0	0	0	0	0	0	0	0	0	0	0	0	0	0	0	0	0	0	0	0	0	0	0	0	0	0	0	0	0	0	0	0	880150	VaGs31416	PsbP domain-containing protein 2	2	15	1
1345	0	0	0	0	0	0	0	0	0	0	0	0	0	0	0	0	0	0	0	0	0	0	0	0	0	0	0	0	0	0	0	0	0	0	0	0	0	0	0	0	0	0	0	2152600	VaGs26761	Alpha carbonic anhydrase 7	4	4	1
1346	0	0	0	0	0	0	0	0	0	0	0	0	0	0	0	0	0	0	0	0	0	0	0	0	0	0	0	0	0	0	0	0	0	0	0	0	0	0	0	0	0	0	0	9148100	VaGs33762	Ferredoxin-2	1	1	1
1347	0	0	0	0	0	0	0	0	0	0	0	0	0	0	0	0	0	0	0	0	0	0	0	0	0	0	0	0	0	0	0	0	0	0	0	0	0	0	0	0	0	0	0	1106000	VaGs34751	not identified	2	2	1
1348	0	0	0	0	0	0	0	0	0	0	0	0	0	0	0	0	0	0	0	0	0	0	0	0	0	0	0	0	0	0	0	0	0	0	0	0	0	0	0	0	0	0	0	10964000	VaGs35451	Mitochondrial intermembrane space import and assembly protein 40 homolog	4	4	1
1349	0	0	0	0	0	0	0	0	0	0	0	0	0	0	0	0	0	0	0	0	0	0	0	0	0	0	0	0	0	0	0	0	0	0	0	0	0	0	0	0	0	0	0	944390	VaGs35713	CDGSH iron-sulfur domain-containing protein NEET	1	1	1
1350	0	0	0	0	0	0	0	0	0	0	0	0	0	0	0	0	0	0	0	0	0	0	0	0	0	0	0	0	0	0	0	0	0	0	0	0	0	0	0	0	0	0	0	10619000	VaGs36028	unknown	2	28	1
1351	0	0	0	0	0	0	0	0	0	0	0	0	0	0	0	0	0	0	0	0	0	0	0	0	0	0	0	0	0	0	0	0	0	0	0	0	0	0	0	0	0	0	0	704580	VaGs36047	Iron-sulfur assembly protein IscA	1	1	1
1352	0	0	0	0	0	0	0	0	0	0	0	0	0	0	0	0	0	0	0	0	0	0	0	0	0	0	0	0	0	0	0	0	0	0	0	0	0	0	0	0	0	0	0	964570	VaGs36777	Ferredoxin-2	1	1	1
1353	0	0	0	0	0	0	0	0	0	0	0	0	0	0	0	0	0	0	0	0	0	0	0	0	0	0	0	0	0	0	0	0	0	0	0	0	0	0	0	0	0	0	0	2125500	VaGs37364	Protein LHCP TRANSLOCATION DEFECT	1	1	1
1354	0	0	0	0	0	0	0	0	0	0	0	0	0	0	0	0	0	0	0	0	0	0	0	0	0	0	0	0	0	0	0	0	0	0	0	0	0	0	0	0	0	0	0	1290300	VaGs21940	Thioredoxin-like protein CITRX	3	3	1
1355	0	0	0	0	0	0	0	0	0	0	0	0	0	0	0	0	0	0	0	0	0	0	0	0	0	0	0	0	0	0	0	0	0	0	0	0	0	0	0	0	0	0	0	5557900	VaGs14430	Translationally-controlled tumor protein homolog	2	2	1
1356	0	0	0	0	0	0	0	0	0	0	0	0	0	0	0	0	0	0	0	0	0	0	0	0	0	0	0	0	0	0	0	0	0	0	0	0	0	0	0	0	0	0	0	4614500	VaGs15105	Glycine cleavage system H protein 2	2	41	1
1357	0	0	0	0	0	0	0	0	0	0	0	0	0	0	0	0	0	0	0	0	0	0	0	0	0	0	0	0	0	0	0	0	0	0	0	0	0	0	0	0	0	0	0	1130800	VaGs09220	unknown	2	2	1
1358	0	0	0	0	0	0	0	0	0	0	0	0	0	0	0	0	0	0	0	0	0	0	0	0	0	0	0	0	0	0	0	0	0	0	0	0	0	0	0	0	0	0	0	422900	VaGs02565	unknown	1	1	1
1359	0	0	0	0	0	0	0	0	0	0	0	0	0	0	0	0	0	0	0	0	0	0	0	0	0	0	0	0	0	0	0	0	0	0	0	0	0	0	0	0	0	0	0	2525800	VaGs03469	glyoxalase/Bleomycin resistance protein/Dihydroxybiphenyl dioxygenase	2	2	1
1360	0	0	0	0	0	0	0	0	0	0	0	0	0	0	0	0	0	0	0	0	0	0	0	0	0	0	0	0	0	0	0	0	0	0	0	0	0	0	0	0	0	0	0	2423100	VaGs24426	Eukaryotic translation initiation factor 6-2	1	1	1
1361	0	0	0	0	0	0	0	0	0	0	0	0	0	0	0	0	0	0	0	0	0	0	0	0	0	0	0	0	0	0	0	0	0	0	0	0	0	0	0	0	0	0	1970400	49276000	VaGs03200	TIM8	3	4	2
1362	0	0	0	0	0	0	0	0	0	0	0	0	0	0	0	0	0	0	0	0	0	0	0	0	0	0	0	0	0	0	0	0	0	0	0	0	0	0	4140100	0	0	0	2818300	69605000	VaGs37339	phototropic-responsive NPH3 family protein	3	5	3
1363	0	0	0	0	0	0	0	0	0	3735400	0	16097000	15883000	6329500	14291000	0	0	0	6800400	15912000	19681000	24799000	50416000	46931000	0	0	2740800	3883300	6059800	0	6908200	19084000	9785400	15800000	20530000	33951000	41171000	29999000	63117000	77002000	45540000	19051000	118860000	1321500000	VaGs24176	Plastocyanin	3	42	28
1364	0	0	0	0	0	0	0	0	0	0	0	0	0	0	0	0	0	0	0	0	0	0	0	0	0	0	0	0	0	0	0	0	0	0	0	0	0	0	0	0	0	0	8747800	106390000	VaGs38996	Tim13	5	7	2
1365	0	0	0	0	0	0	0	0	0	0	0	0	0	0	0	0	0	0	0	0	0	0	0	0	744840	0	0	0	0	0	0	0	0	0	0	0	0	0	0	0	0	0	18736000	150990000	VaGs37840	Reactive Intermediate Deaminase A	7	11	3
1366	0	0	0	0	0	0	0	0	0	0	0	0	0	0	0	0	0	0	0	0	0	0	0	0	0	0	87806	607000	745520	706500	1060700	328160	817410	572410	992340	2880900	1569600	2583000	0	0	0	0	1887100	27374000	VaGs15515	Polyphenol oxidase	6	148	14
1367	0	0	224160	321700	591160	0	568630	912790	789580	328180	533240	828710	791220	911070	1111400	0	0	0	3164300	4142000	0	5264500	4362200	7957400	11796000	20736000	9950200	4612000	0	0	7359000	7819300	3370900	4883400	0	0	1611300	0	0	0	1030100	3329600	0	54008000	VaGs15463	Glycine cleavage system H protein 2	2	54	29
1368	1052200	1247300	939930	553090	0	0	0	0	0	0	0	0	0	0	0	0	0	0	0	0	0	0	0	0	0	0	0	0	0	0	0	0	0	0	0	0	0	0	0	0	0	0	0	3310300	VaGs38232	Polyubiquitin	1	35	5
1369	306770	304640	781900	650400	903690	556020	767300	614550	0	690580	0	0	0	0	0	0	4368100	0	0	0	0	0	0	0	0	0	0	0	0	0	0	0	0	0	0	0	0	0	1047600	1979700	2060300	0	0	0	VaGs34461	50S ribosomal protein HLP	2	13	13
1370	0	0	0	0	0	0	0	0	0	0	0	0	0	0	0	1143500	3842700	0	0	0	0	0	0	0	0	0	0	0	0	0	0	0	0	0	0	0	0	0	0	0	0	0	0	0	VaGs24539	FeS-1	1	93	2
1371	0	183620	99612	240040	1049700	833080	1830100	1863500	2844800	4487000	8850800	15652000	23734000	38335000	81110000	229860000	392650000	325470000	6321900	3294300	856920	857300	1969000	3362900	1096800	2445400	3759700	5666700	3351300	4087500	7046500	5028100	6217200	8569400	7063200	0	0	0	0	0	0	0	0	0	VaGs15913	NAD-dependent malic enzyme 59 kDa isoform	34	374	34
1372	0	85914	206520	225240	280760	496050	1206900	853970	1962100	1747300	5388300	11321000	18493000	33927000	76462000	181320000	334650000	296960000	2337200	2489200	342920	889180	326070	1235900	480880	798190	2117300	3040700	1436900	747370	3253900	4094800	4134500	5504100	6934400	0	0	0	0	0	0	0	0	0	VaGs05303	NAD-dependent malic enzyme 62 kDa isoform	35	294	34
1373	1158900	3578100	5080900	1822200	17385000	19363000	22212000	25270000	37437000	57925000	75958000	145560000	174890000	299080000	524230000	856740000	2870200000	1959800000	0	0	0	0	0	0	0	0	0	2559700	0	3030200	2955000	0	0	3463400	0	4958400	7467300	0	9818300	23209000	34966000	32830000	79315000	124340000	UER43500.1	QCR9-like family protein	9	103	30
1374	2818100	4501900	6775600	12249000	12679000	19695000	18231000	19053000	37141000	61171000	76211000	186310000	244970000	368040000	733960000	1160000000	3854600000	2482000000	0	0	0	0	0	0	0	0	0	0	0	0	0	0	0	0	0	0	0	0	0	7653700	0	8853200	0	0	UER43498.1	QCR7-2	13	132	20
1375	1202400	3366000	7007700	6119000	10499000	11031000	13973000	16097000	22032000	31289000	44307000	58955000	79787000	118290000	237160000	440280000	1417500000	883620000	0	0	0	0	0	0	0	0	0	2543800	1451900	0	0	0	0	0	0	0	0	0	0	0	0	0	0	0	YP_009220377.1	apocytochrome b	2	37	20
1376	0	471370	8890100	8996100	12775000	12115000	15810000	19712000	8672800	2544500	38620000	81285000	65697000	177800000	317300000	800820000	2901000000	1663400000	0	0	0	0	0	0	0	0	0	0	0	0	0	0	0	0	0	0	0	0	0	0	0	7407400	10256000	6743200	UER43499.1	QCR8	4	36	20
1377	899440	3059100	7837000	6226600	15936000	14922000	19284000	22833000	33765000	38684000	68492000	111200000	154340000	247840000	489960000	949580000	3478600000	2029500000	0	0	0	0	0	0	0	0	0	0	0	0	0	0	0	623460	0	1288500	2516300	2074300	7865100	20239000	11069000	1951100	656230	205470	UER43493.1	FeS (Cytochrome b-c1 complex subunit Rieske-4)	14	246	28
1378	2080500	5250600	9590800	10155000	13901000	17036000	22796000	28438000	34227000	54339000	73921000	134900000	152880000	248610000	463470000	867660000	3117300000	1922700000	1051800	1217900	1195400	1679100	376580	1951300	0	1637700	1584600	2210100	856500	589170	0	0	0	3138100	561770	3575800	5404200	562600	5593700	2993700	342600	0	0	0	UER43492.1	cytochrome c1-1, heme protein	20	218	37
1379	2473500	5781100	7737000	10140000	17937000	15453000	23208000	30784000	41100000	56112000	90678000	123350000	187360000	328530000	617330000	1062900000	4457300000	2881300000	602290	1341200	748740	1745500	867670	228810	1908400	1926400	2997200	6932500	3533900	8800600	9693700	11319000	23321000	23523000	25500000	29465000	71182000	0	0	0	0	0	0	0	UER43496.1	MPPbeta	43	545	37
1380	1439600	4611900	6890600	7666500	11780000	11457000	16557000	23356000	36996000	43430000	65416000	116420000	160980000	312810000	540180000	657500000	3559100000	2027200000	354740	1105700	594080	0	620070	0	0	1413000	1986400	4392000	1666000	3731200	5922300	10362000	5797900	12553000	12641000	7101500	3405200	0	0	0	0	0	0	0	VaGs29795	MPPalpha	30	326	34
1381	0	479720	1079000	934530	2018500	1639700	2490100	3286600	3334400	4764800	5379900	7930100	7750100	20567000	36105000	58068000	448140000	396600000	1485800	3385500	2262400	619190	3507500	4983700	3662700	6115700	7727500	47120000	11896000	22137000	22574000	19718000	39550000	53873000	87950000	88088000	21726000	2840500	1582900	2229300	0	0	0	0	UER43495.1	MPPalpha	22	333	39
1382	0	0	0	0	0	327950	504820	1406400	838650	1177500	1682700	6199700	7932100	7852300	24064000	42164000	207040000	236210000	0	0	0	0	0	0	0	0	0	0	0	0	352770	0	0	439190	675470	0	0	0	0	3957500	7761000	4585100	15827000	655150	UER43497.1	QCR6	3	40	21
1383	0	0	0	441160	0	1798100	658750	1179600	2630000	3239400	5783200	11638000	13464000	14709000	40242000	72393000	380290000	330770000	296400	0	512020	786670	0	0	0	1705100	612600	808410	737400	729540	2611400	774420	2908600	1253400	3607100	4168500	10218000	5967900	10329000	29213000	78543000	102390000	70695000	2821700	VaGs35349	QCR6	5	86	36
1384	177050	1003200	694370	2703000	4108000	7425200	12162000	28479000	73581000	78372000	120450000	172700000	195880000	307830000	319980000	430650000	4929100000	3289500000	593250000	291780000	169930000	78393000	78671000	61918000	46747000	64531000	71624000	75344000	101790000	69094000	107280000	98954000	92360000	147920000	214750000	289270000	496060000	603420000	734380000	826770000	1652500000	2479200000	364080000	6120400	VaGs26336	CF1 delta	26	474	44
1385	0	0	0	0	0	0	0	0	0	0	0	0	0	0	0	776270	10356000	6231800	0	0	0	0	0	0	0	6446000	2665200	1323500	0	0	0	0	0	0	0	0	0	0	0	0	0	0	0	0	VaGs31180	Phosphatidylinositol/phosphatidylcholine transfer protein SFH3	1	7	6
1386	0	0	0	0	0	0	0	0	0	0	39519000	45779000	0	186470000	179370000	200240000	2187600000	1250400000	219510000	106190000	187450000	58441000	214470000	275720000	380370000	733120000	967500000	844240000	413330000	406950000	455890000	0	0	0	0	0	0	0	0	0	0	0	0	0	ALD84678.1	CF0 subunit III	1	20	20
1387	5817400	15420000	25505000	25081000	33974000	37546000	63943000	85929000	169270000	136640000	238830000	284140000	356060000	522370000	440630000	600690000	7532100000	4989100000	594960000	646800000	785080000	585210000	451480000	1077000000	1120800000	2305700000	3269500000	1749500000	106120000	68009000	91520000	137600000	165440000	86732000	131160000	154670000	124170000	195570000	93883000	313190000	784870000	830420000	92547000	5938700	ALD84677.1	CF0 subunit I	15	373	44
1388	449470	2004000	2124200	4111400	5528900	7795200	9855200	18606000	42125000	46891000	68951000	114230000	128450000	143190000	165660000	257410000	2460900000	1019800000	218250000	259330000	244380000	357010000	276550000	526730000	715370000	726450000	1325200000	434480000	317620000	44998000	39393000	60354000	74545000	36292000	117520000	122100000	57408000	68057000	54621000	68959000	115280000	296040000	341230000	136010000	VaGs11956	CF0 subunit b	15	255	44
1389	0	0	0	0	0	751660	1349300	2216000	4697400	3990500	4539200	8716300	7289000	54379000	81981000	89240000	745160000	854140000	151170000	16915000	31131000	13848000	36378000	202080000	175840000	112310000	507470000	558740000	30466000	5265800	0	4860400	12437000	7156800	20127000	58634000	30027000	25076000	19482000	0	0	0	0	0	VaGs09267	CF0 subunit a	6	77	33
1390	0	0	0	0	0	0	0	0	0	0	0	0	0	0	0	0	4746500	3939100	0	0	4307800	0	0	0	0	0	0	838540	0	0	0	0	0	0	0	0	0	0	0	0	0	2936200	0	0	VaGs18971	Vacuolar protein-sorting-associated protein 37 homolog 1	2	5	5
1391	0	0	0	0	0	0	461860	0	3071900	4019300	3023600	5457600	7511900	24238000	15233000	15818000	248370000	154750000	47044000	85377000	238150000	19678000	0	5668400	0	0	1386900	0	4114200	0	0	0	0	0	0	0	0	0	0	0	1662600	0	0	0	ALD84694.1	CF1 epsilon subunit	4	414	19
1392	0	0	0	0	0	0	0	0	0	0	0	0	0	0	0	0	22680000	16164000	4795100	10185000	22881000	9037700	0	0	0	0	0	0	0	0	0	0	0	0	0	0	0	0	0	722720	1187000	0	0	0	VaGs37180	Glutaredoxin-C4	2	8	8
1393	0	0	0	0	0	0	0	0	0	0	0	559690	528940	294220	379030	874030	11763000	8884100	3032200	4934700	10104000	7697100	1360900	1232900	232860	247120	178180	0	277320	167960	0	0	0	161080	0	0	401950	908830	0	0	0	0	0	0	VaGs28906	CF1 gamma	7	42	21
1394	1967100	3099300	8171500	4461900	14756000	12988000	30728000	49048000	123270000	135150000	233660000	291900000	333620000	413570000	475630000	610680000	6355500000	4850000000	1896500000	3245500000	6453300000	4791100000	453390000	320190000	233170000	206610000	202230000	234010000	196260000	135980000	165410000	87215000	34995000	57044000	80661000	104560000	106700000	111360000	156660000	35577000	0	0	0	0	VaGs38475	CF1 gamma	19	355	40
1395	10845000	14045000	20155000	25541000	42888000	49871000	91147000	195220000	510940000	493580000	803800000	1081900000	1196100000	1728000000	1771300000	1725900000	17504000000	12955000000	6024400000	9232000000	17060000000	12863000000	1167400000	996960000	693510000	682350000	763150000	1022000000	847860000	725400000	776150000	578480000	561990000	543100000	738300000	1634600000	414760000	160590000	3751100	0	598710	362270	225910	82254	ALD84695.1	CF1 beta subunit	55	1267	43
1396	15510000	19129000	32359000	35570000	56175000	64799000	124740000	230480000	537350000	587490000	872320000	1053500000	1231000000	1560600000	1867900000	2570100000	14293000000	11408000000	5367700000	9216400000	13450000000	10364000000	1242900000	1053700000	796910000	921370000	877830000	1056900000	877630000	881360000	867310000	618390000	599710000	580130000	680920000	1016500000	825490000	88407000	2705000	0	1003000	0	0	367960	ALD84676.1	CF1 alpha	2	799	41
1397	0	0	0	0	0	0	0	0	0	0	0	0	0	0	0	0	1389600	4274700	0	1238200	0	0	0	0	0	498960	171560	0	550470	0	0	0	0	1480700	0	0	0	0	0	0	0	0	0	0	VaGs00030	unknown	5	11	7
1398	0	0	50936	0	0	0	42004	0	0	0	0	0	0	0	0	0	0	329800	0	0	0	0	0	0	0	0	0	0	0	0	0	0	0	0	0	0	0	0	0	0	0	0	0	0	VaGs24224	Probable dolichyl-diphosphooligosaccharide--protein glycosyltransferase subunit 3B	2	3	3
1399	0	0	0	0	0	0	0	0	0	0	0	0	0	0	0	0	0	4402900	0	0	0	0	0	0	0	0	0	0	0	0	0	0	0	0	0	0	0	0	0	0	0	0	0	0	VaGs28047	Ferritin-1	1	55	1
1400	0	0	0	0	0	0	55458	0	0	0	0	116900	227110	219090	0	285820	0	1331400	487320	65775	0	0	0	0	0	0	0	0	0	0	0	0	0	0	0	0	0	0	0	0	0	0	0	0	VaGs12531	Dolichyl-diphosphooligosaccharide--protein glycosyltransferase subunit 1A	6	17	8
1401	0	0	0	0	231080	200970	0	308260	601550	0	796500	1695400	2047000	2785000	3150400	5721300	0	9051300	0	0	0	0	0	0	0	0	0	0	0	0	0	193470	0	0	0	0	0	0	0	0	0	0	0	0	VaGs13875	transmembrane protein 214	2	12	12
1402	0	0	0	0	0	39839	57938	30280	0	0	76562	224990	216110	0	0	0	0	380460	0	0	0	0	0	0	0	0	0	0	0	0	0	0	0	0	0	0	0	0	0	0	0	0	0	0	VaGs15457	aspartyl aminopeptidase	1	31	7
1403	241020	389880	1500600	3378800	2374500	8576000	7294300	18404000	6236200	6741300	6851400	46937000	3928900	2918100	2178500	0	1665200	48870000	0	0	0	0	0	0	0	0	0	0	0	0	0	0	0	0	0	0	0	0	0	0	0	0	0	0	VaGs27109	Ferritin-1	1	55	17
1404	0	67101	474140	310020	671110	469830	661350	471250	526440	525230	299370	325800	720240	876550	304650	0	445120	987700	668320	0	459820	455670	0	0	0	0	231190	0	0	0	0	0	0	0	0	255450	370250	1728800	0	0	0	0	0	0	VaGs28124	GTP 3',8-cyclase	6	40	23
1405	0	0	0	371490	416270	302770	423660	524250	642850	754650	860880	993940	3746800	3276900	2916500	2138600	1789600	1430100	2262400	2021000	1555200	1355000	215550	849000	174140	896760	0	137070	137470	226500	0	0	593280	235420	198910	0	982870	210420	158880	179240	181140	0	0	0	VaGs14348	Cytochrome b5	9	66	34
1406	13053000	21357000	36709000	42103000	55708000	59189000	82798000	103420000	133600000	160900000	297620000	689610000	1094800000	1086200000	877670000	606500000	432730000	666620000	913120000	691680000	120750000	124720000	97851000	121320000	111800000	111480000	91253000	96167000	97378000	107090000	216200000	293150000	334630000	112350000	19118000	3090300	1207900	0	1186500	1160200	990120	3436900	1062200	282660	VaGs14658	CPN60-2	48	1078	43
1407	12929000	20657000	32424000	32039000	48756000	45596000	67173000	90044000	97223000	117870000	199800000	425720000	683670000	708890000	630290000	354550000	347350000	586640000	852800000	613710000	156830000	131170000	109530000	125680000	113270000	102640000	77329000	127740000	119250000	148380000	293530000	428920000	239400000	15091000	2900900	3283300	0	0	0	563640	0	513740	1449800	270740	VaGs17579	CPN60	44	1113	40
1408	0	0	0	513050	688550	285810	685510	833290	1589300	2132900	2343000	2410800	3444600	5037100	3290600	0	1855600	3623500	4659800	807840	0	0	0	0	0	864420	0	0	0	0	0	0	0	0	0	0	0	0	0	0	0	0	0	0	VaGs21076	Dolichyl-diphosphooligosaccharide--protein glycosyltransferase 48 kDa subunit	2	55	17
1409	7749200	13835000	23198000	26724000	38487000	44128000	49897000	60174000	69906000	70410000	91879000	103380000	103190000	113310000	118070000	99425000	84548000	142960000	147110000	72389000	533980	526480	0	0	0	0	0	636660	357950	0	0	0	0	741300	0	0	0	0	0	0	0	0	0	0	VaGs21135	3-methyl-2-oxobutanoate hydroxymethyltransferase 1	12	145	25
1410	0	0	0	0	1030500	0	0	0	0	2042100	2272900	3781000	3355100	4348100	7367600	7511700	7322200	12762000	8181900	4202600	0	0	0	0	0	0	0	0	0	0	0	0	0	0	0	0	0	0	0	0	0	0	0	0	VaGs19264	Dolichyl-diphosphooligosaccharide--protein glycosyltransferase subunit DAD1	2	13	12
1411	0	0	0	170370	208910	708360	945380	999850	2109000	2205900	3501900	3471300	2532700	3304600	4298100	2361400	1406500	9124500	9355400	7024500	5044700	2287700	1381700	1311100	214480	0	286920	207640	0	932930	1202700	278290	0	328520	349480	1188600	1038800	362380	0	0	0	0	0	0	VaGs33998	Magnesium transporter MRS2-11	11	105	32
1412	0	0	0	0	103230	0	151860	0	217040	240650	0	0	279210	0	597020	0	0	833050	769100	474890	0	0	0	0	0	0	0	0	0	0	0	0	0	0	0	0	0	0	0	0	0	0	0	0	VaGs21075	Dolichyl-diphosphooligosaccharide--protein glycosyltransferase 48 kDa subunit	1	49	9
1413	0	0	0	0	0	0	0	0	0	0	0	0	0	0	0	0	0	10240000	9408500	1376800	0	0	0	0	0	0	0	0	0	0	0	0	0	0	0	0	0	0	0	0	0	0	0	0	VaGs30105	unknown	5	8	3
1414	0	0	0	88828	0	0	0	66988	0	85598	364410	902630	660620	842360	357350	0	0	388090	2633500	525240	0	0	0	0	0	0	0	0	0	0	0	0	0	0	0	0	0	0	0	0	0	0	0	0	VaGs14987	Protein DGS1	11	35	11
1415	0	0	170430	130940	262060	240390	362420	619870	376140	936800	0	758010	1139200	690650	0	0	0	1489200	6673000	0	0	0	0	0	0	0	0	0	0	0	0	0	0	0	0	0	0	0	0	0	0	0	0	0	VaGs14998	aspartyl aminopeptidase	1	33	13
1416	1439000	5383000	8537700	9432200	17288000	9897000	22045000	31718000	53751000	121630000	157790000	260360000	243410000	140590000	175170000	242570000	465080000	3002900000	15891000000	143570000	6950100	4561700	3301500	3820700	4263100	3168800	4407500	4571900	4038600	2235800	1938000	1898100	2289800	2889400	4560800	7499500	13778000	11162000	14520000	19611000	27917000	39190000	77000000	2295900	VaGs21369	Ribulose bisphosphate carboxylase small chain SSU1	4	252	44
1417	3452800	6606900	10587000	13105000	18763000	19470000	32404000	46051000	63170000	126920000	165350000	272920000	275540000	150560000	182940000	252100000	449190000	2822300000	16272000000	176930000	4389600	3653500	1521400	534610	369460	2139500	2001600	1193100	0	535970	506520	0	0	2323000	2401400	5238200	0	0	0	0	0	0	0	0	ALD84696.1	ribulose 1,5-bisphosphate carboxylase/oxygenase large subunit	50	418	33
1418	0	0	0	0	0	0	0	0	0	0	0	0	0	0	0	0	0	0	1260100	0	0	0	0	0	0	0	0	0	0	0	0	0	0	0	0	0	0	0	0	0	0	0	0	0	VaGs20751	RBCS	1	199	1
1419	0	0	0	0	0	0	0	0	0	0	0	0	0	0	0	0	0	0	563140	0	0	0	0	0	0	0	0	0	0	0	0	0	0	0	0	0	0	0	0	0	0	0	0	0	VaGs37947	40S ribosomal protein S16	1	1	1
1420	419250	683800	912220	1453200	3014700	2178300	3070900	3125400	3162600	2099100	2152400	2360700	863740	732330	1692800	182360	218350	196240	30464000	690240	364820	522000	176540	333790	304730	432960	4377500	91799	66759	0	879680	2272600	0	8718400	0	0	0	0	0	0	0	0	0	0	VaGs22118	Polyribonucleotide nucleotidyltransferase 2	26	192	32
1421	0	0	577150	810750	0	763290	816250	1142900	1156300	1156200	1410200	1708400	1975500	0	0	0	0	0	2837600	0	4468500	0	1444600	0	0	0	0	0	0	0	0	0	0	0	0	0	0	0	1315200	1213900	2473400	2311900	0	0	VaGs37285	Histone H4	1	92	17
1422	0	195920	319110	195390	255260	230460	356680	306780	517270	432740	433770	405860	0	306680	346040	0	0	465770	526280	563880	521700	0	0	0	0	0	0	0	0	0	0	0	0	0	0	0	0	0	921530	0	0	0	0	0	VaGs02437	60S ribosomal protein L18a-2	1	18	18
1423	0	0	0	0	0	41956	60342	67139	0	109500	144140	0	95481	0	0	0	0	0	0	142840	0	0	0	0	0	0	0	0	0	0	0	0	0	0	0	0	0	0	0	0	0	0	0	0	VaGs09362	Heterogeneous nuclear ribonucleoprotein Q	4	8	7
1424	0	0	0	0	0	0	0	0	0	4117900	3410600	0	0	0	0	0	0	835040	1641000	6682300	835340	0	0	0	0	0	0	0	0	0	0	0	0	0	0	0	0	0	0	872620	0	0	0	0	VaGs24504	V-type proton ATPase subunit D2	6	13	7
1425	0	0	0	0	0	0	0	0	315810	724440	1058000	476460	0	0	0	0	0	0	0	1950100	0	0	0	0	0	0	0	0	0	0	0	0	0	0	0	0	0	0	0	0	0	0	0	0	VaGs21542	type 1 membrane protein	1	5	5
1426	0	0	0	0	0	0	85457	0	296940	6348600	14188000	1669100	184480	185160	284850	0	0	1321700	9964800	31212000	13326000	432360	0	0	0	0	0	0	0	0	0	0	0	0	0	0	0	0	0	0	0	0	0	0	VaGs06436	V-type proton ATPase subunit A3	21	80	13
1427	0	0	0	0	0	0	0	0	0	0	0	0	0	0	0	0	0	0	326970	1309800	713720	0	0	0	0	0	0	0	0	0	0	0	0	0	0	0	0	0	0	0	0	0	0	0	VaGs08221	Sucrose synthase 2	6	12	3
1428	0	0	0	0	0	0	0	0	0	0	0	0	0	0	0	0	0	0	0	2203700	303560	0	0	0	0	0	0	0	0	0	0	0	0	0	0	0	0	0	0	0	0	0	0	0	ABF50715.1	sucrose synthase	5	9	2
1429	0	0	0	0	0	0	0	0	0	0	0	0	0	0	0	0	0	0	0	203050	0	0	0	0	0	0	0	0	0	0	0	0	0	0	0	0	0	0	0	0	0	0	0	0	VaGs04025	Sucrose synthase	1	4	1
1430	0	0	0	0	0	0	0	0	0	0	0	0	26441	0	0	0	0	132990	158070	682660	48100	0	0	0	0	0	0	0	0	0	0	0	0	0	0	0	0	0	0	0	0	0	0	0	VaGs03812	ER membrane protein complex subunit 1	5	8	5
1431	0	0	0	0	160020	124440	0	0	0	0	0	0	0	0	0	0	0	741650	1029900	3084900	0	0	0	0	0	0	0	0	0	0	0	0	0	0	0	0	0	0	0	0	0	0	0	0	VaGs27255	ER membrane protein complex subunit 10	3	7	5
1432	0	0	0	0	0	0	0	0	0	0	0	0	0	0	0	0	0	0	696120	739560	0	0	0	0	0	0	0	0	0	0	0	0	0	0	0	0	0	0	0	0	0	0	0	0	VaGs19785	Synaptotagmin-2	1	3	2
1433	0	0	0	0	0	0	0	0	0	0	0	0	0	0	0	0	0	0	470820	622160	0	0	0	0	0	0	0	0	0	0	0	0	0	0	0	0	0	0	0	0	0	0	0	0	VaGs31903	ER membrane protein complex subunit 4	1	2	2
1434	0	0	0	0	0	0	0	0	0	0	0	0	0	0	0	0	0	0	665170	1280000	0	0	0	0	135110	0	0	0	0	0	0	0	0	0	0	0	0	0	0	0	0	0	0	0	VaGs04562	Synaptotagmin-5	5	6	3
1435	0	26397	49516	152010	238160	186220	276790	215380	115480	0	287380	349170	284220	599140	591510	0	219030	5416600	7628700	11344000	2228500	155270	111750	343560	0	519080	531700	0	0	0	0	0	174950	0	0	0	0	0	0	0	0	0	0	0	VaGs14844	Synaptotagmin-1	14	74	24
1436	0	0	0	0	0	0	252360	319540	0	0	0	662630	420890	0	0	0	0	2889700	3803900	4200900	2796600	0	0	0	0	0	324090	0	0	0	0	0	0	0	0	0	0	0	0	0	0	0	0	0	VaGs15577	Synaptotagmin-4	4	16	9
1437	0	0	0	139610	129590	0	150040	189680	0	0	0	232270	0	0	0	0	0	0	0	470110	381250	0	0	0	0	0	0	0	0	0	0	0	0	0	0	0	0	0	0	0	0	0	0	0	VaGs23605	unknown	2	13	7
1438	0	0	0	0	0	0	0	0	0	0	0	564660	0	0	0	0	0	0	0	593410	0	0	0	0	0	0	0	0	0	0	0	0	0	0	0	0	0	0	0	0	0	0	0	0	VaGs08489	Glycerophosphodiester phosphodiesterase GDPDL3-like isoform X1	2	3	2
1439	0	0	77916	80691	141190	0	0	124620	0	0	0	0	0	0	0	0	0	0	80734	385230	0	0	281630	0	0	0	243060	0	0	0	0	0	0	0	0	0	0	0	0	0	0	0	0	0	VaGs14474	Aldehyde dehydrogenase family 3 member H1	5	9	8
1440	0	0	0	0	556950	115900	0	0	0	0	0	248460	479050	277650	0	0	0	0	0	0	0	0	0	0	0	0	0	0	0	0	0	0	0	0	0	310760	537980	0	0	0	0	0	0	0	VaGs32910	PPR containing protein	5	9	7
1441	0	1337500	1831800	2207100	7594900	3761600	0	0	0	0	2017200	2959600	3433900	4874000	3789000	0	0	0	0	0	0	0	0	0	0	0	0	0	0	0	0	0	0	0	0	0	0	0	0	0	0	0	2372500	459160	VaGs22060	unknown	3	15	12
1442	0	0	2759500	3182000	4476400	2443300	0	1631500	1804000	1928400	4691500	6349100	7977400	4268900	2676700	3666800	0	0	0	0	0	0	0	0	0	0	0	0	0	0	0	0	0	0	0	0	0	0	0	0	0	0	0	1031300	VaGs02907	Cytochrome c-type biogenesis CcmH-like mitochondrial protein	6	28	14
1443	0	163680	507300	1160900	1667600	651560	136470	289480	741460	457330	968370	2402100	3344700	3296000	1519800	0	0	0	0	0	0	0	0	0	0	0	0	0	0	0	0	0	0	0	1055400	2235300	1438800	0	0	0	0	0	0	0	VaGs18520	Mitochondrial arginine transporter BAC2	7	40	17
1444	0	0	0	0	1285500	779880	764390	0	456880	0	0	2977400	1397200	2164900	1720600	0	0	0	0	0	0	0	0	0	0	0	0	0	0	0	0	0	0	0	0	0	0	0	0	0	0	0	0	0	VaGs33100	unknown	2	8	8
1445	0	0	0	201290	510730	0	0	0	0	0	0	2486800	927380	3630800	973050	0	0	0	0	0	0	0	0	0	0	0	0	0	0	0	0	0	0	0	0	0	0	0	0	411770	0	0	0	0	VaGs32383	Mitochondrial acidic protein MAM33	5	15	7
1446	0	0	0	653450	0	622450	1049300	0	966810	0	1717400	8424300	8640000	18942000	5228300	5231400	0	0	0	0	0	0	0	0	0	0	0	0	0	0	0	0	0	0	0	0	0	0	0	0	0	0	0	0	VaGs26638	unknown	3	15	10
1447	0	0	210560	424650	708030	444640	178850	343760	209500	906310	1610200	2674800	3285800	7598200	4329000	0	0	0	0	0	0	0	0	0	0	0	0	0	0	0	0	0	0	0	0	0	0	0	0	0	0	0	0	0	VaGs02335	Cytochrome c biogenesis CcmF C-terminal-like mitochondrial protein	5	31	13
1448	0	460220	1191600	1834200	1931600	737560	1017900	990080	774900	1108600	2702300	6707100	6113200	7546600	5310400	0	0	0	0	0	0	0	0	738060	0	0	1502300	1557500	889490	0	0	0	0	0	0	939270	822000	1114900	0	1819500	1040700	0	0	0	VaGs17031	Cytochrome c-type biogenesis protein CcmE	7	49	23
1449	0	1114200	2384000	4756500	5842800	4055900	2615000	168340	1239700	2351100	6803000	13133000	16646000	17297000	12829000	0	0	0	0	0	0	0	0	0	0	0	0	0	0	0	0	0	0	0	0	0	0	0	0	0	0	0	0	0	VaGs29416	Binding isoform 1	8	73	14
1450	270120	671250	1176500	1316900	1288900	1126700	798700	831110	984150	1650500	2803900	4562900	4226300	5926700	4185200	1175500	0	0	0	0	0	0	0	0	0	0	0	0	0	0	0	0	0	0	0	0	0	0	0	0	0	0	0	0	YP_009220386.1	cytochrome c maturation protein CcmFN	6	43	16
1451	0	261610	546940	660950	986310	1533100	2764300	3160000	4656700	4337500	8091500	9674400	8114300	8527000	6410800	2767700	0	1320400	135380	0	0	0	0	0	0	0	0	0	0	0	0	0	0	0	0	0	0	0	0	0	0	0	0	0	VaGs00263	Protein TRIGALACTOSYLDIACYLGLYCEROL 2	11	83	17
1452	0	0	0	100720	142300	377310	657350	987570	495580	1328500	1640800	1827000	1444700	2405400	1484500	0	0	461810	0	0	0	0	0	0	0	0	0	0	0	0	0	0	0	0	0	0	0	0	0	0	0	0	0	0	VaGs33285	Protein TRIGALACTOSYLDIACYLGLYCEROL 3	4	24	13
1453	0	18821	0	0	149840	36505	206960	114510	482150	481920	321450	727670	807270	530210	351290	0	588200	641230	0	0	0	0	0	0	0	0	0	0	0	0	0	0	0	0	0	0	0	0	0	0	0	0	0	0	VaGs11134	Alkaline/neutral invertase E	6	42	14
1454	0	0	2111100	0	0	0	0	0	3824800	5022000	0	5506600	6025700	4388700	0	0	0	1850800	0	0	0	0	0	1423900	0	0	0	0	0	0	0	0	0	0	0	0	0	944180	0	0	0	0	0	0	VaGs16634	Phosphoglucomutase	3	11	9
1455	0	0	0	0	0	0	0	0	0	0	0	0	1669300	34726000	0	0	0	0	0	0	0	0	0	0	0	0	0	0	0	0	0	0	0	0	0	0	0	0	0	0	0	0	0	0	VaGs36036	6,7-dimethyl-8-ribityllumazine synthase	5	6	2
1456	0	0	0	0	0	0	0	0	0	0	0	0	0	406450	0	0	0	0	0	0	0	0	0	0	0	0	0	0	0	0	0	0	0	0	0	0	0	0	0	0	0	0	0	0	VaGs30722	Proteasome subunit alpha type-4-A	1	2	1
1457	0	0	0	0	0	0	0	0	0	0	0	0	0	667380	0	0	0	0	0	0	0	0	0	0	0	0	0	0	0	0	0	0	0	0	0	0	0	0	0	0	0	0	0	0	VaGs38836	Ferredoxin--NADP reductase, leaf isozyme 1	1	326	1
1458	0	0	0	241600	272980	203950	325740	391560	0	371430	0	579950	558110	766910	844650	0	0	0	0	0	0	0	0	0	1010300	0	0	1029700	0	0	0	0	0	0	0	0	0	0	0	0	0	0	0	0	VaGs14150	MICOS complex subunit MIC60	1	277	12
1459	0	0	0	1234300	342920	158490	150300	0	0	992790	348920	2570100	2344500	8882100	5961500	0	0	0	0	0	0	0	0	0	0	0	0	0	0	0	0	0	0	0	0	0	0	0	0	0	5838400	0	0	0	VaGs34233	Glycoprotein	4	23	11
1460	0	0	0	0	0	0	0	0	0	0	0	0	0	1839500	970220	0	0	0	0	0	0	0	0	0	0	0	0	0	0	0	0	0	0	0	0	0	0	0	0	0	0	0	0	0	VaGs17102	hypothetical protein	2	3	2
1461	0	0	0	0	0	0	0	0	0	0	0	0	0	707820	621450	0	0	0	0	0	0	0	0	0	0	0	0	0	0	0	0	0	0	0	0	0	0	0	0	0	0	0	0	0	VaGs21316	unknown	1	2	2
1462	0	0	0	0	0	0	0	0	0	0	0	0	490120	1618300	1920400	0	0	0	0	0	0	0	0	0	0	0	0	0	0	0	0	0	0	0	0	0	0	0	0	0	0	0	0	0	VaGs33056	Proteasome subunit alpha type-6	5	6	3
1463	0	0	0	0	0	0	0	0	0	0	0	0	0	2822600	3536700	0	0	0	0	0	0	0	0	0	0	0	0	0	0	0	0	0	0	0	0	0	0	0	0	0	0	0	0	0	VaGs23979	Proteasome subunit alpha type-2-A	3	6	2
1464	0	0	0	0	0	0	0	0	0	0	0	0	0	2506100	3806200	0	0	0	0	0	0	0	0	0	0	0	0	0	0	0	0	0	0	0	0	0	0	0	0	0	0	0	0	0	VaGs26134	Proteasome subunit beta type-6	3	6	2
1465	0	0	0	0	0	0	0	0	0	0	0	0	0	830810	1426300	0	0	0	0	0	0	0	0	0	0	0	0	0	0	0	0	0	0	0	0	0	0	0	0	0	0	0	0	0	VaGs02726	Proteasome subunit alpha type-7	3	3	2
1466	0	0	0	0	0	0	148420	0	760260	0	0	1755700	632160	3485500	5638200	141260	0	348790	160390	67492	296550	0	0	0	0	0	0	0	0	0	0	0	0	0	0	0	0	0	0	0	0	0	0	0	VaGs18283	adenylate kinase 5	8	29	11
1467	0	0	0	36965	52090	0	0	188850	204860	203960	0	392070	550240	832440	1692800	0	0	346840	0	275400	0	0	0	0	0	0	0	0	0	0	0	0	0	0	0	0	0	0	0	0	0	0	0	0	VaGs12853	Dolichyl-diphosphooligosaccharide--protein glycosyltransferase subunit 2	9	24	11
1468	0	0	0	0	0	0	0	0	0	688810	0	1691000	0	2332900	2578100	1574200	0	0	0	0	0	0	0	0	0	0	0	0	0	0	0	0	0	0	0	0	0	0	0	0	0	0	0	0	VaGs17143	stress response protein NST1	2	8	5
1469	0	0	0	0	0	0	0	0	0	0	0	0	0	0	10320000	4733600	0	0	0	0	0	0	0	0	0	0	0	0	0	0	0	0	0	0	0	0	0	0	0	0	0	0	0	0	VaGs27882	V-type proton ATPase subunit E	2	42	2
1470	0	0	0	0	0	0	314520	718740	852420	1642800	0	0	930570	5316300	20271000	8470700	0	0	0	4699300	4888400	0	0	0	0	0	1687200	1301200	1752300	0	1957400	0	0	0	0	0	0	0	0	0	0	0	0	0	VaGs30993	Cytochrome b561	4	17	14
1471	0	0	0	0	0	0	0	0	0	0	0	0	0	1590300	3584200	0	0	0	0	0	0	0	0	0	0	0	0	0	0	0	0	0	0	0	0	0	0	0	0	0	0	0	0	0	VaGs20458	Proteasome subunit beta type-1	2	3	2
1472	0	0	0	0	0	0	0	0	0	0	0	0	0	398090	1322700	0	0	0	0	0	0	0	0	0	0	0	0	0	0	0	0	0	0	0	0	0	0	0	0	0	0	0	0	0	VaGs24572	Proteasome subunit alpha type-3	2	3	2
1473	0	0	0	0	0	0	0	0	0	0	0	0	0	374250	1649800	0	0	0	0	0	0	0	0	0	0	0	0	0	0	0	0	0	0	0	0	0	0	0	0	0	0	0	0	0	VaGs21911	Proteasome subunit alpha type-1-B	2	3	2
1474	0	0	0	0	0	0	0	0	0	0	0	0	0	274200	1321100	0	0	0	0	0	0	0	0	0	0	0	0	0	0	0	0	0	0	0	0	0	0	0	0	0	0	0	0	0	VaGs25767	Proteasome subunit beta type-5-B	2	4	2
1475	0	0	0	0	0	0	0	0	0	0	0	0	0	0	2816100	0	0	0	0	0	0	0	0	0	0	0	0	0	0	0	0	0	0	0	0	0	0	0	0	0	0	0	0	0	VaGs31585	Proteasome subunit beta type-4	2	2	1
1476	0	0	0	0	0	0	0	0	0	0	0	0	0	0	2007700	0	0	0	0	0	0	0	0	0	0	0	0	0	0	0	0	0	0	0	0	0	0	0	0	0	0	0	0	0	VaGs25838	Proteasome subunit beta type-2-A	2	3	1
1477	0	0	0	0	0	0	0	0	0	0	0	0	0	0	1620100	0	0	0	0	0	0	0	0	0	0	0	0	0	0	0	0	0	0	0	0	0	0	0	0	0	0	0	0	0	VaGs38680	Proteasome subunit beta type-3-A	1	1	1
1478	0	0	67609	86181	122640	0	0	0	0	0	0	220060	0	0	621110	0	0	0	0	0	0	0	0	0	0	0	0	0	0	0	0	0	0	0	0	0	0	0	0	0	0	0	0	0	VaGs19368	Cytochrome P450 82G1	3	6	5
1479	0	0	967210	674660	0	1037300	0	1385700	2117200	3915600	2361100	2373000	2936200	0	15349000	0	4393900	0	0	0	0	0	0	0	0	0	0	0	0	0	0	0	0	0	0	0	0	0	0	0	0	0	0	0	VaGs37727	LHCA3	1	203	11
1480	0	0	0	0	0	0	0	0	0	0	0	0	0	936610	4404700	0	3190600	2080100	1669500	0	0	0	0	0	0	0	0	0	0	0	0	0	0	0	0	0	0	0	0	0	0	0	0	0	VaGs00507	Early nodulin-like protein 2	2	7	5
1481	0	0	0	0	0	0	0	0	0	0	0	0	0	2217100	15876000	29952000	4432900	0	0	0	0	0	0	0	0	0	0	0	0	0	7771700	15108000	0	0	0	0	0	0	0	0	0	0	0	0	VaGs25516	LHCA P4	1	110	6
1482	0	0	0	0	0	0	0	0	0	0	0	0	0	0	0	5412700	0	0	0	0	0	0	0	0	0	0	0	0	0	0	0	0	0	0	0	0	0	0	0	946330	0	0	0	0	VaGs25517	LHCA4	1	176	2
1483	0	0	0	0	0	0	0	0	0	0	0	0	0	0	0	2263300	0	0	0	0	0	0	0	0	0	0	0	0	0	0	0	0	0	0	0	0	0	0	0	0	0	0	0	0	VaGs25518	LHCA P4	1	108	1
1484	0	0	0	0	0	0	0	0	0	0	0	0	0	0	0	20497000	2195300	0	0	0	0	0	0	0	0	0	0	0	0	0	0	0	0	0	0	0	0	0	0	0	0	0	0	0	VaGs35249	PsaD	1	36	2
1485	0	0	0	0	0	0	0	0	0	0	0	0	0	0	3703500	5145100	0	0	0	0	0	0	0	0	0	0	0	0	0	0	0	0	0	0	0	0	0	0	0	0	0	0	0	0	VaGs06789	CAB6A	1	176	2
1486	0	0	0	0	0	0	0	0	0	0	0	0	0	0	1960000	5722000	0	0	0	0	0	0	0	0	0	0	0	0	0	0	0	0	0	0	0	0	0	0	0	0	332450	0	0	0	VaGs02447	DEAD-box ATP-dependent RNA helicase 16	2	3	3
1487	33440000	61843000	97732000	85107000	143450000	114030000	144010000	238440000	302230000	704940000	331040000	333890000	532340000	1217400000	3007900000	8150600000	2239000000	127800000	120380000	519860000	124700000	0	11056000	15861000	0	0	0	0	0	19766000	0	33972000	32453000	0	46604000	69023000	78690000	88317000	103890000	0	212870000	238970000	465710000	584090000	VaGs37273	PsaK	3	39	35
1488	30689000	64132000	128210000	119430000	155190000	123350000	171760000	348530000	469220000	987250000	466790000	550030000	461880000	1521300000	5208400000	14965000000	4955800000	281540000	176760000	839960000	325300000	10236000	0	3084400	0	0	2603300	0	0	0	0	8509700	0	11484000	0	7686200	14671000	26568000	28675000	37862000	68565000	118790000	226070000	285050000	VaGs34895	PsaG	6	112	35
1489	9594400	22262000	38199000	47284000	54145000	53357000	48631000	100480000	92418000	360040000	170660000	166900000	321900000	655270000	2170300000	7820100000	3161200000	189420000	148560000	578950000	453450000	108250000	4299400	0	0	0	0	0	0	0	0	0	0	0	0	0	0	0	0	4081500	4643900	4139200	0	0	VaGs35248	PsaD	21	240	26
1490	11483000	17711000	43115000	47482000	73207000	61588000	71149000	96205000	120660000	443140000	193760000	199120000	351620000	710310000	2331300000	7466500000	3187800000	134240000	139870000	638790000	368540000	16774000	2432000	0	1183900	0	1918800	2577200	2653900	3461300	3328300	3187800	4872900	5366200	9187900	12908000	19140000	26484000	0	12003000	12936000	8502500	827960	0	VaGs34854	PsaE1	10	175	40
1491	14710000	22238000	62652000	62921000	82450000	63177000	97650000	185270000	208970000	608580000	335480000	302660000	502500000	1253400000	3331400000	9024100000	4126600000	336010000	237860000	912200000	736790000	96145000	18095000	13200000	4621800	3002600	4098900	1291700	0	0	0	0	0	0	0	0	0	0	0	0	0	0	0	0	ALD84690.1	PsaB	28	415	28
1492	17840000	32377000	70145000	66368000	90328000	87880000	114430000	213970000	230930000	690050000	342660000	353320000	532360000	1110800000	3183600000	8964100000	4249400000	344220000	218860000	895490000	661150000	115390000	27971000	22511000	14354000	6565800	6130100	4089000	3251500	3738700	3824200	952280	1740000	916660	0	0	0	0	0	0	0	0	0	0	ALD84691.1	PsaA	31	365	34
1493	0	0	872810	827090	1249800	0	0	3063200	3895500	10157000	6305600	5732100	9339300	21261000	55481000	174270000	79244000	5576000	3647100	17896000	14743000	2588200	0	0	0	0	0	0	0	0	0	0	0	0	0	0	0	0	0	0	0	0	0	0	VaGs00276	Protein slowmo homolog	1	18	18
1494	6137100	27369000	19405000	33054000	52580000	57951000	47490000	107370000	112130000	303240000	147280000	195010000	253730000	510380000	1309600000	3889900000	1928400000	176450000	64296000	578750000	361380000	74791000	6710000	0	0	0	0	0	0	0	0	0	0	0	0	0	0	0	0	0	0	2288400	2919000	5556300	ALD84734.1	PsaC	8	115	26
1495	17872000	27752000	80425000	55279000	101950000	75975000	104030000	204680000	300770000	782790000	566850000	481620000	736500000	2038500000	5084600000	12378000000	4887800000	330050000	284130000	946950000	825400000	45656000	0	0	0	0	0	0	0	0	2370500	1973500	0	0	0	0	0	12622000	18386000	24901000	100010000	54624000	0	0	VaGs36769	PsaL	9	120	29
1496	999350	2330500	7409500	8681900	21888000	15222000	16778000	35922000	32108000	151820000	65871000	89878000	132780000	339100000	1026300000	2393100000	1107200000	20312000	442850	0	0	0	0	0	0	0	768460	0	0	0	1409100	3430000	0	13252000	0	28641000	43766000	6266100	0	45194000	73573000	31307000	0	0	VaGs38349	CAB7	9	104	29
1497	11196000	21592000	42112000	52092000	70982000	61242000	69498000	140810000	170180000	439460000	226830000	216310000	383610000	922890000	2583500000	5623400000	2383700000	118720000	9990500	8970200	13414000	8865500	10533000	35178000	79450000	15591000	26502000	46164000	41713000	48830000	320480000	355480000	10197000	8742700	23136000	38239000	13079000	9756300	9328400	16864000	36605000	18760000	2295100	0	VaGs25625	LHCA4	2	217	43
1498	28107000	56188000	78134000	90291000	110680000	109080000	124450000	265210000	350620000	1017700000	479500000	483800000	761730000	1440300000	4908700000	14210000000	6402500000	294250000	16129000	17925000	34504000	53970000	31597000	85860000	285350000	52773000	20891000	90536000	81255000	130060000	909270000	815500000	8842400	8668500	12343000	21469000	8763700	9670700	50120000	80862000	85893000	34778000	0	539890	VaGs06671	CAB6A	1	200	43
1499	44851000	76734000	121190000	122950000	136540000	188680000	178530000	327000000	390950000	1122200000	557300000	389720000	870190000	1730700000	5721100000	10063000000	6120600000	245190000	32913000	29100000	6201700	11131000	4640800	5176600	5231300	0	12239000	9749100	8560800	13016000	29118000	28814000	21930000	38631000	49279000	58362000	84813000	130510000	148900000	306190000	632910000	437990000	44307000	3648000	VaGs21094	PsaF	17	242	43
1500	0	27563000	56539000	64893000	72159000	94133000	66605000	141290000	200890000	701640000	356330000	325120000	473830000	1334500000	4142300000	7408100000	3236900000	341500000	154130000	707780000	760880000	72286000	0	0	0	0	0	0	0	0	0	0	0	0	0	0	11377000	0	17712000	23835000	46570000	79082000	89166000	18922000	VaGs35511	PsaH2	5	54	28
1501	35141000	77454000	122270000	127760000	213480000	215310000	210040000	485310000	443380000	1169200000	793610000	843470000	1236500000	1737000000	4547900000	9153000000	8534700000	195250000	11669000	9529400	6498800	0	0	7735900	12733000	3497000	10009000	5698200	24861000	33657000	94633000	104000000	57377000	110010000	162070000	235290000	224810000	370520000	457850000	632310000	1032000000	515210000	6649700	0	VaGs37738	LHCA3	1	209	41
1502	0	0	0	0	0	0	0	4152400	7536000	22676000	43879000	16963000	9982200	23485000	47261000	22103000	6142800	616670	0	0	0	0	0	0	0	0	0	0	0	0	0	0	0	0	0	0	0	0	0	0	0	0	0	0	VaGs27435	V-type proton ATPase subunit E	2	57	11
1503	0	0	0	0	101400	0	466880	1635500	8437300	32727000	56437000	20794000	8860600	33692000	56285000	36900000	1773300	361230	258180	0	0	0	0	0	0	0	0	0	0	0	0	0	0	0	503030	604190	0	0	0	0	0	0	0	0	VaGs14783	V-type proton ATPase subunit B2	20	128	16
1504	0	0	29582	43469	143220	145350	439170	709040	3958100	29228000	55590000	17825000	6520700	24050000	62324000	54353000	3571200	351040	0	0	0	0	0	0	0	0	0	0	0	0	0	0	0	0	0	240570	153500	0	0	0	0	0	0	0	VaGs07274	V-type proton ATPase catalytic subunit A	34	188	18
1505	0	0	0	0	0	0	0	0	0	7748300	24871000	5097000	0	1193800	20513000	25540000	0	0	0	0	0	0	0	0	0	0	0	0	0	0	0	0	0	0	0	0	0	0	0	0	0	0	0	0	VaGs36170	V-type proton ATPase subunit G2	5	19	6
1506	0	0	0	0	0	0	0	0	0	3221100	9459100	1288000	0	1154000	6290900	5386800	0	0	0	0	0	0	0	0	0	0	0	0	0	0	0	0	0	0	0	0	0	0	0	0	0	0	0	0	VaGs28818	V-type proton ATPase subunit D	9	26	6
1507	0	0	0	0	0	0	0	325190	0	0	203420	0	264110	0	0	0	0	0	0	0	237630	217260	295350	0	0	0	0	0	0	0	0	0	0	0	0	0	0	0	0	0	0	0	0	0	VaGs18456	probable acyl-activating enzyme 2	1	8	6
1508	0	0	0	0	0	0	0	0	0	0	0	0	0	0	0	0	0	0	0	0	0	3527900	2025700	0	0	0	0	0	0	0	0	0	0	0	0	0	0	0	0	0	0	0	0	1041600	VaGs27475	Selenoprotein F	3	5	3
1509	0	0	0	0	0	0	0	0	0	0	0	0	0	0	0	0	0	0	0	228580	0	28361000	35092000	0	0	0	0	280000	0	0	0	0	0	0	0	0	0	0	0	0	0	0	0	0	VaGs26391	Probable voltage-gated potassium channel subunit beta	2	16	4
1510	0	0	0	0	0	0	0	0	0	0	0	0	0	0	0	0	0	0	0	0	0	70752	91315	0	0	0	0	0	0	0	0	0	0	0	0	0	0	0	0	0	0	0	0	0	VaGs03547	Alpha-glucan water dikinase 1	3	4	2
1511	0	0	0	0	0	0	0	0	0	0	0	0	0	0	0	0	0	0	0	0	439420	2615000	3593200	420250	0	0	0	0	0	0	582580	375950	663780	332580	0	0	0	0	0	0	0	0	0	0	VaGs07960	Delta-aminolevulinic acid dehydratase 1	5	14	8
1512	0	0	0	0	0	0	0	0	0	0	0	0	0	0	0	0	0	0	181620	123700	1367200	2799200	3780700	781050	0	0	0	0	0	0	0	0	0	0	0	0	0	0	0	0	0	0	0	0	VaGs04682	UDP-glucose:glycoprotein glucosyltransferase	22	38	6
1513	0	0	0	0	0	0	0	0	0	0	0	0	0	0	0	0	0	0	0	0	2474400	4602800	5362700	3086400	0	0	2604000	2205700	0	1811100	1482400	0	0	0	1583800	0	0	0	1944900	0	0	0	0	0	VaGs22616	Mitochondrial outer membrane protein porin 4 (VDAC4)	1	86	10
1514	0	0	0	0	0	0	0	0	0	0	0	0	0	0	0	0	0	0	0	120560	191280	264610	369560	399170	0	0	0	0	0	0	0	0	0	0	0	0	0	0	0	0	0	0	0	0	VaGs07427	Elongation factor Ts	1	77	5
1515	0	0	0	0	0	0	0	0	0	0	0	0	0	0	0	0	0	0	0	69701	219710	682990	683190	888570	52372	0	0	0	0	0	0	0	0	0	0	0	0	0	0	0	0	0	0	0	VaGs08729	Elongation factor Ts	2	61	6
1516	0	0	0	0	0	0	68824	0	0	0	0	47082	0	0	0	0	0	125770	163170	1250200	1997300	11045000	13429000	11833000	835450	416850	154140	0	0	0	0	0	0	0	0	0	0	0	0	0	0	0	0	0	VaGs07428	Elongation factor Ts	4	87	12
1517	0	0	0	0	0	0	0	0	0	0	0	0	0	0	0	0	0	0	0	0	182100	215150	741830	242780	0	0	0	0	0	0	0	0	0	0	0	0	0	0	0	0	0	0	0	0	VaGs22021	Clathrin heavy chain 2	8	10	4
1518	434900	1020500	1318600	0	1362800	1511400	2318600	4017300	4320600	5294900	7765200	19867000	18096000	8938900	12932000	22079000	40296000	59462000	61754000	119290000	542280000	2058600000	4087300000	2102600000	395570000	13046000	18412000	20338000	30430000	116560000	719500000	0	0	0	0	0	0	0	0	5015700	6963800	4051500	0	0	ALD84719.1	cytochrome b6/f complex subunit IV	6	43	33
1519	2974600	3386500	5651800	5387900	6402500	6385100	9513400	13946000	16902000	20659000	35936000	111480000	84356000	63882000	53911000	66736000	144160000	258570000	286130000	598100000	1048800000	3362100000	13372000000	8410500000	1655900000	107350000	150430000	171010000	187610000	630820000	2895300000	121300000	69384000	75730000	71906000	112130000	116570000	164700000	140910000	23247000	691730	0	0	192630	ALD84701.1	cytochrome f	34	509	42
1520	1861700	0	538270	2934700	3509400	3642300	3445900	5725200	7622600	5466400	8244000	32244000	17778000	17461000	15095000	8647600	22087000	40506000	146700000	284350000	414320000	616410000	7261800000	4443300000	421650000	13419000	8186300	33112000	34784000	139800000	1255600000	24484000	6307500	12349000	39757000	54204000	49977000	55556000	32548000	987830	0	0	0	0	ALD84718.1	cytochrome b6	2	110	39
1521	0	0	0	0	0	0	0	0	0	0	0	0	0	0	0	0	0	0	0	0	0	0	455140	330910	0	0	0	0	0	0	0	0	0	0	0	0	0	0	0	0	0	0	0	0	VaGs33001	ABC transporter C family member 4	5	5	2
1522	0	0	0	319630	172370	0	782730	287210	0	0	0	215550	0	0	0	0	0	0	0	0	0	0	82299000	2785000	0	0	0	0	0	0	0	0	0	0	0	0	0	0	0	0	0	0	0	0	VaGs37789	Thiamine thiazole synthase	10	22	7
1523	0	0	0	0	0	0	0	0	0	0	0	0	0	0	0	0	0	0	0	0	0	0	798780	0	0	0	0	0	0	0	0	0	0	0	0	0	0	0	0	0	0	0	0	0	VaGs11224	NADP-dependent malic enzyme	1	6	1
1524	0	0	0	0	0	0	0	0	0	0	0	0	0	0	0	0	0	0	0	0	0	0	133910	0	0	0	0	0	0	0	0	0	0	0	0	0	0	0	0	0	0	0	0	0	VaGs33010	alpha-mannosidase I MNS4	1	1	1
1525	0	0	0	0	0	0	0	0	0	0	0	0	0	0	0	0	0	0	0	0	0	0	20504000	0	0	0	0	0	0	0	0	0	0	0	0	0	0	0	0	0	0	0	0	0	VaGs33333	Cytochrome b6	1	98	1
1526	0	0	0	0	0	0	0	0	0	0	0	0	0	0	0	0	0	0	0	307120	0	5142100	37767000	0	0	0	0	0	0	0	0	0	0	0	0	0	0	0	0	0	0	0	0	0	VaGs07946	NADP-dependent malic enzyme	17	37	3
1527	315080	463760	486930	387030	1494200	4225000	1437500	4686800	5642400	9608300	23917000	58004000	43326000	26197000	38646000	48307000	69042000	76440000	192760000	347250000	556070000	2118300000	8357800000	1662500000	83103000	49955000	60528000	69416000	102490000	90197000	99899000	90470000	57488000	82445000	147540000	198220000	146120000	259520000	413140000	908480000	3396300000	3386200000	830240000	50655000	VaGs03718	iron-sulfur subunit	12	190	44
1528	3062800	3369600	2384500	2762500	6116200	3042900	8714200	10814000	8736200	5737300	20624000	36866000	33462000	30079000	30458000	34390000	54730000	82430000	97468000	160980000	295820000	1073200000	4824000000	633800000	75216000	49893000	51161000	94826000	74234000	163800000	212610000	188530000	247150000	341640000	447270000	776490000	652460000	860210000	1033600000	1308800000	2168600000	1664400000	337660000	151300000	VaGs36762	unknown	3	91	44
1529	1911600	2915000	4013300	5250200	10278000	11975000	17120000	22637000	16428000	26723000	30002000	24692000	47352000	62333000	47348000	30803000	30757000	89588000	61338000	100890000	76159000	56354000	39038000	53758000	43827000	55797000	56038000	34796000	31123000	31531000	13019000	16506000	0	0	0	10623000	27623000	23363000	20765000	46387000	91904000	106590000	124260000	39352000	UER43505.1	ATP synthase 6kDa subunit	4	108	41
1530	438510	1995800	3862800	4872800	5896700	11218000	13965000	13908000	13379000	20441000	26511000	54277000	51498000	58936000	87231000	46821000	47643000	111290000	163750000	200260000	177500000	117140000	136630000	142280000	104740000	108790000	76227000	68431000	45982000	56562000	36214000	14825000	9051100	12639000	12172000	0	3904100	5131700	9816600	29801000	35197000	159900000	190220000	17383000	UER43512.1	ATP synthase subunit d	16	271	43
1531	0	0	0	0	0	2464600	0	0	0	0	2321600	0	0	0	0	0	0	2534000	3128400	4523200	5075000	0	0	0	0	0	0	0	0	0	0	0	0	0	0	0	0	0	0	0	0	0	0	0	VaGs36854	Mitochondrial import receptor subunit TOM6	1	6	6
1532	3796500	4695100	9687100	7525800	7569600	7505600	9065400	7808900	8399800	9055400	12131000	13076000	12072000	12135000	11251000	3818500	7044600	22945000	20875000	44543000	40451000	13303000	16602000	6505500	3962300	2745900	1385200	0	1690100	3612400	0	1337600	0	0	0	0	0	5709700	3022800	5830500	19997000	28292000	2360700	674420	VaGs03705	Histone H4	1	99	37
1533	2760000	6148200	8753900	3242300	2952700	2189300	5574500	4923400	7625900	4771500	5465300	16054000	6131600	6876800	14880000	9342900	0	29401000	27979000	23362000	54236000	38972000	19292000	0	0	0	2638200	2938500	0	0	0	0	0	0	3810400	0	0	6710300	4755500	8661600	6228400	2798400	0	1149400	VaGs38791	Histone H3.2	2	46	31
1534	0	0	0	0	0	537520	0	1454600	1143200	0	7681300	13312000	14766000	20129000	33101000	10215000	8233000	40439000	40617000	108100000	88985000	52824000	22562000	10057000	2253600	973590	0	0	0	0	0	0	0	0	0	0	0	0	0	0	0	0	0	0	VaGs20740	Early nodulin-like protein 2	5	49	19
1535	0	0	0	0	0	0	0	0	0	0	0	564350	700950	0	0	0	0	0	1801900	3025300	4304100	944450	476710	254310	0	0	0	0	0	0	0	0	0	0	0	0	0	0	0	0	0	0	0	0	VaGs08347	Glycerophosphodiester phosphodiesterase GDPDL1	8	23	8
1536	0	0	0	0	0	0	0	0	0	0	0	0	0	2249500	0	0	0	0	5557100	5558100	17353000	4628400	1444200	2365300	0	0	0	0	0	0	0	0	0	0	0	0	0	0	0	0	0	0	0	0	VaGs28647	F0 subunit a	2	8	7
1537	0	0	0	0	0	0	0	0	0	0	0	0	0	0	0	0	0	0	647700	739170	1686400	1219900	0	0	0	0	0	0	0	0	0	0	0	0	0	0	0	0	0	0	0	0	0	0	VaGs30540	unknown	1	4	4
1538	0	0	37371	58058	0	0	63955	0	128510	0	0	0	0	0	0	0	0	0	0	364460	545050	356380	0	0	0	0	89911	253430	0	0	0	0	0	0	0	0	0	0	0	0	0	0	0	0	VaGs06086	Protein ROOT HAIR DEFECTIVE 3	5	17	9
1539	0	0	0	0	0	0	0	0	0	0	0	0	0	0	0	0	0	0	0	0	411420	87447	0	0	0	0	0	0	0	0	0	0	0	0	0	0	0	0	0	0	0	0	0	0	VaGs07579	NADP-dependent malic enzyme	2	13	2
1540	0	0	0	0	0	0	0	0	0	0	0	0	0	0	0	0	0	0	0	861620	5090000	0	0	0	0	0	1507900	0	0	0	0	0	0	0	0	0	0	0	0	0	0	0	0	0	VaGs24125	(S)-ureidoglycine aminohydrolase	2	4	3
1541	0	0	0	0	0	0	0	575040	2868700	8775000	9468400	17686000	28852000	47925000	78499000	13998000	425760	1535900	3901800	21454000	22348000	91904000	34008000	33292000	14945000	19489000	12257000	26303000	7705600	662490	3322100	4748500	5416200	5793400	0	3545100	0	0	0	0	0	0	0	0	VaGs26169	Sec-independent protein translocase protein TATB	11	143	28
1542	0	0	0	0	217770	140110	0	0	0	0	0	0	0	0	0	0	0	0	0	1628700	0	2827400	0	1724200	1679200	0	1625300	0	0	0	0	0	0	0	0	0	0	0	0	0	0	0	0	0	VaGs22808	lipid transfer-like protein VAS-like	1	7	7
1543	0	0	54383	63376	242450	176280	220830	165160	176580	120200	0	260570	539170	0	0	0	0	230130	273140	303060	225950	600980	273480	770430	0	98108	411530	141780	0	0	0	0	0	0	0	0	0	0	0	0	0	0	0	0	VaGs27965	Carbamoyl-phosphate synthase large chain	14	44	20
1544	2299100	4363900	4383500	4094000	3440700	2786700	4465100	3973700	2151000	3545600	3115800	5620800	3320600	2260900	1970700	613460	514840	1946400	3992500	8233400	8661000	12648000	8106000	8389600	2961100	5653900	3396100	880150	64719	0	0	0	0	0	0	0	0	0	0	0	0	0	0	0	VaGs05321	unknown	25	270	29
1545	13152000	27910000	36595000	32746000	47636000	42475000	48224000	59041000	53101000	55590000	67398000	81973000	62859000	43273000	28881000	13221000	6580900	18590000	40414000	58986000	80145000	183480000	93779000	96165000	49737000	31405000	18680000	16619000	3557700	476170	0	0	0	0	0	0	0	0	0	0	0	0	0	0	VaGs07145	MAR-binding filament-like protein 1-1 isoform X1	48	735	30
1546	0	0	0	0	0	140140	117140	155460	686900	885850	1179800	922610	438330	286080	0	0	0	0	0	353420	2942000	4183400	1347800	4453500	0	0	0	0	0	0	0	0	0	0	0	0	0	0	0	0	0	0	0	0	VaGs27478	NADP-dependent glyceraldehyde-3-phosphate dehydrogenase	9	37	14
1547	1648400	2928200	6484000	4688500	13747000	7598100	12503000	15448000	19190000	23447000	26658000	36582000	19601000	29599000	25414000	10013000	14609000	44009000	48269000	73828000	81452000	55261000	42974000	39853000	21796000	26275000	26562000	18798000	12161000	25046000	37104000	17403000	13779000	24852000	28101000	43407000	8261100	0	0	0	0	0	0	0	UER43487.1	NDA2	13	311	37
1548	8904000	15658000	27032000	28456000	32305000	20919000	39008000	33426000	44843000	34717000	45711000	57388000	37652000	38117000	44418000	30587000	29813000	96102000	120180000	136260000	157020000	101480000	92758000	76959000	46672000	51035000	59067000	54679000	26392000	28500000	39677000	25461000	22226000	37434000	38157000	22781000	5875900	0	0	0	0	0	0	0	UER43486.1	NDA1	26	462	37
1549	808360	2115000	3162700	3722800	6337300	4864200	5852600	7509700	9681200	10720000	11367000	20390000	16120000	24827000	20538000	15520000	21999000	63172000	77257000	89220000	86386000	65243000	67125000	77628000	72566000	86010000	55506000	39195000	9706300	1840900	1501300	512730	2036900	1017800	0	0	0	0	0	0	0	0	0	0	UER43489.1	NDB2	28	414	34
1550	0	0	57378	0	178010	151450	0	0	177670	0	0	371290	625970	906540	207740	0	0	896410	3002600	3139600	3387100	4468100	2780800	3885900	1431600	2286400	897790	1340300	0	0	0	0	0	0	0	0	0	0	0	0	0	0	0	0	VaGs16025	Protein disulfide isomerase-like 2-3	6	42	19
1551	323150	426920	1117900	1091100	1887100	1172700	2097600	1294700	1155500	706940	351780	318590	141430	790070	637610	381740	625650	1645900	3487600	8046100	8988300	8916100	8589000	8474600	1983500	2006800	3971400	6021000	2973900	1743800	1440500	0	0	0	0	0	0	0	0	0	0	0	0	0	VaGs03951	RNA-dependent RNA polymerase	7	219	31
1552	0	308980	336040	528050	748180	428760	1010000	929060	728510	799440	1083600	1183500	1015100	806320	319430	208870	859800	3122600	3999600	9258400	7107600	9001400	5860600	5857900	1382200	0	0	0	0	0	0	0	0	0	0	0	0	0	0	0	0	0	0	0	VaGs22619	ABC transporter G family member 7	14	113	24
1553	3316900	11351000	15586000	7966300	13200000	11384000	16131000	28624000	25436000	14282000	17236000	18583000	14449000	18273000	16174000	14090000	11833000	29944000	42455000	63811000	131660000	127640000	105570000	60341000	28325000	12760000	0	0	0	0	0	0	0	0	0	0	0	0	0	0	0	0	0	0	VaGs36384	Mitochondrial import receptor subunit TOM9-2	3	46	26
1554	5111400	14483000	14761000	19851000	24911000	26628000	19660000	20973000	12083000	14659000	9144300	25953000	28686000	31013000	16819000	12599000	17680000	51521000	83223000	127310000	198950000	197640000	238930000	106700000	26592000	5579400	0	0	0	0	0	0	0	0	0	0	0	0	0	0	0	0	0	0	VaGs25707	Mitochondrial import receptor subunit TOM40-1	16	219	26
1555	0	132750	861410	10354000	655370	905350	774780	12577000	8012300	1013800	3388700	4488100	3428200	3765800	3763600	3215200	2700400	13528000	36648000	81305000	100260000	91578000	84748000	6146800	0	0	0	0	0	0	0	0	0	0	0	0	0	0	0	0	0	0	0	0	VaGs05424	Serine protease SPPA	28	190	23
1556	309080	1128200	2786300	2161000	3204100	3500200	4768300	4495900	3102800	3878500	3068900	7077400	4160500	3084100	3955100	3494700	3067500	11319000	17620000	37310000	49896000	41057000	37892000	23087000	2789700	181210	0	0	0	0	0	0	0	0	0	204500	300960	368230	1042000	1682000	6576700	295990	0	0	VaGs24807	TOM20	12	142	33
1557	0	0	1474800	553470	1402200	1212200	3334500	1942800	0	6007500	2180900	3027700	0	7730800	2730000	0	0	10702000	23746000	59661000	88737000	41793000	48658000	35261000	3240600	1731100	0	0	0	0	0	0	0	0	0	0	0	0	0	0	0	0	0	0	VaGs38325	TOM5 homolog	3	31	20
1558	0	0	0	0	0	224300	0	362040	449500	0	0	768470	0	0	0	0	0	0	0	1026500	1629700	1467600	1633700	1329800	0	0	0	0	0	0	0	0	0	0	0	0	0	0	0	0	0	0	0	0	VaGs35044	DNA repair RAD52-like protein 2	1	9	9
1559	0	0	0	0	0	0	0	0	0	0	0	0	0	0	0	0	0	0	449770	2300800	5977700	6529300	4767700	4627700	2379100	0	0	0	0	0	0	0	0	0	0	0	0	0	0	0	0	0	0	0	VaGs32191	fasciclin-like arabinogalactan protein 1	3	12	7
1560	0	0	0	0	0	0	0	0	0	0	0	0	0	0	0	0	0	0	0	3167900	60149000	76990000	74078000	38598000	7589800	1866100	0	0	0	0	0	0	0	0	0	0	0	0	0	0	0	0	0	0	VaGs21776	Ribulose-phosphate 3-epimerase	6	26	7
1561	225780	901360	1962700	864990	877000	824140	1952500	1091300	1476400	1532100	2589300	2970400	1786700	2155600	2197900	3076200	3767100	11751000	11138000	29357000	40365000	65013000	49848000	21630000	4836600	1190400	0	0	0	0	0	0	0	0	0	0	0	226440	1116000	2607800	13552000	22797000	0	0	VaGs22647	TOM20	6	96	31
1562	311860	1215800	2257300	2178200	1347500	986940	2616600	458210	1622400	1243700	1345600	908220	368190	0	0	0	0	5837400	3245300	11207000	19421000	34051000	24651000	12246000	11371000	12011000	9926900	8515000	6291700	6651300	3451900	3134000	3066400	3955100	5160300	9793200	16180000	12982000	4444400	0	0	0	0	0	VaGs23602	Mitochondrial outer membrane protein porin 4 (VDAC4)	4	139	35
1563	0	0	0	0	0	0	0	0	0	0	0	0	0	0	0	0	0	2859800	3562300	7388700	6948600	20307000	12889000	12445000	10967000	7764700	2504500	1385300	586780	0	0	0	0	0	0	0	0	0	0	0	0	0	0	0	VaGs30838	fasciclin-like arabinogalactan protein 7	3	24	12
1564	0	0	0	0	49388	0	78774	0	0	166680	207760	344980	328420	0	0	0	0	0	466790	927830	1298200	1228000	1720500	0	1472400	915980	0	0	0	0	0	0	0	0	0	0	0	0	0	0	96903	0	0	0	VaGs36359	ABC transporter B family member 1	1	14	14
1565	212570	1378400	2163700	675920	3900600	4262600	6414200	8382900	9001000	12835000	21634000	33468000	28031000	31547000	32605000	82007000	62438000	50357000	183290000	443280000	1674800000	2786900000	491930000	43843000	23599000	18494000	15280000	15900000	14400000	7806200	15239000	12492000	13317000	25802000	38687000	71727000	133860000	246110000	362310000	763040000	1112800000	1300700000	1503200000	255990000	VaGs38779	Psb27-H1	7	169	44
1566	0	0	0	0	0	0	0	0	0	0	0	0	0	0	0	0	0	0	0	3197800	24874000	33530000	12484000	0	0	0	0	0	0	0	0	0	0	0	0	0	634120	0	0	0	0	0	0	0	VaGs16331	NADP-dependent malic enzyme	15	46	5
1567	0	0	0	0	0	0	0	0	0	0	0	0	0	0	0	0	0	0	0	0	141340	198920	77144	0	0	0	0	0	0	0	0	0	0	0	0	0	0	0	0	0	0	0	0	0	VaGs10239	Acylamino-acid-releasing enzyme	2	4	3
1568	0	0	0	0	0	0	0	0	0	0	0	0	0	0	0	0	0	0	0	0	8599700	15496000	0	0	0	0	0	0	0	0	0	0	0	0	0	0	0	0	0	0	0	0	0	0	VaGs38490	Mitochondrial import receptor subunit TOM7-1	2	5	2
1569	0	0	19707	0	21678	89348	45636	39571	52667	15202	0	47131	42298	0	0	0	0	0	0	199090	412840	963380	135920	0	21274	18209	0	0	0	0	0	0	0	0	0	0	0	0	0	0	0	0	0	0	VaGs28541	Myosin-11	12	29	15
1570	108600	232280	952490	752960	1235700	1425300	1676600	1819500	2272900	3036400	3270200	5441000	5307700	4398300	3569100	2640300	6178100	15943000	18063000	46775000	114360000	416300000	13388000	3906000	3559600	0	514120	380510	0	0	533680	334310	0	478940	610500	584300	0	0	0	0	0	0	0	0	VaGs16960	Leucine aminopeptidase 2	31	229	32
1571	0	0	0	0	0	0	0	0	0	0	0	0	0	0	0	0	0	0	0	0	519240	6786000	0	0	0	0	0	0	0	0	0	0	0	0	0	0	0	0	0	0	0	0	0	0	VaGs31976	Protease Do-like 10	7	8	2
1572	0	0	0	0	0	0	0	0	0	0	0	0	0	0	0	0	0	0	0	0	0	419420	0	0	0	0	0	0	0	0	0	0	0	0	0	319850	0	0	0	0	0	0	0	0	VaGs24869	Peroxisomal and mitochondrial division factor 2	1	195	2
1573	0	7489400	9945200	10111000	18799000	29235000	35923000	81431000	147800000	273130000	386710000	374800000	426530000	281920000	378640000	606450000	673590000	779990000	616510000	159650000	348840000	867610000	163870000	291030000	610890000	30944000	0	0	0	0	0	0	0	22090000	41190000	58665000	76301000	105390000	138630000	187280000	341200000	107890000	33779000	58381000	ALD84703.1	PsbL	2	49	36
1574	32121000	59879000	113650000	135050000	217890000	226840000	366040000	1035900000	1463900000	2247900000	4358200000	3928200000	3892900000	2241100000	2672000000	4983900000	6887800000	5474700000	2862100000	1454200000	4643000000	8357200000	5087300000	3044900000	6839700000	6050200000	252880000	214710000	262130000	534070000	691200000	1266900000	5471900000	4633700000	1063400000	484070000	193080000	21027000	0	0	1332000	3488000	2381600	2652700	VaGs22964	PsbC	16	601	42
1575	33469000	44098000	104890000	106270000	181490000	160100000	309510000	781250000	1093700000	1915400000	3569100000	2902400000	3630200000	2107800000	2046200000	2788400000	7346200000	5712300000	4492800000	1541000000	4342500000	7015100000	5371500000	4992100000	9047200000	10333000000	188110000	117610000	143970000	389310000	62584000	40033000	31642000	46952000	69259000	108090000	109040000	114130000	57155000	38845000	35136000	28282000	26166000	12010000	ALD84672.1	PsbA	16	371	44
1576	29104000	47915000	125950000	182060000	261740000	304000000	490710000	1236900000	1831200000	3184900000	4817600000	4897900000	5035900000	3306900000	3773400000	6682900000	11484000000	9597500000	6540300000	2858600000	6827600000	10492000000	7602300000	6781900000	15288000000	14829000000	314240000	172470000	124700000	164060000	438560000	1315200000	312320000	67517000	21184000	12792000	0	0	0	0	0	0	0	322250	ALD84714.1	PsbB	40	715	37
1577	50638000	135640000	196580000	210800000	310810000	407620000	564120000	1716400000	1785500000	3143200000	5224100000	5332200000	5782000000	3309800000	2857000000	6879200000	13383000000	11643000000	8299700000	2498000000	8671600000	14910000000	6264200000	6910800000	16574000000	18470000000	454000000	305370000	162090000	650850000	160150000	61214000	48475000	139710000	207050000	403100000	547050000	659610000	1469500000	1459800000	874970000	353720000	424840000	218500000	ALD84705.1	PsbE	5	211	44
1578	4019400	10066000	11590000	12476000	31269000	25102000	45795000	145790000	205710000	419990000	651050000	558370000	975220000	357870000	593790000	983320000	2138600000	1625500000	1335700000	473890000	1414700000	1105300000	653560000	1104900000	952660000	2919900000	63952000	33863000	30810000	92288000	24828000	16071000	17233000	21547000	0	0	0	0	225950000	226540000	116730000	22465000	39155000	50554000	ALD84704.1	PsbF	3	53	40
1579	0	0	0	0	46149	0	46005	0	0	1871600	2830400	0	0	0	0	0	0	0	0	0	0	0	0	0	0	4138100	295580	397490	293540	0	0	0	0	0	0	0	0	0	0	0	0	0	0	0	VaGs14090	golgin subfamily A member 4 isoform X3	4	8	8
1580	0	0	0	0	0	0	0	0	0	0	0	0	0	0	0	0	0	705240	0	0	0	0	0	695510	781000	801300	0	0	0	0	0	0	0	0	0	0	0	0	0	0	0	0	0	0	VaGs26339	adenine nucleotide carrier 1	2	5	4
1581	0	0	0	0	0	0	0	0	0	0	0	0	0	0	0	0	0	0	0	0	0	0	0	316390	130430	357070	0	0	0	0	0	0	0	0	0	0	0	0	0	0	0	0	0	0	VaGs05983	Pleiotropic drug resistance protein 3	6	9	3
1582	2669800	4649900	7143700	9779000	15285000	13399000	15229000	16726000	27749000	29411000	21124000	32199000	33086000	36214000	21254000	16947000	15081000	52814000	67097000	103870000	112940000	110550000	135140000	180870000	249830000	533320000	69385000	2825400	466350	1140000	5636700	6757300	5683200	9822000	14332000	24923000	16812000	0	0	0	0	0	0	0	VaGs04472	Succinate-semialdehyde dehydrogenase	30	445	37
1583	301260	359610	1059000	1179700	2125500	2028900	3129100	4785300	3684100	3425100	4738400	8185300	7460400	5990800	3632100	3860800	4916400	29630000	29735000	31678000	43376000	47935000	75251000	127360000	164150000	345580000	1168900	1064100	1167300	1293200	4034700	2485200	460030	1715800	5651400	5787400	0	0	0	0	0	0	0	0	VaGs16990	Aldehyde dehydrogenase family 2 member B4	1	428	36
1584	4830600	9978800	18125000	21181000	33236000	31593000	44297000	54250000	60095000	57099000	72677000	80379000	72324000	82453000	94165000	55082000	63031000	316060000	415290000	409660000	500450000	549440000	955360000	1824800000	3559600000	3176600000	33070000	27876000	24670000	31415000	51044000	57919000	46704000	105500000	130300000	9055900	1787600	0	0	0	0	0	0	0	VaGs32231	Aldehyde dehydrogenase family 2 member B7	43	739	37
1585	0	56799	0	242510	340890	279450	557270	515590	1277500	3074400	9024400	7353600	4777200	3298600	3233400	3059700	3416100	8381000	13896000	26927000	39504000	43211000	63445000	120980000	249610000	215770000	5611600	6499900	211870	1988500	2932000	5021300	7509700	8369300	2255200	0	0	0	0	0	0	0	0	0	VaGs14410	Pheophorbide a oxygenase	6	259	33
1586	1198000	2133800	3117900	2659100	5280500	2965600	4510900	7866200	6283300	6250900	7794900	14367000	7750500	8618300	3954200	3917000	4469100	4160300	16897000	41285000	49623000	42756000	42485000	77101000	117410000	118070000	0	0	0	0	0	0	0	0	0	0	0	0	0	0	0	0	0	0	VaGs18486	fumarate hydratase 1	7	83	26
1587	899550	1594400	2779700	3541300	2672900	1891000	6153100	7467200	7409600	5394400	6683500	12676000	9613900	10549000	7701000	4542400	3499600	17028000	15057000	28872000	30523000	40831000	79918000	112640000	107530000	152130000	10183000	2090800	1433500	864360	2039800	650900	675750	1828900	1518600	4274900	1674400	0	0	0	0	0	0	0	VaGs19073	Catalase isozyme 1	22	342	37
1588	0	0	0	0	0	0	0	0	0	0	0	0	0	0	0	0	0	161330	308180	1866200	2796800	2719700	5181100	22082000	18687000	21270000	2963100	0	351430	209270	810080	293890	0	0	0	0	0	0	0	0	0	0	0	0	VaGs36388	ABC transporter D family member 2	20	71	14
1589	1276800	2888900	5257900	6189800	9541400	8714100	10937000	14303000	12548000	15296000	17285000	19964000	21229000	23658000	20400000	12810000	17750000	39618000	46903000	96640000	86183000	94552000	118180000	222090000	223980000	196780000	42332000	31579000	27293000	58405000	113580000	79256000	13563000	29003000	53047000	45469000	5483600	0	0	0	0	0	387820	190370	VaGs28198	Catalase isozyme 2	22	493	39
1590	0	0	0	0	0	0	0	0	0	0	0	0	0	0	0	0	0	0	1807300	1923100	4004500	0	3622600	0	9514000	8335600	0	0	0	0	0	0	0	0	0	0	0	0	0	0	0	0	0	0	VaGs14557	Pheophorbide a oxygenase	1	205	6
1591	0	0	0	0	0	0	0	0	0	0	0	0	0	0	0	0	0	0	0	0	0	0	0	113360	48877000	60984000	0	228990	0	590190	327730	273020	0	819530	0	0	0	0	0	0	0	0	0	0	VaGs01968	Alpha-1,4 glucan phosphorylase L isozyme	4	80	8
1592	0	0	0	0	0	0	0	0	0	0	0	0	0	0	0	0	0	0	0	0	0	0	0	0	0	667940	0	0	0	0	0	0	0	0	0	0	0	0	0	0	0	0	0	0	VaGs30147	Glucose-1-phosphate adenylyltransferase large subunit 1	2	4	1
1593	0	0	0	0	0	0	0	0	0	0	0	0	0	0	0	0	0	0	0	0	0	0	0	0	0	120330	0	0	0	0	0	0	0	0	0	0	0	0	0	0	0	0	0	0	VaGs10932	Bifunctional purine biosynthesis protein PurH	1	1	1
1594	0	0	93927	0	0	26452	46932	0	0	0	0	222940	244040	0	265510	0	0	999890	320950	1906300	685670	2742400	5437900	13358000	34907000	1575700000	23451000	0	0	0	0	0	0	0	0	0	0	0	0	0	0	0	0	0	VaGs17561	Delta-1-pyrroline-5-carboxylate dehydrogenase 12A1	33	101	16
1595	0	0	0	0	0	0	0	0	0	0	0	0	0	0	0	0	0	0	0	0	0	0	0	0	346070	4627700	0	0	0	0	0	0	0	0	0	0	0	0	0	0	0	0	0	0	VaGs25716	Probable alpha-mannosidase At5g13980	8	10	2
1596	0	0	1558800	11853000	16922000	16409000	19032000	19069000	21597000	37464000	43354000	41811000	34769000	0	40238000	27703000	0	0	0	0	0	0	0	35389000	105840000	300870000	0	0	0	0	0	0	0	7231200	7936800	12560000	0	0	0	0	0	0	0	0	VaGs23425	Abscisic stress-ripening protein 2	1	19	19
1597	0	0	0	0	0	0	0	0	0	0	0	0	0	0	0	0	0	0	0	0	0	331190	116640	459760	488700	1190800	331390	0	0	0	0	0	0	0	0	0	0	0	0	0	0	0	0	0	VaGs17863	glucose-1-phosphate adenylyltransferase large subunit 1-like isoform X1	3	8	6
1598	38199	72662	73252	51944	61134	0	96873	148570	144910	0	0	86403	0	0	0	0	0	305000	0	800660	847520	3220400	5644500	13298000	16270000	52428000	21834000	0	0	0	0	0	0	0	0	0	0	0	0	0	0	0	0	0	VaGs00993	Protein TIC 55	19	86	18
1599	0	0	0	0	0	0	0	0	0	958400	0	0	0	0	0	0	0	0	0	638540	3482800	7201000	17759000	30280000	34315000	70837000	36961000	0	0	0	0	0	0	0	0	0	0	0	0	0	0	0	0	0	VaGs10821	Pleiotropic drug resistance protein 1	33	217	9
1600	0	0	0	0	0	0	0	0	0	0	0	0	0	0	0	0	0	0	0	0	286290	247740	1784600	9883500	9749000	20415000	10651000	165490	0	0	0	0	0	0	0	0	0	0	0	0	0	0	0	0	VaGs07840	ABC transporter B family member 25	17	53	8
1601	0	0	0	0	0	0	0	0	0	0	0	0	0	0	0	0	0	0	0	0	0	246940	0	1539700	3277700	3741300	2380300	0	0	0	0	0	0	0	0	0	0	0	0	0	0	0	0	0	VaGs08435	Glucose-1-phosphate adenylyltransferase small subunit 1	7	19	5
1602	0	0	0	0	0	0	0	0	0	0	0	0	0	0	0	0	0	0	0	161860	0	216240	0	1319200	2879100	6938100	5000100	0	0	0	0	0	0	0	0	0	0	0	0	0	0	0	0	0	VaGs05435	HSP70-17	4	30	6
1603	0	0	0	0	0	0	0	0	0	0	0	0	0	0	0	0	0	0	116270	156880	542110	2657000	2278900	10700000	16593000	34508000	35336000	9188600	0	0	0	0	0	0	0	0	0	0	0	0	0	0	0	0	VaGs03089	Protein TIC110	47	155	10
1604	0	0	0	0	0	0	0	0	0	0	0	0	0	0	0	0	0	0	0	548350	0	190020	0	0	0	2326000	1310400	0	0	0	0	0	0	0	0	0	0	0	0	0	0	0	0	0	VaGs15927	Aldehyde dehydrogenase family 2 member C4	5	16	4
1605	0	393440	667360	451480	723050	556460	1192100	1212200	1061300	1167600	1755500	2222900	1831500	2273700	1755000	0	0	0	0	8807300	10618000	15784000	12640000	17343000	25150000	39434000	25839000	0	0	0	9553000	9917800	10341000	16928000	30835000	21651000	6135100	0	0	0	0	0	26292000	7617800	VaGs37477	RING-H2 finger protein ATL48	2	34	31
1606	0	0	0	0	0	0	0	0	0	0	0	0	0	0	0	0	0	0	0	0	0	0	301810	0	664550	0	284170	0	0	0	0	0	0	0	0	0	0	0	0	0	0	0	0	0	VaGs08109	Cell division control protein 48 homolog C	3	4	3
1607	0	0	0	0	0	0	0	0	0	0	0	0	0	0	0	0	0	0	0	0	0	0	0	0	9652300	2227400	0	0	0	0	148010	0	0	0	0	0	0	0	0	0	0	0	0	0	VaGs00823	Alpha-1,4 glucan phosphorylase L isozyme	3	79	3
1608	0	0	0	0	0	0	0	0	0	0	0	0	0	0	0	0	0	0	0	0	0	0	0	0	76998000	640250	0	0	0	0	0	0	0	0	0	0	0	0	0	0	0	0	0	0	VaGs17911	Dihydropyrimidinase	15	17	2
1609	0	0	32684	33392	38336	0	0	64800	0	0	0	0	0	0	0	0	0	0	0	0	0	0	0	0	759460	0	0	0	0	0	0	0	0	0	0	0	0	0	0	0	0	0	0	0	VaGs13352	PPR containing protein	2	5	5
1610	4967900	8668400	12273000	12113000	13729000	13002000	16110000	18794000	13719000	14124000	13400000	12663000	13969000	14982000	12841000	9696600	6130300	13719000	19243000	25819000	35727000	26910000	44493000	230490000	630600000	548600	0	0	0	0	0	0	0	0	0	188850	287540	0	0	0	0	0	0	0	VaGs28339	Glutamate dehydrogenase 2	20	250	28
1611	0	0	0	0	0	0	0	0	0	0	0	0	302250	289970	0	0	0	0	688700	1362700	0	2606600	6918300	16303000	47477000	3181700	2780100	0	0	0	0	0	0	0	0	0	0	0	0	0	0	0	0	0	VaGs01996	sporulation protein RMD1	14	42	10
1612	0	0	0	0	0	0	0	0	0	0	0	0	0	0	0	0	0	0	1927300	6543500	14886000	34414000	18751000	38181000	101110000	1303400	0	0	0	0	0	0	0	0	0	0	0	0	0	2271400	7594800	7280600	7218900	754510	VaGs11771	unknown	2	22	13
1613	0	0	0	0	0	0	0	0	0	0	0	0	0	0	0	0	0	0	1382500	597840	3396500	27687000	1430500	21159000	91089000	0	0	0	0	0	0	0	0	0	0	0	0	0	0	2020100	5282800	9070900	13056000	10050000	VaGs37092	Psb28	7	35	12
1614	0	0	0	0	0	0	0	0	0	0	0	0	0	0	0	0	0	0	119650	123530	0	0	0	0	153280	0	0	0	0	0	0	0	0	0	0	0	0	0	0	0	0	0	0	0	VaGs10966	beta-D-xylosidase 5	1	3	3
1615	0	0	0	0	0	0	0	0	0	0	0	0	0	0	0	0	0	0	47658	188390	736700	929580	585830	1115400	1783700	605760	0	0	0	0	0	0	0	0	0	0	0	0	0	0	0	0	0	0	VaGs12396	Pleiotropic drug resistance protein 1	10	85	8
1616	4515300	7674600	11184000	13051000	18916000	15970000	24616000	26665000	32407000	32298000	41161000	56094000	49712000	55643000	43267000	34902000	38113000	92543000	147820000	185070000	214080000	259990000	400170000	606110000	813410000	104890000	16925000	17439000	5731600	8617500	16351000	14928000	10716000	38840000	97597000	22984000	544210	0	0	0	0	0	0	0	VaGs28129	Aldehyde dehydrogenase family 2 member B4	10	399	37
1617	0	166460	0	0	368800	205750	0	0	0	0	0	0	263870	395730	229200	0	0	1628300	852550	2192900	1153400	516480	2761600	3240900	3745400	0	0	0	0	0	0	0	0	0	0	0	0	0	0	0	0	0	0	0	VaGs27362	Protochlorophyllide-dependent translocon component 52	7	34	14
1618	734120	2429100	4757400	6799600	7008900	7261300	10096000	15285000	15659000	15362000	20596000	25625000	28469000	30724000	26507000	19374000	18952000	57451000	88519000	90899000	115840000	97617000	178000000	268010000	181980000	66208000	10184000	5222900	5586700	7951400	6907000	6476100	13939000	25107000	32458000	6004400	0	0	0	0	0	0	0	0	VaGs26533	Aldehyde dehydrogenase family 2 member B4	8	388	36
1619	0	0	53254	0	63015	63751	405420	386270	491740	454320	1480300	1747400	2096100	0	610290	0	0	722420	1240300	6452000	9819200	10899000	17012000	27056000	20439000	1422500	365950	0	0	0	0	0	0	0	0	0	0	0	0	0	0	0	0	0	VaGs10312	ABC transporter B family member 28-like	12	78	21
1620	5211500	5976800	9607700	9421300	11107000	9359100	14752000	16079000	16173000	16585000	16307000	27699000	20762000	22771000	29018000	16876000	19446000	51508000	50837000	79003000	126090000	176850000	371410000	525800000	273260000	28838000	0	245790	23732	0	0	0	0	0	0	0	0	0	0	0	0	0	0	0	VaGs24669	2-oxoglutarate dehydrogenase	58	742	28
1621	0	0	0	0	0	0	0	0	0	0	0	0	0	0	0	0	0	0	0	0	247260	764510	2409000	3369300	1100300	0	0	0	0	0	0	0	0	0	0	0	0	0	0	0	0	0	0	0	VaGs07952	CSC1-like protein ERD4	7	15	5
1622	0	0	0	0	0	0	0	0	0	0	0	0	0	0	0	0	0	0	0	0	170690	0	952960	1755000	1305700	0	244510	0	0	0	0	0	0	0	0	0	0	0	0	0	0	0	0	0	VaGs09077	Chorismate synthase	6	10	5
1623	0	0	0	0	0	0	0	0	0	0	0	0	0	0	2848700	0	0	0	0	2799700	2021500	7238300	3306600	13922000	6065200	500280	2876300	2227900	0	1654600	2135800	1669500	0	0	0	0	0	0	0	0	0	0	0	0	VaGs32642	Non-specific lipid transfer protein GPI-anchored 1	4	25	13
1624	0	0	0	414570	1021900	438920	208310	928470	2403000	227760	2528200	2037100	3541700	342300	0	0	0	898800	1643600	6803300	6796700	6025400	3441500	10484000	3428300	4500600	7295700	5261200	591320	430610	535100	315460	0	0	386240	0	0	0	0	0	0	0	0	0	VaGs27084	Protein TIC 62	12	99	27
1625	0	244780	459930	802770	976290	0	488520	0	1410500	1020000	665790	1443900	680750	0	0	0	0	1113600	1127600	3930800	6138600	0	2451400	8342700	2584800	3286300	1388200	1716300	0	0	0	0	0	0	0	0	0	0	0	0	0	0	0	0	VaGs22348	Tropinone reductase-like 3	4	39	20
1626	108950	268420	537430	569140	1105300	679360	958700	956240	543530	222220	467340	443280	239180	113440	134650	0	0	0	182840	758950	581990	925600	843270	2515400	685690	1287100	99740	102830	0	156930	419410	0	0	0	0	0	0	0	0	0	0	0	0	0	VaGs35300	DEAD-box ATP-dependent RNA helicase 31	13	96	27
1627	41989	56946	124300	75490	165250	119480	418950	248200	154180	143270	116720	0	0	79863	124590	0	0	0	0	527720	410350	215280	548900	1371100	992100	813260	0	0	0	0	0	0	0	0	0	0	0	0	0	0	0	0	0	0	VaGs20963	tRNA ligase 1	13	51	20
1628	0	0	0	0	0	0	61826	104720	0	0	75796	0	0	0	0	0	0	0	215380	385660	0	213140	495600	573210	0	512170	0	97548	0	0	0	0	0	0	0	0	0	0	0	0	0	0	0	0	VaGs22826	Isoleucine--tRNA ligase	9	19	10
1629	0	0	0	0	0	0	0	0	0	0	0	0	0	0	0	0	0	0	0	0	0	0	1160200	2608800	0	0	0	0	0	367020	589870	0	0	0	0	0	0	0	0	0	0	0	0	0	VaGs05600	glucan 1,3-alpha-glucosidase	9	15	4
1630	0	0	0	0	0	0	0	0	0	0	0	0	0	0	0	0	0	0	0	0	298510	0	312430	889750	154880	0	0	0	0	0	0	0	0	0	0	0	0	0	0	0	0	0	0	0	VaGs11934	unknown	3	5	4
1631	0	0	0	0	0	0	0	0	0	0	0	0	0	0	0	0	0	0	0	275280	747850	144740	545140	2223400	528040	0	0	0	0	0	0	0	0	0	0	0	0	0	0	0	0	0	0	0	VaGs10303	Stromal processing peptidase	5	10	6
1632	0	0	0	0	0	0	0	0	0	0	0	0	0	0	0	0	0	0	0	0	0	0	0	870820	0	0	0	0	0	0	0	0	0	0	0	0	0	0	0	0	0	0	0	0	VaGs14954	Formamidase	1	1	1
1633	0	0	0	0	0	0	0	0	0	0	0	0	0	0	0	0	0	0	0	0	0	0	0	374920	0	0	0	0	0	0	0	0	0	0	0	0	0	0	0	0	0	0	0	0	VaGs07267	Aldehyde dehydrogenase family 2 member B4	1	405	1
1634	0	0	0	0	0	0	0	0	0	0	0	0	0	0	0	0	0	0	0	0	0	0	0	155790000	6049800	4129900	5923800	6681300	7075100	6585900	3656300	1887400	0	0	0	0	0	0	0	0	0	0	0	0	VaGs00675	Aminoacylase-1	21	61	9
1635	0	0	0	0	0	0	0	0	0	0	0	0	434110	0	0	0	0	0	0	0	0	0	0	1087600	515630	0	0	0	0	0	0	0	0	0	0	0	0	0	0	0	0	0	0	0	VaGs20584	2-oxoisovalerate dehydrogenase subunit beta 1	3	5	3
1636	0	0	0	0	0	0	0	0	99525	103880	100970	0	117710	0	0	0	0	0	0	0	0	0	0	270120	0	0	0	0	0	0	0	0	0	0	0	0	0	0	0	0	0	0	0	0	VaGs35112	Isoamylase 2	2	6	5
1637	0	0	0	0	0	0	0	0	0	0	95310	0	0	0	0	0	0	0	66530	0	0	0	0	160650	0	0	0	0	0	0	0	0	0	0	0	0	0	0	0	0	0	0	0	0	VaGs10900	Protein SIEVE ELEMENT OCCLUSION B	4	5	3
1638	0	0	0	0	165000	153650	0	244850	0	268130	0	395660	330850	0	0	0	0	0	0	0	0	651480	0	566930	0	619090	0	638010	0	0	0	0	0	0	0	0	0	0	999300	0	0	0	0	0	VaGs28903	Magnesium protoporphyrin IX methyltransferase	1	257	11
1639	7307300	2877100	2877100	1857500	1093800	2635100	1984000	0	0	2969000	6289900	0	6200900	1392100	0	0	0	0	0	1763100	0	0	6747500	4354900	3442200	4584700	3266700	2271800	4518900	0	4561900	0	7214000	0	0	0	0	0	0	0	0	0	0	0	VaGs20785	Vesicle transport v-SNARE 11	1	21	21
1640	0	0	0	0	0	259580	0	0	0	543890	0	0	786360	0	375910	0	0	0	0	0	0	0	0	0	0	0	196810	0	0	0	0	0	0	0	0	0	0	526430	648650	0	0	0	0	0	VaGs25426	Thioredoxin-like protein CDSP32	4	12	7
1641	0	0	0	0	0	0	0	0	0	0	0	0	172140	0	0	0	0	0	0	0	0	0	0	0	0	0	0	0	0	0	0	0	0	0	0	0	0	0	0	0	0	0	0	0	VaGs24940	Isoamylase 1	4	6	1
1642	0	0	0	0	72823	78088	65828	99315	160450	60468	0	0	173690	0	0	0	0	0	0	0	0	0	0	0	0	0	0	0	0	0	0	0	0	0	0	0	0	0	0	0	0	0	0	0	VaGs17153	Probable protein phosphatase 2C 55	3	10	7
1643	0	0	0	0	0	103030	214910	0	218510	203630	251390	0	321750	0	0	0	0	0	0	0	0	0	0	0	0	0	0	0	0	0	0	0	0	0	0	0	0	0	0	0	0	0	0	109850	VaGs03743	ABC transporter F family member 5	3	9	7
1644	0	0	0	0	0	113510	651330	1708200	3201500	4289300	1311300	0	0	0	0	0	0	0	0	0	0	0	0	0	0	0	0	0	0	0	0	0	0	0	0	0	0	0	0	0	0	0	0	0	VaGs18877	AAA-ATPase	7	25	6
1645	0	0	0	63922	0	0	204430	0	297600	358900	321110	0	0	0	0	0	0	0	0	0	0	48148	0	0	0	0	0	0	0	0	0	0	0	0	0	0	0	0	0	0	0	0	0	0	VaGs15066	enolase-phosphatase E1	3	7	6
1646	0	0	0	0	0	0	0	0	6262700	20609000	26585000	9893800	0	0	0	0	0	0	13977000	7988800	4509700	0	0	0	0	0	0	0	0	0	0	0	0	0	0	0	0	0	0	0	0	0	0	0	VaGs16568	V-type proton ATPase 16 kDa proteolipid subunit	1	7	7
1647	0	0	0	0	0	0	0	0	0	871260	1031000	0	0	0	0	0	0	0	0	0	0	0	0	0	0	0	0	0	0	0	0	0	0	0	0	0	0	591590	0	0	0	0	0	0	VaGs18276	V-type proton ATPase subunit C	4	29	3
1648	0	161970	183020	359320	531700	545940	368650	453910	984420	371060	403770	458540	388200	448540	0	0	0	424520	487500	0	471590	0	363340	0	367840	0	387320	0	0	0	0	0	0	0	0	1007200	1149700	0	0	0	0	0	0	0	VaGs27393	PPR containing protein	5	29	21
1649	0	0	0	0	141340	0	0	0	171410	0	0	0	0	0	0	0	0	0	0	0	0	0	0	0	0	0	0	0	0	0	0	0	0	0	0	0	0	0	0	0	0	0	0	0	VaGs30669	unknown	2	2	2
1650	0	0	0	0	0	0	0	0	28671	0	0	0	0	0	0	0	0	0	0	0	0	0	0	0	0	0	0	0	0	0	0	0	0	0	0	0	0	0	0	0	0	0	0	0	VaGs11549	Protein high chlorophyll fluorescent 107	1	2	1
1651	0	0	0	0	0	0	0	0	592220	0	0	0	0	0	0	0	0	0	0	0	0	0	0	0	0	0	0	0	0	0	0	0	0	0	0	0	0	0	0	0	0	0	0	0	VaGs26755	PPR containing protein	1	1	1
1652	0	0	0	247960	0	260120	0	0	296070	0	0	0	0	0	0	0	0	0	0	0	0	0	0	0	0	0	0	0	0	0	0	0	0	0	0	0	0	0	0	0	0	0	0	0	VaGs32674	39S ribosomal protein L4	2	4	3
1653	0	0	0	0	0	123350	0	146690	187070	0	0	0	0	0	0	0	0	0	0	0	0	0	0	0	0	0	0	0	0	0	0	0	0	0	0	0	0	0	0	0	0	0	0	0	VaGs28079	60S ribosomal protein L8	2	4	3
1654	0	123110	175580	0	0	235230	0	333320	173070	0	0	0	0	0	0	0	0	0	0	0	0	0	0	0	0	0	0	0	0	0	0	0	0	0	0	0	0	0	0	0	0	0	0	0	VaGs12626	ERAD-associated E3 ubiquitin-protein ligase component HRD3A	2	7	5
1655	0	0	0	0	210570	354670	0	486970	0	0	0	0	0	0	0	0	0	0	0	0	0	0	0	0	0	0	0	0	0	0	0	0	0	0	0	0	0	0	0	0	0	0	0	0	VaGs37375	DEAD-box ATP-dependent RNA helicase 31	2	4	3
1656	0	0	0	234020	402140	0	199970	957100	280170	0	0	0	0	0	0	0	0	0	0	0	0	0	0	0	0	0	0	0	0	0	267920	0	0	0	0	0	0	0	0	0	0	0	0	0	VaGs25847	60S ribosomal protein L3	1	10	6
1657	12444000	15248000	17307000	14173000	16776000	14058000	17424000	17338000	17165000	13950000	13771000	15088000	21237000	13037000	15853000	7678300	5193800	10336000	14227000	15575000	12634000	6184500	14430000	13078000	7891100	10282000	9423800	12520000	7645100	4368100	15226000	9672400	14697000	25806000	22746000	0	0	0	0	0	0	0	92954	1594000	VaGs07514	Dihydrolipoyllysine-residue acetyltransferase component 3 of pyruvate dehydrogenase complex	18	332	37
1658	15106000	16585000	20180000	17125000	20161000	16245000	19147000	18180000	21666000	16704000	18562000	19156000	15961000	11404000	11116000	4396600	5488000	9038200	12531000	15489000	13306000	21009000	13122000	13774000	9508100	9725800	7778200	10478000	12530000	10201000	14863000	12773000	8661400	11660000	12783000	15605000	1354100	0	0	0	0	0	0	0	VaGs07937	Dihydrolipoyllysine-residue succinyltransferase component of 2-oxoglutarate dehydrogenase complex 2	14	337	37
1659	0	591060	638760	586340	1381800	1144600	2041200	1414200	1012800	1240500	868530	441790	1519800	0	427660	0	871290	0	75020	1497800	931600	0	703160	1167900	76512	733810	0	513010	268450	578410	1597600	575990	0	0	319280	0	0	0	0	0	0	0	0	0	VaGs10602	Pentatricopeptide repeat-containing protein At2g15690	10	63	27
1660	0	231900	326410	286310	505630	338300	536760	353290	472010	455300	133620	115860	165690	0	0	0	0	0	0	494250	0	244140	0	266270	0	0	0	395530	568380	0	181220	0	0	0	0	0	0	0	0	0	0	0	0	0	VaGs05028	Protein ACCUMULATION AND REPLICATION OF CHLOROPLASTS 6	8	54	18
1661	1180500	1299400	1551700	1965000	2112100	1885300	1949600	3000200	2131900	1835100	2324500	2151400	1672100	0	0	0	0	0	0	1877200	0	2498900	1834800	2291700	0	2437000	1782700	2687500	0	0	0	1408300	0	0	0	0	0	0	0	0	0	0	0	0	VaGs33026	50S ribosomal protein L30	3	24	21
1662	118120	659460	1176300	1362300	1106500	1191800	768920	1684400	449670	1031100	278140	377830	203130	0	0	0	0	0	739020	859950	0	851940	863990	973760	1101700	1326200	0	1046700	34085	0	729940	0	0	0	0	0	0	0	0	0	0	0	0	0	VaGs28521	Peroxisomal membrane protein PEX14	13	79	23
1663	0	0	27954	54713	0	15852	29620	49657	0	97405	0	0	0	0	0	0	0	0	0	0	0	0	0	0	0	0	0	0	0	0	0	0	0	0	0	0	0	0	0	0	0	0	0	0	VaGs02494	Ribonuclease J	3	6	6
1664	0	0	722260	3303200	701530	2648700	4397400	2832800	1782300	5993500	0	6819300	0	0	0	0	0	0	0	0	0	0	0	0	0	0	0	0	0	0	0	0	0	0	0	0	0	0	0	0	0	0	0	0	VaGs10642	DEAD-box ATP-dependent RNA helicase 52C	2	11	9
1665	426250	1154700	1753900	2577500	2619100	2114900	2325300	3295100	3154300	2945800	1628600	2326800	1309200	823760	527940	0	280830	0	0	0	901370	1113100	0	944100	0	0	1913300	1436500	399480	993690	1747100	2302900	2508300	753070	1389700	0	0	0	0	0	0	0	0	0	VaGs20142	TIM44-2	14	95	28
1666	0	0	123830	329670	607550	611140	832640	655840	322080	705840	168820	186290	204010	115500	0	0	0	0	120790	0	232860	0	186150	0	0	154830	340860	0	424880	644940	0	863510	538540	0	0	0	0	0	0	0	0	0	0	0	VaGs13858	Pentatricopeptide repeat-containing protein At1g80270	5	421	21
1667	0	0	64236	33266	0	88035	152720	98659	185890	0	73967	0	83190	54841	0	0	0	0	0	0	0	0	0	0	0	0	0	0	0	0	0	0	0	0	0	0	0	0	0	0	0	0	0	0	VaGs13758	H/ACA ribonucleoprotein complex subunit 4	5	17	9
1668	0	0	0	0	0	0	320300	0	293650	0	0	0	0	0	0	0	0	0	0	0	0	0	0	0	0	0	0	0	0	0	0	0	0	0	0	0	0	0	0	0	0	0	0	0	VaGs02314	60S ribosomal protein L7-3	2	2	2
1669	0	0	0	124830	63414	70654	140290	0	149170	0	0	126350	0	0	0	0	0	0	0	0	0	0	0	0	0	0	0	0	0	0	0	0	0	0	0	0	0	0	0	0	0	0	0	0	VaGs09407	inactive ATP-dependent zinc metalloprotease FTSHI 3	3	7	6
1670	0	68298	143260	117460	400270	310580	700310	39642	779230	98431	78420	0	0	87547	113860	0	0	244300	0	291230	0	0	0	0	0	0	0	0	0	0	0	0	0	0	0	0	0	0	0	0	0	0	0	0	VaGs25634	Ethanolamine-phosphate cytidylyltransferase	7	20	14
1671	0	0	0	21916	55461	17133	80183	0	47414	0	0	0	0	0	0	0	0	0	0	0	0	0	0	0	0	0	0	0	0	0	0	0	0	0	0	0	0	0	0	0	0	0	0	0	VaGs01780	ABC transporter D family member 1	3	8	5
1672	0	55150	38322	65430	190020	110560	193490	0	128510	127260	0	0	0	0	0	0	0	0	0	0	0	0	0	0	0	0	0	0	0	0	0	0	0	0	0	0	0	0	0	0	0	0	0	0	VaGs03895	PPR containing protein	4	12	8
1673	0	0	42438	0	302540	340590	306930	37355	190380	0	0	51267	82330	0	0	0	0	0	0	65696	0	0	0	0	0	0	0	0	0	0	0	0	0	0	0	0	0	0	0	0	0	0	0	0	VaGs04174	Glycine-rich RNA-binding protein 3	6	15	9
1674	324050	360770	0	391640	549180	852970	613790	410850	318670	0	0	0	0	0	0	0	0	0	0	0	0	0	0	0	0	0	0	0	0	0	0	0	0	0	0	0	0	0	0	0	0	0	0	0	VaGs23879	50S ribosomal protein L20	1	8	8
1675	0	137290	236500	1361500	1268700	999810	1149300	964470	1103600	171620	205190	0	0	145200	0	0	0	0	0	0	0	122940	328450	325440	489330	1235000	349320	0	0	0	0	0	0	0	0	0	0	0	0	0	0	0	0	0	VaGs10418	Prostaglandin reductase-3	8	38	17
1676	181150	1297700	1172300	1788900	2820200	2143500	2252800	1211500	1558000	1650200	727480	2351000	750430	970430	0	0	0	2622700	2110100	1419700	2583200	1480700	0	1482800	0	573950	477370	0	0	0	1011600	0	0	0	0	0	0	0	0	0	0	0	0	0	VaGs09693	Quinone oxidoreductase-like protein 2 homolog	7	52	23
1677	311500	688930	985210	1009800	1570600	1184800	1921500	792570	1020000	1119900	429960	1809700	340120	905750	512570	0	0	0	1302700	2123200	1523300	420580	449070	618650	53894	0	0	0	0	0	0	0	0	0	0	0	0	0	0	0	0	0	0	0	VaGs19855	Huntingtin-interacting protein 1-related protein	8	55	22
1678	1216000	2449900	4664800	4757400	6898800	4788700	8249600	7793100	6996000	6473300	5036400	8218000	5182500	8312800	4529300	991790	0	4781900	5158300	9291600	6469200	4016200	2038000	2596300	1682500	4091700	3381800	2907700	3668400	5513600	5374900	4127700	0	0	0	0	0	0	0	0	0	0	0	0	VaGs07752	Elongation factor G-2	21	285	31
1679	0	165890	608220	523070	787650	486370	978160	862320	803310	620820	433960	763370	366570	1120600	292190	0	0	593890	0	1034100	499090	0	445410	493170	418230	0	341570	0	0	0	295420	0	0	0	0	0	0	0	0	0	0	0	0	0	VaGs19893	Putative ABC1 protein At2g40090	6	42	22
1680	0	0	133210	200840	365960	281320	89977	82478	203140	419850	427770	269920	116630	141670	106280	0	0	223480	0	375840	247160	61501	0	0	0	0	0	0	0	0	0	0	0	0	0	0	0	0	0	0	0	0	0	0	VaGs13587	unknown	4	32	17
1681	0	0	0	0	60249	46344	0	0	461420	480110	1181500	1175500	178200	571520	127630	155370	0	152810	76937	0	0	0	0	329190	198880	0	0	0	0	0	0	0	0	0	0	0	0	0	0	0	0	0	0	0	VaGs06722	K(+) efflux antiporter 2	7	22	14
1682	0	0	0	0	0	1203700	2183000	731580	3173800	2744700	2590400	2812300	2188300	0	0	0	0	0	0	0	0	0	0	0	0	0	0	0	0	0	0	0	0	0	0	0	0	0	0	0	0	0	0	0	VaGs37111	Hypersensitive-induced response protein 4	2	15	8
1683	0	0	45173	0	100310	65762	213700	202650	671650	529560	696990	875290	367900	112170	0	0	0	0	0	0	0	0	0	0	0	0	0	0	0	0	0	0	0	0	0	0	0	0	0	0	0	0	0	0	VaGs21049	Putative vacuolar protein sorting-associated protein 13D	10	38	11
1684	275980	1478600	4402100	4576400	6408000	5909000	8345100	10926000	11497000	12272000	18892000	20941000	10704000	4144700	2055400	0	0	0	0	0	0	99092	0	0	0	0	0	0	0	0	0	0	0	0	0	0	0	0	0	0	0	0	0	0	VaGs07095	AMP deaminase	3	205	16
1685	1331400	1382900	2528300	4154800	3824700	5058200	4275300	8653700	8005900	8935100	9872700	11473000	6280000	7448400	0	0	0	0	0	4003900	3426000	0	0	0	0	0	2590600	0	0	0	0	0	0	0	0	0	0	0	0	0	0	0	0	0	VaGs03154	Nucleolin 1	2	25	17
1686	0	0	333050	902200	2233000	3311100	4718300	5507400	6891100	5128600	5900800	6615500	4057200	2392600	2305100	0	0	2181400	1755700	2697200	1894200	471740	607210	698620	267630	309410	0	0	237320	0	431410	0	0	0	0	0	0	0	0	0	0	0	0	0	VaGs07774	Methylcrotonoyl-CoA carboxylase beta chain	14	119	24
1687	0	0	204360	0	198960	0	297540	247130	308560	254120	209140	0	217570	0	0	0	0	0	0	0	0	0	0	0	0	0	0	0	0	0	0	0	0	0	0	0	0	0	0	0	0	0	0	0	VaGs33554	unknown	1	10	8
1688	0	134280	231440	82860	320460	180740	292910	417480	400240	747450	372600	348620	555990	0	0	0	0	0	0	0	0	0	0	0	0	0	0	0	0	0	0	0	0	0	0	267480	0	0	0	0	0	0	0	0	VaGs16938	Protein KINESIN LIGHT CHAIN-RELATED 1	4	14	13
1689	0	144270	0	135810	151880	115990	141620	216870	259240	257260	247530	199710	0	0	0	0	0	0	0	0	0	0	0	0	0	0	0	0	0	0	0	0	0	0	0	0	0	0	0	0	0	0	0	0	VaGs00195	unknown	2	15	10
1690	0	177700	373430	275510	369100	926490	1169900	1715200	1327100	376450	1140800	1089100	340220	0	0	0	0	0	0	0	0	0	0	0	0	0	0	0	0	0	0	0	0	0	0	0	0	0	0	0	0	0	0	0	VaGs22829	hypothetical protein	6	28	12
1691	330900	983270	1495000	868660	1368400	2150800	3113800	4889100	4553200	3001100	1228000	1690200	708780	429680	0	0	0	0	0	114060	0	0	0	130570	82912	0	301300	122090	0	0	0	0	0	0	0	0	100550	0	0	0	0	0	0	0	VaGs21203	unknown	11	82	20
1692	0	0	94175	124460	151730	119540	465120	365560	369470	267540	0	331280	0	0	0	0	0	0	0	0	0	0	0	0	0	0	0	0	0	0	0	0	0	0	0	0	0	0	0	0	0	0	0	0	VaGs35123	twinkle homolog protein	5	13	9
1693	83560	104930	173660	423480	922120	395010	1087900	1646000	1153300	970660	262530	1355600	478540	0	0	0	0	0	0	262560	104880	255210	0	262170	0	0	0	0	0	0	0	0	0	0	0	0	0	0	0	0	0	0	0	0	VaGs00426	Asparagine--tRNA ligase	10	39	17
1694	9244900	17075000	36238000	40777000	67354000	58597000	92822000	104320000	104140000	87982000	50433000	39297000	33390000	28118000	35630000	33647000	37663000	56706000	24027000	24973000	14454000	2813900	2747600	3280600	786720	2691600	4441000	9871400	8200200	21174000	35723000	42895000	6275900	0	0	0	0	0	0	0	0	0	0	0	VaGs19614	Sorting and assembly machinery component 50 homolog B	31	540	33
1695	3535100	9064900	17929000	18342000	34224000	25768000	40332000	50304000	48650000	33041000	28861000	17454000	13364000	17021000	12198000	13130000	13133000	25377000	11823000	13601000	4163200	0	0	0	0	0	0	0	0	0	0	0	0	0	0	0	0	0	0	0	0	0	0	0	VaGs34132	Mitochondrial outer membrane import complex protein METAXIN	11	121	21
1696	2048400	7778700	14956000	13474000	24117000	24211000	34451000	38373000	36591000	28376000	16941000	19142000	9074400	9597800	9828000	7514200	6518100	14274000	2627700	1661100	3061700	0	0	0	0	0	0	0	0	0	657420	0	0	521640	0	0	0	0	0	0	0	0	0	0	VaGs16230	Chaperone protein dnaJ 13	30	280	23
1697	733120	1159200	2328300	1941300	2522500	1665600	2650700	2751200	2795900	1558000	1444400	978950	1581900	530200	1704400	0	0	1522600	1016100	1109200	580140	0	508780	592200	0	0	0	0	0	0	0	0	0	0	0	0	0	0	0	0	0	0	0	0	VaGs12239	30S ribosomal protein S5	15	101	21
1698	391370	891310	1078100	927240	1298200	1291800	1549900	1920000	1296400	733960	645050	695760	574260	0	0	0	0	0	0	741060	0	807040	0	0	0	0	470090	523920	0	0	0	0	0	0	0	0	0	0	0	0	0	0	0	0	VaGs00277	cysteine protease RD21C	4	32	17
1699	1899300	3823400	5691900	6214400	6382500	6030200	9093200	8266000	6843700	4173800	4099800	2067500	1824800	1138000	0	0	0	0	0	3076200	0	0	0	0	0	0	0	0	0	0	0	0	0	0	0	0	0	0	0	0	0	0	0	0	VaGs33399	60S ribosomal protein L27a-3	5	46	15
1700	2502200	6091700	13030000	15450000	19131000	14929000	20273000	21752000	15535000	10734000	8024500	8440400	4847700	1710100	1290700	0	0	0	1876000	0	0	0	0	0	0	0	0	0	0	0	0	0	0	0	0	0	0	0	0	0	0	901840	0	0	ALD84723.1	ribosomal protein S8	7	72	17
1701	2433700	3696300	5199800	4807500	7485800	5645200	7854800	7811600	6757400	5768900	5525500	4766800	2192200	1902800	150710	129990	0	1085000	0	161640	169160	710520	95967	0	0	0	291030	58375	0	77899	571200	72425	68475	0	0	913070	1096600	103520	0	0	0	0	0	0	ALD84740.1	ribosomal protein L2	8	97	30
1702	1019600	1942000	4025000	3724600	6364800	4173200	5378100	5946700	6497600	4224000	4001900	3928600	2248600	1034300	1475500	189370	0	288040	727920	1857800	435560	132160	265950	708400	200690	0	437910	422240	0	0	0	417500	0	0	0	0	0	0	0	0	0	0	0	0	VaGs19306	Outer envelope protein 64	16	169	27
1703	1354200	2045000	4543800	5228100	8466400	6184800	9523400	8444300	7685400	6358600	5232300	5550900	3106300	0	1471600	0	0	0	1585800	1558800	0	0	0	0	0	0	0	0	0	0	0	0	0	0	0	0	1028500	0	1134300	0	2606400	0	0	0	ALD84721.1	ribosomal protein S11	4	50	19
1704	242460	480730	964150	839050	1861300	1410900	1781800	1673700	1316400	679720	1245400	1251400	486210	292240	280510	0	0	852050	648070	330660	214660	253060	0	167620	0	0	0	0	0	0	0	0	0	0	0	0	0	0	0	0	0	0	0	0	VaGs18012	DEAD-box ATP-dependent RNA helicase 22	1	68	21
1705	1689400	2378900	4030800	4760100	4652600	4273000	4032200	6012800	4826400	2597400	4330200	4331000	2344500	1124100	1451700	0	0	1490300	859310	1288200	1319400	0	0	0	0	0	308310	0	0	0	0	0	0	0	0	0	0	581910	588160	1175400	0	0	0	0	ALD84726.1	ribosomal protein S3	11	87	23
1706	0	39940	243370	307120	416940	539630	524790	422780	460270	371410	316170	497020	0	0	0	0	0	0	0	0	0	0	0	0	0	0	0	0	0	0	0	0	0	0	0	0	0	0	0	0	0	0	0	0	VaGs20125	ubiquitin carboxyl-terminal hydrolase 27-like isoform X1	3	16	11
1707	36057	230460	424200	390990	882310	766020	837470	1058000	546290	374880	697380	527680	96727	66603	0	0	0	0	155580	259460	297520	0	88497	104730	583430	0	0	0	0	0	0	0	0	0	0	0	0	0	0	0	0	0	0	0	VaGs24694	DNA topoisomerase 1	1	105	20
1708	61315	217930	729450	253910	919520	399990	431070	435200	471300	428440	941300	506690	287160	102170	0	0	0	0	0	0	0	0	0	0	0	0	0	0	0	0	0	0	0	0	0	0	0	0	0	0	0	0	0	0	VaGs08117	Pentatricopeptide repeat-containing protein At2g37230	10	48	14
1709	604290	723600	2481000	1800100	4502100	2711800	2926300	3726900	6042100	3003000	4788900	3180300	2030200	1522700	1706900	0	0	0	0	729460	0	0	0	621510	0	1076800	2205700	514360	0	0	0	0	0	0	0	0	0	0	0	0	0	0	0	0	VaGs09566	Single-stranded DNA-binding protein WHY1	8	74	20
1710	8488700	15849000	27713000	22612000	25339000	19957000	30017000	40046000	48236000	47077000	48843000	42930000	24081000	9529200	3610200	172530	0	511140	864520	1704300	224910	31584	0	0	0	133100	1989100	3381700	475240	0	0	0	0	0	0	0	0	0	0	0	0	0	0	0	VaGs02336	Protein ACTIVITY OF BC1 COMPLEX KINASE 8	32	396	25
1711	32992	49327	96366	103320	167580	121350	141000	172280	177110	134540	180740	149780	83825	0	0	0	0	0	0	0	0	0	0	0	0	0	0	0	0	0	0	0	0	0	0	0	0	0	0	0	0	0	0	0	VaGs37796	Protein FORGETTER 1	1	13	13
1712	209950	651140	1343000	1376100	2031200	1047600	2144600	2084400	2103000	2114500	1792500	2634400	1689900	386830	0	0	0	0	680440	597160	84018	544950	0	0	0	0	0	0	0	0	0	0	0	0	0	0	0	0	0	0	0	0	0	0	VaGs00971	unknown	8	62	18
1713	0	159030	438100	910770	1444300	1082000	942060	745340	997900	836460	1062300	1825200	979210	440120	0	0	0	55469	0	0	0	0	0	0	0	0	0	0	0	0	0	0	0	0	0	0	0	0	0	0	0	0	0	0	VaGs10597	Probable acyl-CoA dehydrogenase IBR3	14	71	14
1714	211920	391650	1065500	797170	1107200	618930	1862800	1392600	520000	707350	1104600	1165500	779180	870130	0	0	0	0	0	0	0	0	0	0	0	0	0	0	0	164500	0	0	0	0	0	0	0	0	0	0	0	0	0	0	VaGs09451	DNA gyrase subunit B	9	70	15
1715	2660900	4065000	5782200	6460900	7085000	3958800	6154900	4860800	7507600	4584900	3413200	5277200	3341700	3799300	571290	592040	0	0	1230400	1035500	317890	0	0	0	0	0	0	0	0	0	0	0	0	0	0	0	0	0	0	0	0	0	0	0	VaGs25555	Translocase of chloroplast 34	10	96	19
1716	18102000	35645000	51685000	43521000	59197000	44940000	43938000	72998000	58821000	51070000	63202000	57168000	57879000	52875000	27294000	0	0	8414700	3192600	26615000	3751600	14616000	0	2108000	2374800	0	2865100	0	0	0	0	0	0	0	0	0	0	0	0	0	0	4098800	1593200	231690	VaGs31632	Auxin-binding protein ABP19a	6	98	26
1717	1796100	4751400	6969100	6327400	7042700	4984600	6407800	7630400	5448100	4927100	4601000	5686400	6319200	4921700	3023500	441750	0	1203000	1023000	1242000	1031700	227550	0	0	0	0	0	99912	0	0	0	0	0	0	0	0	0	0	0	0	0	0	0	0	VaGs07938	Protein TOC75-3	22	223	22
1718	996070	2106100	4414900	2787600	4163200	2394000	4296100	3264200	3757300	3154200	3306900	4640900	3453900	3328400	2964200	859520	0	1663800	956100	1791300	1695600	393930	194770	0	0	0	0	164890	154640	0	0	0	0	0	0	0	0	0	0	0	0	0	0	0	VaGs10652	Translocase of chloroplast 159	33	271	24
1719	3414300	5042600	6326400	4761300	12783000	5727900	12217000	3564700	9856900	5615600	9507800	1398300	1269500	1321200	1647200	0	0	3003500	0	685130	489210	0	0	0	0	0	0	0	0	0	0	0	0	0	0	0	0	0	0	0	0	0	0	0	ALD84693.1	ribosomal protein S4	12	95	18
1720	893120	2249500	3411300	1952900	2487800	4172500	3714200	3830100	5994900	2861600	5223200	3525000	1645600	2373400	0	0	0	0	0	2832800	2444400	0	0	0	0	0	0	0	0	0	0	0	0	0	0	1972800	0	0	0	302940	0	0	0	0	VaGs08114	40S ribosomal protein S26	3	22	18
1721	98919	178860	362720	392780	453340	430800	827670	638550	816900	569160	989080	917500	326740	304270	224660	0	0	204360	510850	791640	0	0	0	0	0	0	0	0	0	0	0	0	0	0	0	0	0	0	0	0	0	0	0	0	VaGs04554	DNA gyrase subunit A	15	71	18
1722	183750	346560	0	468030	558930	222060	199700	284150	276900	335320	209340	166130	171010	0	0	0	0	0	0	0	0	0	0	0	0	0	0	0	0	0	0	0	0	0	0	0	0	0	0	0	0	0	0	0	VaGs21963	unknown	2	15	12
1723	0	42570	166790	145630	294240	150140	154340	71264	101570	117280	90921	111040	101820	0	81626	0	0	0	122380	142640	0	0	0	0	0	0	0	0	0	0	0	0	0	0	0	0	0	0	0	0	0	0	0	0	VaGs29908	Translation initiation factor IF-3	1	20	15
1724	485500	1088900	2620100	2817500	3988300	2949600	4712300	6466800	3448600	4148200	3583300	3981500	3714400	4583600	3515800	522070	0	3261700	2384600	2968400	1134500	464240	482830	311970	3139100	1238200	0	247830	0	0	0	0	624060	607370	948910	2391800	2333100	1431200	0	0	0	0	0	0	ALD84697.1	acetyl-CoA carboxylase carboxyltransferase beta subunit	11	125	32
1725	0	0	0	5162900	9189500	5432200	8708800	11287000	10048000	0	9864900	0	0	11050000	0	0	0	0	0	0	0	0	0	0	0	0	0	0	0	0	0	0	0	0	0	0	0	0	0	0	0	0	0	0	ALD84722.1	ribosomal protein L36	1	8	8
1726	0	617380	1188600	1837400	2279800	1605500	1848200	1642900	2750000	2457800	0	1022000	1492800	977110	0	0	0	0	0	0	0	0	0	0	0	0	0	0	0	0	0	0	0	0	0	0	1990300	0	0	0	0	0	0	0	VaGs35878	60S ribosomal protein L32-1	4	23	13
1727	0	0	175760	136200	129270	228570	177670	0	238850	327040	0	0	0	0	0	0	0	0	0	0	0	0	0	0	0	0	0	0	0	0	0	0	0	0	0	0	0	0	0	0	0	0	0	0	VaGs29368	50S ribosomal protein L3-2	1	7	7
1728	0	0	0	0	487930	807670	0	796520	846990	939740	0	0	0	0	0	0	0	0	0	0	0	0	0	0	0	0	0	0	0	0	0	0	0	0	0	0	0	0	0	0	0	0	0	0	VaGs16051	Mitochondrial biogenesis protein AIM	2	5	5
1729	0	0	414290	0	2056400	1744700	2368700	2447700	2167400	2361500	2459600	2606300	0	0	0	0	0	0	0	0	0	0	0	0	0	0	1222500	0	0	0	0	0	0	0	0	0	0	0	0	0	0	3908500	0	0	VaGs34282	50S ribosomal protein L14	2	15	11
1730	0	0	0	0	405640	0	0	193200	251420	196320	0	197340	0	0	0	0	0	0	0	0	0	0	0	0	0	0	0	0	0	0	0	0	0	0	0	0	0	0	0	0	0	0	0	0	VaGs17871	Fidgetin-like protein 1	1	5	5
1731	0	91072	0	155750	185680	0	0	0	0	0	0	0	0	0	0	0	0	0	0	0	0	0	0	0	0	0	0	0	0	0	0	0	0	0	0	0	0	0	0	0	0	0	0	0	VaGs07602	Chaperone protein DnaJ	2	5	3
1732	0	0	0	235000	390030	0	0	0	0	0	0	0	0	0	0	0	0	0	0	0	0	0	0	0	0	0	0	0	0	0	0	0	0	0	123110	0	0	0	0	0	0	0	0	0	VaGs00226	DNAJ homologue 2	2	4	3
1733	0	0	0	301550	798170	0	0	0	0	0	0	0	0	0	0	0	0	0	0	0	0	0	0	0	0	0	0	0	0	0	0	0	0	0	0	0	0	0	0	0	0	0	0	0	VaGs01296	PEMT domain-containing protein	2	3	2
1734	0	128420	0	148720	390320	107450	176220	0	0	0	0	0	0	0	0	0	0	0	0	0	0	0	0	0	0	0	0	0	0	0	0	0	0	0	0	0	0	0	0	0	0	0	0	0	VaGs31587	histone-lysine N-methyltransferase 2B-like isoform X1	3	10	5
1735	0	0	0	0	3346600	0	0	0	0	0	0	0	0	0	0	0	0	0	0	0	0	0	0	0	1340200	1900000	0	0	0	0	0	0	0	0	0	0	0	0	0	0	0	0	0	0	VaGs11476	CSC1-like protein	4	6	3
1736	0	0	2283200	294770	4585100	3624200	1270400	0	458910	1335800	1547000	0	0	0	0	0	0	0	0	0	0	0	0	0	0	0	0	0	0	4134900	0	0	0	0	0	0	0	0	0	0	0	0	0	0	VaGs09147	DNA-directed RNA polymerase subunit beta	4	12	9
1737	0	0	0	0	14134000	7707600	0	0	0	0	0	0	0	0	0	0	0	0	0	0	0	0	0	0	0	0	0	0	0	0	0	0	0	0	0	0	0	0	0	0	0	0	0	0	VaGs35532	Biotin carboxyl carrier protein of acetyl-CoA carboxylase 2	2	3	2
1738	216600	176790	477050	286970	1004800	953890	121870	0	0	0	0	0	0	0	0	0	0	0	0	0	0	0	0	0	0	0	0	0	0	0	0	0	0	0	0	0	0	0	0	0	0	0	0	0	VaGs01853	unknown	5	12	7
1739	184500	686620	1537200	2373800	8025300	9334400	0	0	0	0	0	0	0	0	0	0	0	0	0	0	0	0	0	0	0	0	0	0	0	0	0	0	0	0	0	0	0	0	0	0	0	0	0	0	VaGs09537	Biotin carboxyl carrier protein of acetyl-CoA carboxylase 2	4	14	6
1740	0	0	0	183970	594820	1401400	0	0	0	0	0	0	0	0	0	0	0	0	0	0	0	0	0	0	0	0	0	0	0	0	0	0	0	0	0	0	0	0	0	0	0	0	0	0	VaGs28839	Biotin carboxyl carrier protein of acetyl-CoA carboxylase	4	7	3
1741	0	156080	209050	0	334120	301440	0	0	0	0	0	0	0	0	0	0	0	0	0	0	0	0	0	0	0	0	0	0	0	0	0	0	0	0	0	0	0	0	0	0	0	0	0	0	VaGs13460	REF/SRPP-like protein	3	5	4
1742	0	190130	141860	0	207700	121790	0	0	0	0	0	0	0	0	0	0	0	0	0	0	0	0	0	0	0	0	0	0	0	0	0	0	0	0	0	0	0	0	0	0	0	0	0	0	VaGs18294	Polyubiquitin	1	4	4
1743	0	238200	168700	88998	172040	142720	0	159340	0	0	108750	0	0	0	0	0	0	0	0	0	0	0	0	0	0	0	0	0	0	0	0	0	0	0	0	0	0	0	0	0	0	0	0	0	VaGs29510	unknown	3	12	7
1744	0	0	425460	0	563130	98970	0	441910	0	0	0	0	0	0	0	0	0	0	0	0	0	0	0	0	0	0	0	0	0	0	0	0	0	0	0	0	0	0	0	0	0	0	0	0	VaGs24954	unknown	2	5	4
1745	0	311320	507030	0	788610	0	584820	587130	0	0	0	507640	0	0	0	0	0	0	0	0	0	0	0	0	0	0	0	0	0	0	0	0	0	0	0	0	0	0	0	0	0	0	0	0	VaGs27128	60S ribosomal protein L17-2	2	7	6
1746	482700	1633900	1566100	1202500	1443900	909320	1024500	1457300	174780	356590	821770	1695000	795400	0	0	0	0	0	164120	616440	0	291890	0	0	0	0	0	0	0	0	0	0	0	0	0	0	0	0	0	0	0	0	0	0	VaGs07390	unknown	6	44	16
1747	1123200	1463500	2153000	2099500	907390	985590	1629700	2014400	459770	329970	816900	1242000	696320	0	0	0	0	0	0	0	0	0	0	0	0	0	0	0	0	0	0	0	0	0	0	0	1694800	0	0	0	0	0	0	0	VaGs38763	40S ribosomal protein S6	1	24	14
1748	343720	529280	429790	238270	268590	60704	374210	471540	279650	272910	391780	0	0	0	0	0	0	0	0	0	0	0	0	0	0	0	0	0	0	0	0	0	0	0	0	0	0	0	0	0	0	0	0	0	VaGs35891	Protein TIC 100	8	29	11
1749	536290	2169400	2168600	2348700	2594800	862780	1817300	1310800	1158600	1041600	0	947280	419430	372960	0	0	0	0	0	0	0	0	0	0	0	0	0	0	0	0	0	0	0	0	0	0	0	0	0	0	0	0	0	0	VaGs21795	Vesicle-associated protein 1-3	9	45	13
1750	104630	886280	754150	556740	770950	252940	524260	508850	561040	714030	107310	0	0	0	0	0	0	0	0	0	0	0	0	0	0	0	0	0	0	0	0	0	0	0	0	0	0	0	0	0	0	0	0	0	VaGs05152	Protein TIC 56	8	46	11
1751	62890	326550	666150	168290	439120	121250	339310	199980	612390	469510	118010	0	0	0	0	0	0	0	0	0	0	0	0	0	0	0	0	0	0	0	0	0	0	0	0	0	0	0	0	0	0	0	0	0	ALD84736.1	hypothetical chloroplast RF1	18	66	11
1752	0	95929	201460	95193	139350	0	107420	166810	186210	0	0	0	0	0	0	0	0	0	0	0	0	0	0	0	0	0	0	0	0	0	0	0	0	0	0	0	0	0	0	0	0	0	0	0	VaGs00608	Calcium uniporter protein 4	1	8	7
1753	0	35396	66699	58464	162930	56015	164000	125580	101720	0	83738	0	101130	0	0	0	0	0	0	0	0	0	0	0	0	0	0	0	0	0	0	120350	0	0	0	0	0	0	0	0	0	0	0	0	VaGs33930	Translation initiation factor IF-2	5	18	11
1754	155530	525860	874050	924940	2176200	1361900	1591200	1236900	1059900	888360	581710	887290	845790	365480	362040	193680	0	0	28979	0	0	0	0	0	0	0	0	235290	0	0	1023400	856840	0	0	0	0	0	0	0	0	0	0	0	0	VaGs10628	Pentatricopeptide repeat-containing protein At1g19525	16	90	20
1755	0	0	882320	451990	921460	226430	1077600	1270700	479270	469310	0	0	0	0	0	0	0	0	0	0	0	0	0	0	0	0	0	0	0	0	0	0	0	0	0	0	0	0	0	0	0	0	0	0	VaGs22447	60S ribosomal protein L4	2	9	8
1756	0	0	143000	170600	167390	0	221860	273410	0	0	0	0	0	0	0	0	0	0	0	0	0	0	0	0	0	0	0	0	0	0	0	0	0	0	0	0	0	0	0	0	0	0	0	0	VaGs10084	DnaJ protein ERDJ2A	2	7	5
1757	0	0	547980	518290	789180	383670	935600	920600	221820	0	0	0	0	0	0	0	0	0	0	0	0	0	0	0	0	0	0	0	0	0	0	0	0	0	0	0	656460	0	0	0	0	0	0	0	VaGs22388	40S ribosomal protein S3-3	3	14	8
1758	0	0	53967	236590	239960	68793	224420	222850	83300	0	0	69122	0	0	0	0	0	0	0	0	0	0	0	0	0	0	0	0	0	0	0	0	0	0	0	0	0	0	0	0	0	0	0	0	VaGs11768	Translation factor GUF1 homolog	9	15	8
1759	0	235170	525180	850380	1503300	398780	2014500	789210	104010	0	0	0	0	0	0	0	0	0	0	0	0	0	0	0	0	0	0	0	0	0	0	0	0	0	0	0	0	0	0	0	0	0	0	0	VaGs31770	unknown	6	26	8
1760	355640	657690	1557500	1380900	2370100	1649300	2055400	718180	1330700	641690	468210	911010	359120	81881	365870	0	0	215590	0	89743	96625	0	0	0	0	0	0	0	122350	156430	248040	0	0	248360	0	0	0	0	0	0	0	0	0	0	VaGs13474	DEAD-box ATP-dependent RNA helicase 53	14	120	22
1761	1599400	2790700	5067500	6003100	5261300	4857600	3501900	3091800	2874900	2739400	2306900	2343100	961640	602580	310930	0	0	0	0	358740	0	0	0	0	0	0	0	0	0	0	0	0	0	0	0	0	0	0	0	0	0	0	0	0	VaGs18549	ATPase family AAA domain-containing protein 1	10	72	16
1762	0	382950	606180	828790	717170	590380	516190	733730	483500	149360	387970	155300	0	0	0	0	0	0	173260	0	0	0	0	0	0	0	0	0	0	0	0	0	0	0	302610	0	0	0	0	0	0	0	0	0	VaGs17652	Protein NLRC3	6	39	13
1763	179340000	256430000	381230000	461790000	665870000	597400000	625450000	726510000	425630000	194700000	82089000	76695000	60298000	44644000	38785000	9477800	4060800	11379000	17570000	11410000	7913400	2288800	2088400	3265300	0	0	1581400	1819300	1710900	1656000	1633300	0	2366100	4643700	5569300	5472700	28685000	52656000	94220000	166050000	6008800	0	0	0	VaGs28474	Prohibitin-3	20	320	38
1764	173310000	330740000	464050000	473330000	657100000	551010000	687200000	618920000	428700000	188480000	106030000	85092000	61265000	57295000	34807000	2964900	8048700	14993000	13581000	11937000	10028000	4150400	3155400	2874500	2428400	2675600	2353600	0	1036200	1256400	1434500	2794000	1693400	1681900	1326100	11837000	24601000	94426000	128410000	25164000	0	0	0	0	VaGs38289	Prohibitin-1	12	194	39
1765	294170	309700	1010400	943540	1421700	470740	700150	758860	808430	225810	104520	142550	0	0	0	0	0	0	0	0	0	0	0	0	0	0	0	0	0	0	0	0	0	0	0	0	0	0	0	0	0	0	0	0	VaGs07913	unknown	17	57	12
1766	326790	644680	1700800	1759700	2089900	2354500	925640	2306000	727890	637730	0	0	0	0	0	0	0	0	0	0	0	0	0	0	0	0	0	0	0	0	0	0	0	0	0	0	0	0	0	0	0	0	0	0	ALD84742.1	ribosomal protein L22	3	15	10
1767	152260	135260	279440	384880	365080	292970	190170	271320	0	0	0	0	0	0	0	0	0	0	0	0	0	0	0	0	0	0	0	0	0	0	0	0	0	0	0	0	0	0	0	0	0	0	0	0	VaGs23677	Ribosomal protein	4	11	8
1768	622860	859650	1411300	1737200	2263000	645660	1845200	1937300	1653600	0	0	0	0	0	0	0	0	0	0	0	0	0	0	0	0	0	0	0	0	0	0	0	0	0	0	0	0	1619300	1276100	0	0	0	0	0	VaGs23163	60S ribosomal protein L24	2	11	11
[truncated: 65 more rows]
[truncated: 4 more columns]

## Sheet: Supp. Data S2
Supp. Data S2: Complexome Project of Arabidopsis thaliana chloroplasts (related to Figure 6). Heatmap of intensity profiles of the proteins included in the complexome dataset for thylakoids of A. thaliana. The 1374 lanes refer to the 1374 unique proteins (accessions) identified in this project. For each accession (identified in the Araport11 database, www.arabidopsis.org) abundance profiles are v…
[truncated: 1,376 more rows]
[truncated: 2 more columns]
